# Supplementary material for: Methyl 5-chloro-4-hy­droxy-2,2-dioxo-1H-2λ6,1-benzo­thia­zine-3-carboxyl­ate: structure and Hirshfeld surface analysis
Source: Acta Crystallogr E Crystallogr Commun. 2020 Sep 18;76(Pt 10):1657–60. doi: 10.1107/S2056989020012566 (PMC7534242; doi:10.1107/S2056989020012566)
Supplement: Supplementary file 1 [file e-76-01657-sup1.cif]

##############################################################################
#                                                                            #
# This CIF contains the data in a paper accepted for publication in          #
# Acta Crystallographica Section E. It conforms to the requirements of       #
# Notes for Authors for Acta Crystallographica Section E, and has been       #
# peer reviewed under the auspices of the IUCr Commission on Journals.       #
#                                                                            #
# Full details of the Crystallographic Information File format               #
# are given in the paper "The Crystallographic Information File (CIF):       #
# a New Standard Archive File for Crystallography" by S. R. Hall, F. H.      #
# Allen and I. D. Brown [Acta Cryst. (1991), A47, 655-685].                  #
#                                                                            #
# The current version of the core CIF dictionary is obtainable from          #
# ftp://ftp.iucr.org/pub/cif_core.dic.                                       #
#                                                                            #
# Software is freely available for graphical display of the structure(s)     #
# in this CIF. For information consult the CIF software page                 #
# http://www.iucr.org/resources/cif/software.                                #
#                                                                            #
# This file may be used for bona fide research purposes within the           #
# scientific community so long as proper attribution is given to the journal # 
# article from which it was obtained.                                        #
#                                                                            #
##############################################################################
data_I
_audit_creation_method     'SHELXL-2016/6'
_journal_date_recd_electronic     2020-08-11
_journal_date_accepted     2020-09-15
_journal_name_full     'Acta Crystallographica, Section E'
_journal_year     2020
_journal_volume     76
_journal_issue     10
_journal_page_first     1657
_journal_page_last     1660
_journal_paper_category     GO
_journal_paper_doi     10.1107/S2056989020012566
_journal_coeditor_code     PK2647
_publ_contact_author_name     'Svitlana V. Shishkina'
_publ_contact_author_address
;
SSI `Institute for Single Crystals' National Academy of Science of
 Ukraine, 60 Nauky ave., Kharkiv, 61001, Ukraine;
Department of Inorganic Chemistry, V. N. Karazin Kharkiv National University, 4
 Svobody sq., Kharkiv 61077, Ukraine
;
_publ_contact_author_email     'sveta@xray.isc.kharkov.com'
_publ_contact_author_fax     ?
_publ_contact_author_phone     ?
_publ_section_title
;
Methyl
5-chloro-4-hydroxy-2,2-dioxo-1<i>H</i>-2\l^6^,1-benzothiazine-3-carboxylate:
structure and Hirshfeld surface analysis
;
_publ_section_title_footnote     .
loop_
    _publ_author_name
    _publ_author_footnote
    _publ_author_address
    'Shishkina, Svitlana V.' .
;
SSI `Institute for Single Crystals' National Academy of Science of \
 Ukraine, 60 Nauky ave., Kharkiv 61001, Ukraine
Department of Inorganic Chemistry, V. N. Karazin Kharkiv National University,
4 Svobody Sq., Kharkiv 61077,
Ukraine
;
    'Petrushova, Lidiya A.' .
;
National University of Pharmacy, 4 Valentynivska St, Kharkiv 61168,
Ukraine
;
    'Burian, Kateryna O.' .
;
National University of Pharmacy, 4 Valentynivska St, Kharkiv 61168,
Ukraine
;
    'Fedosov, Andrii I.' .
;
National University of Pharmacy, 4 Valentynivska St, Kharkiv 61168,
Ukraine
;
    'Ukrainets, Igor V.' .
;
National University of Pharmacy, 4 Valentynivska St, Kharkiv 61168,
Ukraine
;
_publ_section_synopsis
;
The molecular and crystal structure as well as the Hirshfeld surface were
analysed for this benzothiazine derivative with potential analgesic activity.
;
_chemical_name_systematic
;
Methyl
5-chloro-4-hydroxy-2,2-dioxo-1<i>H</i>-2\l^6^,1-benzothiazine-3-carboxylate
;
_chemical_name_common     ?
_chemical_formula_moiety     'C10 H8 Cl N O5 S'
_chemical_formula_sum     'C10 H8 Cl N O5 S'
_chemical_formula_iupac     'C10 H8 Cl N O5 S'
_chemical_formula_weight     289.68
_chemical_melting_point     ?
_space_group_crystal_system     monoclinic
_space_group_name_H-M_alt     'P 21/n'
_space_group_name_Hall     '-P 2yn'
loop_
    _space_group_symop_operation_xyz
    'x, y, z'
    '-x+1/2, y+1/2, -z+1/2'
    '-x, -y, -z'
    'x-1/2, -y-1/2, z-1/2'
_cell_length_a     11.153(3)
_cell_length_b     6.8926(15)
_cell_length_c     14.600(3)
_cell_angle_alpha     90
_cell_angle_beta     97.528(5)
_cell_angle_gamma     90
_cell_volume     1112.6(4)
_cell_formula_units_Z     4
_cell_measurement_reflns_used     2736
_cell_measurement_theta_min     3.264
_cell_measurement_theta_max     34.172
_cell_measurement_temperature     120(2)
_exptl_crystal_description     plate
_exptl_crystal_colour     colourless
_exptl_crystal_size_max     0.300
_exptl_crystal_size_mid     0.100
_exptl_crystal_size_min     0.050
_exptl_crystal_density_diffrn     1.729
_exptl_crystal_density_meas     ?
_exptl_crystal_density_method     ?
_exptl_crystal_F_000     592
_exptl_absorpt_coefficient_mu     0.544
_exptl_absorpt_correction_type     multi-scan
_exptl_absorpt_process_details
;
(CrysAlisPro; Rigaku OD, 2018)
;
_exptl_absorpt_correction_T_min     0.4283
_exptl_absorpt_correction_T_max     1.0000
_diffrn_ambient_temperature     120(2)
_diffrn_source     'Enhance (Mo) X-ray Source'
_diffrn_radiation_type     MoK\a
_diffrn_radiation_wavelength     0.71073
_diffrn_measurement_device_type
                                 'Rigaku Oxford Diffraction Xcalibur, Sapphire3'
_diffrn_measurement_method     '\w scans'
_diffrn_detector_area_resol_mean     16.1827
_diffrn_reflns_number     9166
_diffrn_reflns_av_R_equivalents     0.1114
_diffrn_reflns_av_unetI/netI     0.0887
_diffrn_reflns_theta_min     2.166
_diffrn_reflns_theta_max     24.988
_diffrn_reflns_theta_full     24.988
_diffrn_measured_fraction_theta_max     1.000
_diffrn_measured_fraction_theta_full     1.000
_diffrn_reflns_limit_h_min     -13
_diffrn_reflns_limit_h_max     13
_diffrn_reflns_limit_k_min     -8
_diffrn_reflns_limit_k_max     8
_diffrn_reflns_limit_l_min     -17
_diffrn_reflns_limit_l_max     17
_refine_special_details     ?
_reflns_number_total     1957
_reflns_number_gt     1343
_reflns_threshold_expression     'I > 2\s(I)'
_refine_ls_structure_factor_coef     Fsqd
_refine_ls_matrix_type     full
_refine_ls_R_factor_all     0.1014
_refine_ls_R_factor_gt     0.0630
_refine_ls_wR_factor_gt     0.1323
_refine_ls_wR_factor_ref     0.1451
_refine_ls_goodness_of_fit_ref     1.053
_refine_ls_restrained_S_all     1.053
_refine_ls_number_reflns     1957
_refine_ls_number_parameters     165
_refine_ls_number_restraints     0
_refine_ls_hydrogen_treatment     constr
_refine_ls_weighting_scheme     calc
_refine_ls_weighting_details
              'w=1/[\s^2^(Fo^2^)+(0.0609P)^2^+0.6529P] where P=(Fo^2^+2Fc^2^)/3'
_atom_sites_solution_hydrogens     difmap
_atom_sites_solution_primary     ?
_atom_sites_solution_secondary     ?
_refine_ls_shift/su_max     0.000
_refine_ls_shift/su_mean     0.000
_refine_diff_density_max     0.379
_refine_diff_density_min     -0.458
_refine_ls_extinction_method     none
_refine_ls_extinction_coef     .
loop_
    _atom_type_symbol
    _atom_type_description
    _atom_type_scat_dispersion_real
    _atom_type_scat_dispersion_imag
    _atom_type_scat_source
    'C' 'C' 0.0033 0.0016
                         'International Tables Vol C Tables 4.2.6.8 and 6.1.1.4'
    'H' 'H' 0.0000 0.0000
                         'International Tables Vol C Tables 4.2.6.8 and 6.1.1.4'
    'N' 'N' 0.0061 0.0033
                         'International Tables Vol C Tables 4.2.6.8 and 6.1.1.4'
    'O' 'O' 0.0106 0.0060
                         'International Tables Vol C Tables 4.2.6.8 and 6.1.1.4'
    'S' 'S' 0.1246 0.1234
                         'International Tables Vol C Tables 4.2.6.8 and 6.1.1.4'
    'Cl' 'Cl' 0.1484 0.1585
                         'International Tables Vol C Tables 4.2.6.8 and 6.1.1.4'
_computing_data_collection
;
CrysAlisPro (Rigaku OD, 2018)
;
_computing_cell_refinement
;
CrysAlisPro (Rigaku OD, 2018)
;
_computing_data_reduction
;
CrysAlisPro (Rigaku OD, 2018)
;
_computing_structure_solution
;
SHELXT (Sheldrick, 2015a)
;
_computing_structure_refinement
;
SHELXL (Sheldrick, 2015b)
;
_computing_molecular_graphics
;
Mercury (Macrae, 2020)
;
_computing_publication_material     ?
loop_
    _atom_site_type_symbol
    _atom_site_label
    _atom_site_fract_x
    _atom_site_fract_y
    _atom_site_fract_z
    _atom_site_U_iso_or_equiv
    _atom_site_adp_type
    _atom_site_calc_flag
    _atom_site_occupancy
    _atom_site_disorder_assembly
    _atom_site_disorder_group
    Cl Cl1 0.84549(13) 0.2458(2) 0.73322(9) 0.0298(4) Uani d 1 . .
    S S1 0.76398(12) 0.09884(18) 0.35643(9) 0.0158(3) Uani d 1 . .
    O O1 0.6753(3) 0.0566(5) 0.6066(2) 0.0218(9) Uani d 1 . .
    H H1O 0.638729 -0.048715 0.594436 0.033 Uiso calc 1 . .
    O O2 0.5710(3) -0.2111(5) 0.5105(2) 0.0232(9) Uani d 1 . .
    O O3 0.6006(3) -0.2377(5) 0.3617(2) 0.0212(9) Uani d 1 . .
    O O4 0.6887(3) 0.0811(5) 0.2691(2) 0.0209(8) Uani d 1 . .
    O O5 0.8815(3) 0.0129(5) 0.3625(2) 0.0213(9) Uani d 1 . .
    N N1 0.7714(4) 0.3285(6) 0.3778(3) 0.0200(10) Uani d 1 . .
    H H1N 0.750045 0.409629 0.331963 0.024 Uiso calc 1 . .
    C C1 0.8100(4) 0.4052(7) 0.4653(3) 0.0150(11) Uani d 1 . .
    C C2 0.8599(4) 0.5923(7) 0.4729(4) 0.0187(12) Uani d 1 . .
    H H2 0.867292 0.666061 0.418938 0.022 Uiso calc 1 . .
    C C3 0.8974(4) 0.6672(8) 0.5574(4) 0.0215(12) Uani d 1 . .
    H H3 0.928646 0.795566 0.562115 0.026 Uiso calc 1 . .
    C C4 0.8914(5) 0.5596(8) 0.6383(4) 0.0225(13) Uani d 1 . .
    H H4 0.921192 0.611991 0.697051 0.027 Uiso calc 1 . .
    C C5 0.8413(4) 0.3765(8) 0.6308(3) 0.0182(12) Uani d 1 . .
    C C6 0.7937(4) 0.2947(7) 0.5441(3) 0.0156(11) Uani d 1 . .
    C C7 0.7202(4) 0.1186(7) 0.5325(3) 0.0163(11) Uani d 1 . .
    C C8 0.6938(4) 0.0228(7) 0.4494(3) 0.0152(11) Uani d 1 . .
    C C9 0.6170(4) -0.1515(7) 0.4434(3) 0.0180(12) Uani d 1 . .
    C C10 0.5228(5) -0.4067(7) 0.3536(4) 0.0247(13) Uani d 1 . .
    H H10C 0.528740 -0.471978 0.294700 0.037 Uiso calc 1 . .
    H H10B 0.438987 -0.366365 0.355781 0.037 Uiso calc 1 . .
    H H10A 0.548102 -0.495994 0.404669 0.037 Uiso calc 1 . .
loop_
    _atom_site_aniso_label
    _atom_site_aniso_U_11
    _atom_site_aniso_U_22
    _atom_site_aniso_U_33
    _atom_site_aniso_U_12
    _atom_site_aniso_U_13
    _atom_site_aniso_U_23
    Cl1 0.0396(9) 0.0322(8) 0.0162(7) 0.0041(7) -0.0016(6) 0.0010(6)
    S1 0.0175(7) 0.0156(7) 0.0151(7) -0.0009(6) 0.0050(5) -0.0007(6)
    O1 0.030(2) 0.020(2) 0.0181(19) -0.0045(17) 0.0113(17) 0.0001(16)
    O2 0.022(2) 0.023(2) 0.028(2) -0.0011(17) 0.0127(17) 0.0031(17)
    O3 0.023(2) 0.021(2) 0.022(2) -0.0081(17) 0.0110(16) -0.0049(16)
    O4 0.023(2) 0.025(2) 0.0143(18) 0.0003(17) -0.0004(15) -0.0031(16)
    O5 0.020(2) 0.019(2) 0.028(2) 0.0041(16) 0.0107(16) 0.0025(16)
    N1 0.029(3) 0.014(2) 0.017(2) 0.003(2) 0.004(2) 0.0069(18)
    C1 0.009(2) 0.017(3) 0.019(3) 0.002(2) 0.001(2) -0.002(2)
    C2 0.017(3) 0.013(3) 0.027(3) -0.002(2) 0.005(2) 0.001(2)
    C3 0.011(3) 0.018(3) 0.036(3) 0.002(2) 0.005(2) -0.008(2)
    C4 0.015(3) 0.028(3) 0.024(3) 0.005(2) -0.001(2) -0.008(2)
    C5 0.011(3) 0.027(3) 0.017(3) 0.003(2) 0.003(2) 0.000(2)
    C6 0.010(3) 0.018(3) 0.019(3) 0.006(2) 0.002(2) 0.000(2)
    C7 0.010(3) 0.022(3) 0.018(3) 0.005(2) 0.006(2) 0.002(2)
    C8 0.013(3) 0.014(3) 0.019(3) 0.002(2) 0.007(2) 0.001(2)
    C9 0.014(3) 0.020(3) 0.020(3) 0.010(2) 0.003(2) 0.003(2)
    C10 0.020(3) 0.021(3) 0.034(3) -0.008(3) 0.007(2) -0.009(3)
_geom_special_details
;
 All esds (except the esd in the dihedral angle between two l.s. planes)
 are estimated using the full covariance matrix.  The cell esds are taken
 into account individually in the estimation of esds in distances, angles
 and torsion angles; correlations between esds in cell parameters are only
 used when they are defined by crystal symmetry.  An approximate (isotropic)
 treatment of cell esds is used for estimating esds involving l.s. planes.
;
loop_
    _geom_bond_atom_site_label_1
    _geom_bond_atom_site_label_2
    _geom_bond_site_symmetry_2
    _geom_bond_distance
    _geom_bond_publ_flag
    Cl1 C5 . 1.741(5) ?
    S1 O5 . 1.431(4) ?
    S1 O4 . 1.437(3) ?
    S1 N1 . 1.614(4) ?
    S1 C8 . 1.734(5) ?
    O1 C7 . 1.320(6) ?
    O2 C9 . 1.234(6) ?
    O3 C9 . 1.323(6) ?
    O3 C10 . 1.448(6) ?
    N1 C1 . 1.397(6) ?
    C1 C2 . 1.403(7) ?
    C1 C6 . 1.412(7) ?
    C2 C3 . 1.352(7) ?
    C3 C4 . 1.404(7) ?
    C4 C5 . 1.379(7) ?
    C5 C6 . 1.423(7) ?
    C6 C7 . 1.462(7) ?
    C7 C8 . 1.379(7) ?
    C8 C9 . 1.471(7) ?
loop_
    _geom_angle_atom_site_label_1
    _geom_angle_atom_site_label_2
    _geom_angle_atom_site_label_3
    _geom_angle_site_symmetry_1
    _geom_angle_site_symmetry_3
    _geom_angle
    _geom_angle_publ_flag
    O5 S1 O4 . . 116.3(2) ?
    O5 S1 N1 . . 111.8(2) ?
    O4 S1 N1 . . 105.3(2) ?
    O5 S1 C8 . . 109.3(2) ?
    O4 S1 C8 . . 113.4(2) ?
    N1 S1 C8 . . 99.3(2) ?
    C9 O3 C10 . . 116.5(4) ?
    C1 N1 S1 . . 123.3(3) ?
    N1 C1 C2 . . 119.5(4) ?
    N1 C1 C6 . . 119.0(4) ?
    C2 C1 C6 . . 121.5(5) ?
    C3 C2 C1 . . 119.7(5) ?
    C2 C3 C4 . . 121.5(5) ?
    C5 C4 C3 . . 118.8(5) ?
    C4 C5 C6 . . 122.2(5) ?
    C4 C5 Cl1 . . 116.2(4) ?
    C6 C5 Cl1 . . 121.6(4) ?
    C1 C6 C5 . . 116.0(5) ?
    C1 C6 C7 . . 118.9(4) ?
    C5 C6 C7 . . 124.8(4) ?
    O1 C7 C8 . . 120.3(5) ?
    O1 C7 C6 . . 116.2(4) ?
    C8 C7 C6 . . 123.5(4) ?
    C7 C8 C9 . . 119.9(4) ?
    C7 C8 S1 . . 118.5(4) ?
    C9 C8 S1 . . 121.3(4) ?
    O2 C9 O3 . . 122.9(5) ?
    O2 C9 C8 . . 121.6(5) ?
    O3 C9 C8 . . 115.5(4) ?
loop_
    _geom_torsion_atom_site_label_1
    _geom_torsion_atom_site_label_2
    _geom_torsion_atom_site_label_3
    _geom_torsion_atom_site_label_4
    _geom_torsion_site_symmetry_1
    _geom_torsion_site_symmetry_2
    _geom_torsion_site_symmetry_3
    _geom_torsion_site_symmetry_4
    _geom_torsion
    _geom_torsion_publ_flag
    O5 S1 N1 C1 . . . . -69.3(4) ?
    O4 S1 N1 C1 . . . . 163.5(4) ?
    C8 S1 N1 C1 . . . . 45.9(4) ?
    S1 N1 C1 C2 . . . . 154.5(4) ?
    S1 N1 C1 C6 . . . . -27.8(6) ?
    N1 C1 C2 C3 . . . . -180.0(4) ?
    C6 C1 C2 C3 . . . . 2.3(7) ?
    C1 C2 C3 C4 . . . . 2.1(7) ?
    C2 C3 C4 C5 . . . . -2.7(7) ?
    C3 C4 C5 C6 . . . . -1.2(7) ?
    C3 C4 C5 Cl1 . . . . 176.1(4) ?
    N1 C1 C6 C5 . . . . 176.5(4) ?
    C2 C1 C6 C5 . . . . -5.8(7) ?
    N1 C1 C6 C7 . . . . -9.7(7) ?
    C2 C1 C6 C7 . . . . 168.0(4) ?
    C4 C5 C6 C1 . . . . 5.2(7) ?
    Cl1 C5 C6 C1 . . . . -171.9(4) ?
    C4 C5 C6 C7 . . . . -168.2(5) ?
    Cl1 C5 C6 C7 . . . . 14.7(7) ?
    C1 C6 C7 O1 . . . . -158.7(4) ?
    C5 C6 C7 O1 . . . . 14.5(7) ?
    C1 C6 C7 C8 . . . . 19.0(7) ?
    C5 C6 C7 C8 . . . . -167.7(5) ?
    O1 C7 C8 C9 . . . . -1.2(7) ?
    C6 C7 C8 C9 . . . . -178.8(4) ?
    O1 C7 C8 S1 . . . . -175.2(3) ?
    C6 C7 C8 S1 . . . . 7.2(7) ?
    O5 S1 C8 C7 . . . . 82.9(4) ?
    O4 S1 C8 C7 . . . . -145.5(4) ?
    N1 S1 C8 C7 . . . . -34.2(4) ?
    O5 S1 C8 C9 . . . . -91.1(4) ?
    O4 S1 C8 C9 . . . . 40.5(5) ?
    N1 S1 C8 C9 . . . . 151.8(4) ?
    C10 O3 C9 O2 . . . . 1.1(7) ?
    C10 O3 C9 C8 . . . . -178.4(4) ?
    C7 C8 C9 O2 . . . . 3.0(7) ?
    S1 C8 C9 O2 . . . . 176.9(4) ?
    C7 C8 C9 O3 . . . . -177.5(4) ?
    S1 C8 C9 O3 . . . . -3.6(6) ?
loop_
    _geom_hbond_atom_site_label_D
    _geom_hbond_atom_site_label_H
    _geom_hbond_atom_site_label_A
    _geom_hbond_site_symmetry_A
    _geom_hbond_distance_DH
    _geom_hbond_distance_HA
    _geom_hbond_distance_DA
    _geom_hbond_angle_DHA
    O1 H1O O2 . 0.84 1.76 2.509(5) 148.2
    N1 H1N O4 2_655 0.88 2.07 2.841(5) 145.1
    O1 H1O Cl1 2_646 0.84 2.87 3.203(4) 105.6
    C10 H10C Cl1 4 0.98 2.84 3.399(5) 117.0
_shelx_space_group_comment
;
The symmetry employed for this shelxl refinement is uniquely defined
by the following loop, which should always be used as a source of
symmetry information in preference to the above space-group names.
They are only intended as comments.
;
_shelx_estimated_absorpt_T_min     0.854
_shelx_estimated_absorpt_T_max     0.973
_shelx_hkl_file
;
   0  -1   0    0.19    0.39
   0  -1   0   -0.20    0.34
   0   1   0    0.41    0.37
   0   1   0   -0.15    0.38
   0   1   0    0.74    0.43
   0   2   0    4.32    1.32
   0   2   0    4.20    1.20
   0   2   0    1.86    0.92
   0   3   0    1.92    1.35
   0   3   0    1.69    0.91
   0   3   0    0.71    1.04
   0   4   0    3.06    1.59
   0   4   0    3.06    1.92
   0   4   0    1.13    1.52
   0   5   0    0.89    1.29
   0   5   0   -0.55    1.23
   0   5   0    0.56    1.66
   0   6   0   67.13    6.01
   0   6   0   62.78    5.20
   0   6   0   70.28    5.12
   0  -7   0    1.97    1.94
   0   7   0    2.08    2.33
   0   7   0    1.60    2.55
   0  -8   0    4.94    3.10
   0  -8   0    8.35    3.18
   0   8   0    6.42    3.32
   0  -9   0   -2.45    2.40
   0   9   0    7.99    3.43
  -1   9   0   11.53    4.14
   1  -9   0    2.10    2.76
  -1   8   0   14.21    4.78
   1  -8   0    3.94    3.24
  -1   7   0    8.89    3.62
   1  -7   0    8.47    2.44
   1  -7   0    4.49    2.80
  -1   6   0    4.09    1.90
  -1   6   0    0.30    2.01
   1  -6   0    0.76    1.77
  -1   5   0    3.12    1.48
  -1   5   0   -1.01    1.63
  -1   4   0  194.68    8.55
  -1   4   0  180.99    6.41
  -1   4   0  188.91    7.31
  -1   3   0   54.20    3.44
  -1   3   0   59.55    3.13
  -1   3   0   61.19    4.22
  -1   2   0   97.82    3.13
  -1   2   0   96.51    4.27
  -1   1   0   83.53    1.85
  -1   1   0   88.35    3.15
   1  -1   0   80.00    3.05
  -1   0   0   -0.74    0.25
  -1   0   0   -0.39    0.29
  -1   0   0   -0.20    0.33
   1   0   0   -0.07    0.37
   1   0   0    0.67    0.37
  -1  -1   0   89.86    2.49
   1   1   0   96.61    2.89
   1   1   0   90.22    3.17
   1   1   0   90.21    2.46
   1   2   0   97.85    4.13
   1   2   0   97.07    3.63
   1   2   0   93.51    3.75
   1   3   0   56.36    3.77
   1   3   0   59.65    3.61
   1   3   0   59.00    3.58
   1   4   0  187.83    7.16
   1   4   0  190.18    7.49
   1   4   0  177.82    7.29
   1   5   0    8.78    1.80
   1   5   0    3.54    2.00
   1   5   0    1.08    1.72
   1   6   0    0.87    1.92
   1   6   0   -0.15    1.70
  -1  -7   0    4.83    2.49
   1   7   0    2.22    2.42
   1   7   0    4.69    2.57
  -1  -8   0   11.55    3.32
   1   8   0    8.22    3.29
   1   8   0    6.22    3.25
  -1  -9   0    3.92    3.58
  -2   9   0   16.09    4.65
   2  -9   0    4.68    3.94
  -2   8   0    2.66    3.20
   2  -8   0    3.45    2.93
  -2   7   0   23.10    5.30
   2  -7   0   13.94    4.31
  -2   6   0   20.83    4.79
   2  -6   0   21.95    4.79
  -2   5   0   10.08    1.97
  -2   5   0    2.41    2.57
   2  -5   0    5.58    2.65
  -2   4   0   31.07    2.44
  -2   4   0   28.77    3.68
   2  -4   0   31.69    3.77
  -2   3   0  206.49    5.27
  -2   3   0  207.33    8.08
   2  -3   0  211.26    8.19
  -2   2   0   16.68    1.15
  -2   2   0   15.10    2.06
   2  -2   0   20.16    2.91
   2  -2   0   17.23    1.19
  -2   1   0  280.80    4.33
  -2   1   0  313.61    7.27
   2  -1   0  288.54    4.38
   2  -1   0  269.04    6.78
  -2   0   0  724.75   10.96
  -2   0   0  669.39   11.03
   2   0   0  738.30   10.64
  -2  -1   0  251.61    4.87
   2   1   0  267.44    5.78
   2   1   0  251.42    6.38
   2   1   0  260.59    4.90
  -2  -2   0   15.46    1.63
   2   2   0   18.05    1.79
   2   2   0   16.44    2.02
   2   3   0  202.51    6.88
   2   3   0  211.86    7.66
   2   3   0  208.88    6.36
   2   4   0   32.30    3.18
   2   4   0   31.47    2.95
   2   4   0   30.45    3.27
   2   5   0    7.34    2.53
   2   5   0    3.26    2.05
   2   5   0    5.01    1.93
   2   6   0   24.19    4.78
   2   6   0   26.35    3.30
   2   6   0   15.55    3.49
  -2  -7   0   17.53    4.39
   2   7   0   17.35    3.77
   2   7   0   13.42    3.63
  -2  -8   0    6.22    3.20
   2   8   0    4.04    2.94
  -2  -9   0   18.48    4.85
   2   9   0    7.58    3.94
  -3   9   0    7.00    3.53
   3  -9   0   -1.76    2.49
  -3   8   0   12.80    4.85
   3  -8   0   16.28    5.01
  -3   7   0   -0.88    2.26
   3  -7   0   -0.71    2.24
  -3   6   0    1.72    2.56
   3  -6   0    2.76    2.59
  -3   5   0   20.21    1.99
  -3   5   0   14.99    4.16
   3  -5   0   13.90    3.70
  -3   4   0    7.43    1.35
  -3   4   0    0.52    1.86
   3  -4   0    4.47    2.27
  -3   3   0   13.31    3.00
  -3   3   0   12.63    1.16
   3  -3   0   15.18    3.19
  -3   2   0   17.47    2.38
   3  -2   0   19.56    2.41
  -3   1   0  469.19   10.22
  -3   1   0  428.34    6.94
   3  -1   0  395.52    9.47
   3  -1   0  449.59    7.32
  -3   0   0    0.32    1.43
  -3   0   0    0.90    1.07
   3   0   0    1.25    0.87
  -3  -1   0  393.04    7.16
   3   1   0  381.85    8.91
   3   1   0  389.61    8.24
  -3  -2   0   18.63    1.64
   3   2   0   16.36    2.26
   3   2   0   18.01    2.00
  -3  -3   0   14.09    1.83
   3   3   0   14.67    2.86
   3   3   0   16.43    2.12
  -3  -4   0    3.37    1.63
   3   4   0    5.59    1.43
   3   4   0    1.30    1.89
  -3  -5   0   18.64    3.61
   3   5   0   18.83    4.03
   3   5   0   22.62    2.78
  -3  -6   0    1.90    1.76
   3   6   0    6.32    2.29
  -3  -7   0    2.70    2.43
  -3  -7   0    5.07    2.57
   3   7   0    2.61    2.43
  -3  -8   0   15.71    4.49
   3   8   0    7.73    3.41
  -3  -9   0    3.48    3.39
   3   9   0   -1.11    2.67
  -4   9   0    0.07    2.73
   4  -9   0   -1.86    2.87
  -4   8   0    7.66    3.47
   4  -8   0    2.01    3.12
  -4   7   0    8.44    4.24
   4  -7   0    3.49    2.61
  -4   6   0    0.23    2.29
   4  -6   0    0.23    1.70
  -4   5   0    7.64    3.28
   4  -5   0    8.66    3.04
  -4   4   0   83.75    2.71
  -4   4   0   77.68    6.13
   4  -4   0   84.05    6.33
  -4   3   0   17.89    3.44
   4  -3   0   19.08    3.59
  -4   2   0   26.47    3.20
   4  -2   0   24.07    2.90
  -4   1   0   10.03    2.21
  -4   1   0    9.65    1.35
   4  -1   0   12.39    2.44
  -4   0   0  106.86    4.64
  -4   0   0  115.38    4.63
   4   0   0  117.71    4.52
  -4  -1   0   12.87    1.96
   4   1   0   12.60    2.01
   4   1   0   13.23    2.42
  -4  -2   0   21.54    1.83
   4   2   0   22.20    2.26
   4   2   0   24.96    2.94
  -4  -3   0   15.84    1.92
   4   3   0   22.08    3.89
   4   3   0   17.37    2.87
  -4  -4   0   84.32    4.63
   4   4   0   88.97    5.42
   4   4   0   81.55    5.84
  -4  -5   0    6.76    2.31
   4   5   0    4.24    2.28
   4   5   0    6.07    2.87
  -4  -6   0    0.87    2.23
  -4  -6   0    1.62    1.73
   4   6   0   -0.98    1.41
  -4  -7   0    7.25    3.22
  -4  -7   0    2.59    2.28
   4   7   0   10.05    2.90
  -4  -8   0    6.64    3.44
   4   8   0    1.59    2.43
  -4  -9   0    5.48    3.49
   4   9   0    7.56    3.34
  -5   9   0    0.51    3.27
   5  -9   0    3.65    3.50
  -5   8   0    0.57    3.53
   5  -8   0    2.25    3.00
  -5   7   0    3.03    3.25
   5  -7   0   -3.84    1.74
  -5   6   0   31.79    6.73
   5  -6   0   31.93    6.16
  -5   5   0    0.39    2.45
   5  -5   0    0.55    1.73
  -5   4   0    7.45    3.15
   5  -4   0   12.92    3.53
  -5   3   0   26.36    3.61
   5  -3   0   35.47    5.32
  -5   2   0    5.90    2.44
  -5   2   0    9.27    1.27
   5  -2   0    7.69    2.48
  -5   1   0   27.18    3.12
  -5   1   0   25.26    2.24
   5  -1   0   26.20    2.77
  -5   0   0   -1.18    1.17
  -5   0   0    0.11    1.14
   5   0   0    0.82    1.03
  -5  -1   0   22.14    2.51
  -5  -1   0   35.06    4.79
   5   1   0   22.12    2.44
  -5  -2   0    9.32    1.82
   5   2   0    8.47    2.04
   5   2   0    8.22    2.47
  -5  -3   0   23.03    2.16
   5   3   0   22.53    2.57
   5   3   0   25.16    3.38
  -5  -4   0    9.90    2.11
   5   4   0   10.40    3.10
   5   4   0   17.73    2.91
  -5  -5   0    1.65    1.39
   5   5   0   -0.37    1.36
  -5  -6   0   30.20    3.56
  -5  -6   0   32.13    6.61
   5   6   0   27.57    4.86
  -5  -7   0    5.78    3.35
   5   7   0    3.65    2.62
  -5  -8   0    6.73    3.73
   5   8   0    6.39    3.33
  -5  -9   0    5.07    3.51
   5   9   0    5.62    3.52
  -6   9   0    5.65    4.66
   6  -9   0   11.38    4.98
  -6   8   0    4.22    4.06
   6  -8   0   -4.10    2.14
  -6   7   0    2.50    3.54
   6  -7   0   -0.75    2.32
  -6   6   0    2.82    3.12
   6  -6   0    4.21    3.21
  -6   5   0    4.32    3.14
   6  -5   0    5.60    2.99
  -6   4   0   11.79    3.86
   6  -4   0   14.79    3.86
  -6   3   0   11.13    3.28
   6  -3   0   13.90    3.63
  -6   2   0    9.71    1.51
  -6   2   0    7.76    2.61
   6  -2   0    7.63    2.56
  -6   1   0    3.64    1.54
  -6   1   0    3.53    1.99
   6  -1   0    0.55    1.30
  -6   0   0    3.81    1.67
  -6   0   0    1.13    1.48
   6   0   0    2.91    1.14
  -6  -1   0    3.23    1.95
  -6  -1   0    0.71    1.51
   6   1   0    0.96    1.08
  -6  -2   0    6.94    1.95
  -6  -2   0   11.22    3.35
   6   2   0    4.62    1.97
  -6  -3   0   17.62    4.25
  -6  -3   0   12.27    2.24
   6   3   0   16.60    3.16
  -6  -4   0   11.82    2.28
  -6  -4   0    4.50    2.99
   6   4   0   15.81    3.41
  -6  -5   0    4.25    1.86
  -6  -5   0    6.77    3.53
   6   5   0    3.69    2.44
  -6  -6   0    6.79    3.92
   6   6   0    3.78    2.07
  -6  -7   0    4.95    3.47
   6   7   0   -0.83    1.90
  -6  -8   0    3.38    3.24
   6   8   0    3.36    2.78
  -6  -9   0   17.94    5.63
  -7   8   0    6.02    3.58
   7  -8   0    0.33    3.28
  -7   7   0    8.31    4.02
   7  -7   0   -0.68    2.58
  -7   6   0    8.77    4.48
   7  -6   0    4.62    3.11
  -7   5   0   22.30    5.42
   7  -5   0   27.08    5.86
  -7   4   0    0.00    2.03
   7  -4   0    0.02    1.83
  -7   3   0    2.04    2.22
   7  -3   0    1.07    1.72
  -7   2   0    7.90    2.80
  -7   2   0    7.65    1.64
   7  -2   0    9.91    2.74
  -7   1   0    2.12    1.87
  -7   1   0    4.30    1.70
   7  -1   0    7.16    2.31
  -7   0   0    3.02    1.51
  -7   0   0    0.62    1.29
   7   0   0   -1.52    0.62
  -7  -1   0    3.16    1.75
  -7  -1   0    5.72    2.44
   7   1   0    3.83    1.54
  -7  -2   0    7.29    2.15
  -7  -2   0   10.08    3.35
   7   2   0   12.18    2.53
  -7  -3   0    0.39    1.54
  -7  -3   0    1.39    2.18
   7   3   0    1.45    0.83
  -7  -4   0    0.54    2.32
  -7  -4   0    0.75    1.54
   7   4   0    2.62    1.78
  -7  -5   0   25.09    5.99
   7   5   0   23.45    4.56
  -7  -6   0    5.17    3.48
   7   6   0   10.45    3.49
  -7  -7   0   -0.81    2.60
   7   7   0    0.52    2.30
  -7  -8   0    7.26    4.25
   7   8   0    2.41    3.06
  -8   8   0    4.86    4.84
   8  -8   0    0.02    3.63
  -8   7   0    3.37    3.28
   8  -7   0   -1.82    2.60
  -8   6   0    5.34    3.33
   8  -6   0   -0.57    2.53
  -8   5   0    1.75    2.88
   8  -5   0    3.31    3.02
  -8   4   0    6.27    3.50
   8  -4   0   11.29    3.80
  -8   3   0    3.83    2.61
   8  -3   0    1.39    2.01
  -8   2   0    0.83    1.42
  -8   2   0   -0.89    1.52
   8  -2   0   -0.87    1.31
  -8   1   0    0.13    1.54
  -8   1   0    1.47    1.38
   8  -1   0   -0.05    0.91
  -8   0   0   10.21    2.86
  -8   0   0   11.65    3.09
   8   0   0    9.66    2.70
  -8  -1   0    1.29    1.58
  -8  -1   0    0.44    1.68
   8   1   0    1.85    1.51
  -8  -2   0   -0.82    1.46
  -8  -2   0    2.74    2.37
   8   2   0    1.46    1.56
  -8  -3   0    2.95    2.69
  -8  -3   0    4.77    2.08
   8   3   0    1.97    1.95
  -8  -4   0    9.15    3.81
   8   4   0    9.25    3.12
  -8  -5   0    1.61    2.60
   8   5   0    1.71    1.87
  -8  -6   0    1.47    2.97
   8   6   0    0.39    1.99
  -8  -7   0    0.52    2.71
   8   7   0    4.51    2.35
  -8  -8   0    6.76    4.47
  -9   8   0   28.46    7.29
   9  -8   0   12.84    5.19
  -9   7   0    1.80    3.95
   9  -7   0   -1.74    2.68
  -9   6   0   -1.74    2.69
   9  -6   0   -0.02    2.74
  -9   5   0    6.77    4.07
   9  -5   0   10.28    4.16
  -9   4   0    1.02    2.73
   9  -4   0    2.06    2.75
  -9   3   0   14.66    4.52
   9  -3   0    9.18    3.53
  -9   2   0   17.59    4.28
   9  -2   0   11.76    3.37
  -9   1   0    8.89    2.96
  -9   1   0    4.78    2.36
   9  -1   0    7.05    2.74
  -9   0   0   -2.92    1.14
  -9   0   0   -0.35    1.62
   9   0   0    0.19    1.39
  -9  -1   0    7.24    2.43
  -9  -1   0   11.39    3.64
   9   1   0    4.55    2.60
  -9  -2   0   13.59    2.94
  -9  -2   0   11.49    4.05
   9   2   0   10.70    3.29
  -9  -3   0   11.64    4.46
   9   3   0   12.95    3.24
  -9  -4   0   -2.73    1.85
   9   4   0    3.10    1.87
  -9  -5   0   11.82    4.67
   9   5   0    9.26    3.34
  -9  -6   0   11.67    4.59
  -9  -7   0   10.19    4.99
   9   7   0    2.28    2.48
  -9  -8   0   23.86    6.80
   9   8   0   20.80    5.03
 -10   7   0   -0.92    3.88
  10  -7   0    1.73    3.25
 -10   6   0   11.88    5.00
  10  -6   0    4.69    3.65
 -10   5   0    0.54    2.99
  10  -5   0    3.05    2.90
 -10   4   0   -1.15    2.24
  10  -4   0   -1.68    2.10
 -10   3   0   14.51    4.37
  10  -3   0   11.69    4.22
 -10   2   0    2.66    2.62
  10  -2   0    4.75    2.62
 -10   1   0    2.64    2.36
 -10   1   0    7.23    2.91
  10  -1   0    3.37    2.04
 -10   0   0    3.58    2.37
 -10   0   0   -0.82    1.59
  10   0   0   -0.27    1.49
 -10  -1   0    5.08    2.78
 -10  -1   0    3.80    2.15
  10   1   0    3.34    2.55
 -10  -2   0    6.34    3.36
 -10  -2   0    2.70    1.88
  10   2   0    4.29    2.53
 -10  -3   0   19.30    5.40
  10   3   0   18.63    4.39
 -10  -4   0    3.01    2.99
  10   4   0    1.94    1.97
 -10  -5   0    0.01    2.85
  10   5   0    6.70    2.50
 -10  -6   0    7.80    4.28
  10   6   0    7.29    3.08
 -10  -7   0    3.39    3.64
  10   7   0   -0.40    2.43
 -11   6   0    3.20    3.91
  11  -6   0    1.89    3.53
 -11   5   0    3.39    3.30
  11  -5   0    1.65    3.11
 -11   4   0    2.33    3.10
  11  -4   0    2.77    3.33
 -11   3   0    0.40    2.07
  11  -3   0    2.39    2.21
 -11   2   0    0.52    2.23
  11  -2   0    1.06    2.03
 -11   1   0   19.09    4.69
  11  -1   0   15.21    4.16
 -11   0   0   -1.23    1.55
 -11   0   0   -0.89    1.72
  11   0   0   -0.64    1.46
 -11  -1   0   21.88    5.22
 -11  -1   0   16.35    3.72
  11   1   0   23.96    4.97
 -11  -2   0   -2.23    1.46
  11   2   0   -2.10    1.49
 -11  -3   0    1.17    2.46
  11   3   0    2.80    2.29
 -11  -4   0    7.01    3.55
 -11  -5   0   -1.83    2.53
  11   5   0    3.90    2.26
 -11  -6   0    3.95    3.46
  11   6   0    5.39    2.76
 -11  -7   0    2.65    3.12
  11   7   0    8.86    4.25
 -12   6   0   11.87    5.20
  12  -6   0    4.34    3.63
 -12   5   0    0.68    3.41
  12  -5   0   -6.12    2.27
 -12   4   0    3.93    3.19
  12  -4   0   -4.27    1.72
 -12   3   0    0.60    2.50
  12  -3   0   -1.31    1.92
 -12   2   0    4.73    3.02
  12  -2   0    2.96    2.60
 -12   1   0   11.28    3.77
  12  -1   0   18.30    4.98
 -12   0   0    1.15    2.03
 -12   0   0   -0.05    2.15
  12   0   0    2.34    2.39
 -12  -1   0   10.64    3.60
  12   1   0   12.00    4.03
 -12  -2   0    4.21    2.89
  12   2   0    3.91    2.93
 -12  -3   0    0.50    2.31
  12   3   0    1.94    2.04
 -12  -4   0    1.27    2.14
  12   4   0    0.87    2.37
 -12  -5   0    4.62    3.90
  12   5   0    6.99    2.98
 -12  -6   0   16.30    5.41
  12   6   0    5.35    3.08
 -13   5   0    4.07    3.77
  13  -5   0    8.58    4.71
 -13   4   0   -0.77    2.61
  13  -4   0    0.23    3.26
 -13   3   0    3.63    3.39
  13  -3   0    3.76    3.25
 -13   2   0    7.59    3.26
  13  -2   0    4.19    3.21
 -13   1   0    8.40    3.42
  13  -1   0    2.03    2.88
  13   0   0    3.21    3.07
 -13  -1   0   11.82    4.56
  13   1   0    5.30    3.03
 -13  -2   0   10.40    4.12
  13   2   0    1.68    2.84
 -13  -3   0   -1.82    1.84
  13   3   0    0.99    2.34
 -13  -4   0    4.23    3.44
  13   4   0    2.11    2.54
 -13  -5   0    8.33    4.20
  13   5   0    7.81    3.16
 -14   4   0   -0.80    2.73
  14  -4   0   -0.20    2.62
 -14   3   0    2.56    2.67
  14  -3   0    4.67    3.45
 -14   2   0    6.90    3.69
  14  -2   0    3.90    2.88
 -14   1   0    7.17    3.41
  14  -1   0    7.21    3.81
  14   0   0   -2.26    2.21
  14   1   0    8.15    3.93
 -14  -2   0    4.52    3.34
  14   2   0    7.18    3.31
 -14  -3   0    2.12    3.03
  14   3   0    1.10    2.75
 -14  -4   0   -3.11    1.87
  14   4   0    0.97    2.66
  15  -2   0    6.65    3.22
  15  -1   0    4.32    3.48
  15   0   0    2.31    2.85
  15   1   0    7.33    3.24
  15   2   0    4.38    3.15
  15   2   1    8.62    3.35
  15   1   1    2.48    2.92
  15   0   1    0.20    2.86
  15  -1   1    4.84    4.22
  15  -2   1   -0.66    2.43
 -15   2  -1    1.53    2.51
  14   4   1    0.44    2.67
 -14  -4  -1    9.20    4.09
  14   3   1   -0.24    2.45
 -14  -3  -1    2.02    2.90
  14   2   1    5.98    3.13
 -14  -2  -1   -1.03    2.13
  14   1   1   14.26    4.51
  14   0   1   -2.73    2.03
  14  -1   1   11.64    4.14
 -14   1  -1    7.41    3.50
  14  -2   1   -1.70    2.07
 -14   2  -1    2.77    2.90
  14  -3   1   -0.26    1.87
 -14   3  -1   -1.16    2.53
  14  -4   1    3.53    3.01
 -14   4  -1    5.98    3.51
  13   5   1    3.81    3.17
 -13  -5  -1   -1.20    2.48
  13   4   1   -1.10    2.28
 -13  -4  -1    6.27    3.28
  13   3   1   17.10    4.99
 -13  -3  -1   19.37    5.54
  13   2   1    1.85    2.24
 -13  -2  -1    0.98    2.29
  13   1   1    6.60    2.79
 -13  -1  -1    4.92    2.95
  13   0   1    5.29    2.47
 -13   0  -1    1.18    2.09
  13  -1   1    5.33    2.63
 -13   1  -1    1.92    2.60
  13  -2   1    2.81    2.61
 -13   2  -1   -0.10    2.08
  13  -3   1   14.36    4.91
 -13   3  -1   15.78    5.02
  13  -4   1    2.94    3.88
 -13   4  -1    1.34    3.08
  13  -5   1    2.02    3.87
 -13   5  -1   -2.14    2.93
  12   6   1    3.05    2.94
 -12  -6  -1    5.60    3.96
  12   5   1    6.32    3.19
 -12  -5  -1   17.70    5.44
  12   4   1    2.87    2.74
 -12  -4  -1    4.52    3.12
 -12  -3  -1   10.91    3.92
  12   2   1    3.70    2.64
  12   1   1    1.69    2.18
 -12  -1  -1    2.27    2.16
 -12  -1  -1    6.75    3.10
  12   0   1   -0.58    1.95
 -12   0  -1    3.92    2.66
 -12   0  -1    0.52    1.81
  12  -1   1    3.86    2.71
 -12   1  -1    2.37    2.50
  12  -2   1    2.33    2.67
 -12   2  -1    0.22    2.11
  12  -3   1    1.71    2.04
 -12   3  -1    2.44    3.01
  12  -4   1    2.53    3.00
 -12   4  -1    4.08    3.31
  12  -5   1    3.72    3.87
 -12   5  -1    2.55    3.59
  12  -6   1    2.59    3.91
 -12   6  -1    5.24    4.30
  11   6   1    5.83    2.80
 -11  -6  -1    9.91    4.51
  11   5   1    7.70    3.16
 -11  -5  -1    8.77    3.76
  11   4   1   10.50    3.79
 -11  -4  -1   11.50    4.56
  11   3   1   28.14    5.36
 -11  -3  -1   28.68    6.70
  11   2   1   -1.32    1.67
 -11  -2  -1    7.40    3.20
  11   1   1    1.88    2.15
 -11  -1  -1    3.50    2.41
 -11  -1  -1    1.52    1.81
  11   0   1   37.85    4.82
 -11   0  -1   34.33    4.41
 -11   0  -1   31.20    4.38
  11  -1   1    8.00    2.75
 -11   1  -1    3.94    2.36
  11  -2   1    0.89    2.02
 -11   2  -1   -0.66    2.33
  11  -3   1   28.22    6.03
 -11   3  -1   16.33    4.75
  11  -4   1   16.37    4.70
 -11   4  -1   12.68    4.79
  11  -5   1   -0.36    3.41
 -11   5  -1    7.46    4.12
  11  -6   1    8.29    4.18
 -11   6  -1    4.14    3.98
  10   7   1    9.89    3.91
 -10  -7  -1    3.29    3.49
  10   6   1    5.46    2.73
 -10  -6  -1    9.95    4.07
  10   5   1   12.38    3.41
 -10  -5  -1    5.74    3.76
  10   4   1    3.03    2.45
 -10  -4  -1   11.33    4.52
  10   3   1    0.71    1.83
 -10  -3  -1   -0.07    1.98
  10   2   1    1.17    1.79
 -10  -2  -1   -1.09    1.77
 -10  -2  -1    0.30    1.84
  10   1   1    9.67    3.29
 -10  -1  -1   10.20    3.10
 -10  -1  -1   12.09    3.74
  10   0   1   -1.72    1.01
 -10   0  -1    1.51    2.13
 -10   0  -1    4.77    2.19
  10  -1   1   13.96    3.97
 -10   1  -1   16.77    3.46
 -10   1  -1    9.25    3.37
  10  -2   1    2.27    2.05
 -10   2  -1    0.35    1.96
  10  -3   1    7.38    2.87
 -10   3  -1    1.78    2.54
  10  -4   1    5.51    3.43
 -10   4  -1    3.74    3.33
  10  -5   1    3.64    3.27
 -10   5  -1    7.50    4.55
  10  -6   1   -0.77    2.43
 -10   6  -1    4.32    4.09
  10  -7   1    3.18    4.13
 -10   7  -1   10.30    5.58
   9   7   1    9.66    3.56
  -9  -7  -1   18.84    6.16
   9   6   1    3.21    2.27
  -9  -6  -1    8.72    3.94
   9   5   1    3.46    2.34
  -9  -5  -1   -2.07    1.60
   9   4   1   23.76    4.36
  -9  -4  -1   17.57    5.06
   9   3   1    2.39    2.10
  -9  -3  -1    2.91    2.30
  -9  -3  -1    2.33    2.91
   9   2   1    0.39    1.39
  -9  -2  -1    2.80    2.21
  -9  -2  -1    7.10    3.07
   9   1   1   51.88    4.95
  -9  -1  -1   45.34    5.07
  -9  -1  -1   52.85    4.72
   9   0   1   10.96    3.39
  -9   0  -1    4.77    2.57
  -9   0  -1    8.61    2.90
   9  -1   1   53.55    5.08
  -9   1  -1   53.12    5.34
  -9   1  -1   55.80    4.27
   9  -2   1    3.44    2.52
  -9   2  -1   -0.87    1.76
   9  -3   1    5.34    2.97
  -9   3  -1    3.42    2.85
   9  -4   1   14.72    4.32
  -9   4  -1   20.26    5.23
   9  -5   1    1.04    2.40
  -9   5  -1   -1.78    1.94
   9  -6   1    0.72    2.89
  -9   6  -1   -4.10    2.40
   9  -7   1    5.91    4.34
  -9   7  -1   12.22    4.79
  -8  -8  -1    6.44    4.10
   8   7   1    1.65    2.54
  -8  -7  -1   -0.26    2.28
   8   6   1    1.77    2.20
  -8  -6  -1    3.07    2.62
   8   5   1    9.27    3.20
  -8  -5  -1   11.69    4.38
   8   4   1    1.27    1.77
  -8  -4  -1   -1.64    1.75
  -8  -4  -1    2.36    2.57
   8   3   1    2.26    1.76
  -8  -3  -1   -1.06    1.72
  -8  -3  -1   -1.21    1.74
   8   2   1    2.57    1.62
  -8  -2  -1    1.20    2.07
  -8  -2  -1    1.03    1.91
   8   1   1    6.55    2.02
  -8  -1  -1    5.14    2.22
  -8  -1  -1    2.33    1.92
   8   0   1   -0.55    0.99
  -8   0  -1   -0.04    1.29
  -8   0  -1    1.11    1.66
   8  -1   1    1.62    1.78
  -8   1  -1    0.97    1.90
  -8   1  -1    3.66    1.52
   8  -2   1    1.57    1.59
  -8   2  -1    3.31    1.51
  -8   2  -1    1.43    1.94
   8  -3   1    0.89    1.95
  -8   3  -1   -0.88    1.81
   8  -4   1    4.45    2.83
  -8   4  -1    0.56    2.36
   8  -5   1    6.85    3.69
  -8   5  -1    9.73    4.10
   8  -6   1   -3.80    2.09
  -8   6  -1    0.19    3.29
   8  -7   1   -0.54    2.82
  -8   7  -1   -0.30    3.20
   8  -8   1   -0.58    3.47
  -8   8  -1   11.90    4.93
  -7  -8  -1   19.33    5.83
   7   7   1   23.85    4.98
  -7  -7  -1   19.50    5.62
   7   6   1    4.58    2.67
  -7  -6  -1    2.05    2.74
   7   5   1    2.07    1.64
  -7  -5  -1    0.01    1.99
   7   4   1   14.80    3.50
   7   4   1   14.10    4.07
  -7  -4  -1   12.63    2.78
   7   3   1    2.64    2.40
   7   3   1    1.78    1.57
  -7  -3  -1    1.90    1.68
   7   2   1    9.90    2.58
  -7  -2  -1    8.01    2.47
   7   1   1    8.77    2.36
  -7  -1  -1    8.05    2.85
  -7  -1  -1    7.38    2.46
   7   0   1   66.47    4.57
  -7   0  -1   68.90    4.86
  -7   0  -1   65.76    4.87
   7  -1   1    5.90    2.10
  -7   1  -1    7.35    2.61
  -7   1  -1    8.05    1.97
   7  -2   1   13.18    3.53
  -7   2  -1   11.53    1.77
  -7   2  -1    9.48    3.02
   7  -3   1    3.18    2.00
  -7   3  -1   -0.08    1.83
   7  -4   1   10.00    3.71
  -7   4  -1    9.92    3.61
   7  -5   1   -0.83    1.85
  -7   5  -1    0.58    2.09
   7  -6   1    0.79    2.47
  -7   6  -1    2.60    2.86
   7  -7   1   21.68    5.80
  -7   7  -1   25.53    6.67
   7  -8   1   15.77    5.28
  -7   8  -1   16.34    5.29
  -6  -9  -1   22.93    6.24
   6   8   1    0.96    2.22
  -6  -8  -1    4.26    3.51
   6   7   1    3.65    2.60
  -6  -7  -1    6.79    3.31
   6   6   1    2.24    2.05
   6   5   1   22.42    4.25
   6   5   1   25.82    5.56
  -6  -5  -1   22.11    3.05
   6   4   1   11.00    2.29
   6   4   1    2.95    2.44
  -6  -4  -1    4.07    1.91
   6   3   1   29.94    4.92
   6   3   1   32.75    3.22
  -6  -3  -1   28.90    2.88
   6   2   1   43.36    3.51
   6   2   1   38.78    4.05
  -6  -2  -1   38.49    3.22
   6   1   1    0.45    1.46
   6   1   1    0.03    1.02
  -6  -1  -1    0.63    1.62
   6   0   1   -0.24    1.08
  -6   0  -1    2.19    1.74
  -6   0  -1    1.92    1.35
   6  -1   1    2.12    1.52
  -6   1  -1    1.47    1.68
  -6   1  -1    0.72    0.98
   6  -2   1   49.26    4.29
  -6   2  -1   44.49    2.13
  -6   2  -1   49.27    4.63
   6  -3   1   38.06    5.67
  -6   3  -1   32.75    5.39
   6  -4   1    4.05    2.39
  -6   4  -1    6.58    2.84
   6  -5   1   22.38    5.17
  -6   5  -1   25.78    5.60
   6  -6   1    2.23    2.51
  -6   6  -1   -0.04    2.38
   6  -7   1    5.14    3.74
  -6   7  -1    8.73    4.04
   6  -8   1   -1.65    2.50
  -6   8  -1    3.61    3.76
   6  -9   1    9.09    4.91
   5   8   1    7.51    3.22
  -5  -8  -1    3.13    2.74
   5   7   1    5.95    2.86
  -5  -7  -1    9.97    3.94
   5   6   1    7.40    3.49
   5   6   1    7.76    2.66
  -5  -6  -1   15.97    3.45
   5   5   1   22.69    4.72
   5   5   1   17.53    3.43
  -5  -5  -1   22.86    3.67
   5   4   1    0.16    1.70
   5   4   1    2.17    1.26
  -5  -4  -1    0.32    1.13
   5   3   1   38.79    3.34
   5   3   1   36.69    4.10
  -5  -3  -1   36.38    2.96
   5   2   1   29.25    4.35
   5   2   1   24.12    2.44
  -5  -2  -1   24.31    2.49
   5   1   1    4.76    1.84
   5   1   1    8.27    1.76
  -5  -1  -1    4.52    1.87
   5   0   1  145.28    5.68
  -5   0  -1  141.09    6.12
   5  -1   1    8.22    2.23
  -5   1  -1    5.13    2.05
  -5   1  -1    5.56    1.45
   5  -2   1   26.19    3.31
  -5   2  -1   24.42    3.32
   5  -3   1   38.56    4.30
  -5   3  -1   38.28    4.33
   5  -4   1   -0.17    1.44
  -5   4  -1   -2.49    1.28
   5  -5   1   21.63    4.72
  -5   5  -1   23.61    5.12
   5  -6   1   15.33    4.59
  -5   6  -1   11.01    4.38
   5  -7   1    8.43    4.23
  -5   7  -1    9.37    4.50
   5  -8   1   -3.96    2.19
  -5   8  -1    6.62    4.15
   5  -9   1    0.11    2.74
  -5   9  -1   11.57    4.46
  -4  -9  -1   10.18    4.22
   4   8   1   14.20    3.75
  -4  -8  -1    9.58    3.72
   4   7   1    3.30    1.99
  -4  -7  -1    0.96    1.92
   4   6   1    4.46    2.30
   4   6   1    4.79    3.04
  -4  -6  -1    4.66    2.33
   4   5   1   34.70    4.54
   4   5   1   35.95    3.72
  -4  -5  -1   36.46    3.63
   4   4   1    5.54    1.73
   4   4   1    3.48    2.08
  -4  -4  -1    0.58    1.23
   4   3   1    6.26    2.52
   4   3   1    5.38    1.64
  -4  -3  -1    5.93    1.75
   4   2   1  202.37    7.92
   4   2   1  183.10    6.22
  -4  -2  -1  193.60    5.93
   4   1   1   -1.25    0.91
   4   1   1    0.64    0.83
  -4  -1  -1    0.46    1.02
   4   0   1    1.12    0.96
   4   0   1    0.60    0.71
  -4   0  -1    0.03    1.17
   4  -1   1    0.99    0.85
  -4   1  -1    0.22    1.19
  -4   1  -1    0.69    0.71
   4  -2   1  222.37    8.37
  -4   2  -1  215.56    8.28
   4  -3   1    5.97    2.25
  -4   3  -1    4.08    2.17
   4  -4   1    3.75    2.12
  -4   4  -1   -0.63    1.55
   4  -5   1   41.86    6.56
  -4   5  -1   34.65    4.78
   4  -6   1    8.27    3.65
  -4   6  -1    8.33    3.88
   4  -7   1    0.91    2.84
  -4   7  -1    1.38    2.87
   4  -8   1   11.12    4.29
  -4   8  -1   11.89    4.40
   4  -9   1    4.75    3.67
  -4   9  -1   11.90    4.78
   3   9   1    8.27    3.80
  -3  -9  -1    9.08    3.68
   3   8   1    7.35    2.88
  -3  -8  -1    8.16    3.12
   3   7   1    4.28    2.11
   3   7   1    1.59    2.23
  -3  -7  -1    0.21    2.48
   3   6   1    4.09    1.69
   3   6   1    1.78    2.27
  -3  -6  -1    0.47    1.76
   3   5   1    8.85    2.43
   3   5   1   13.88    3.59
  -3  -5  -1    8.91    2.84
   3   4   1    9.06    2.77
   3   4   1   10.20    2.07
  -3  -4  -1    8.48    2.31
   3   3   1   52.38    3.42
   3   3   1   55.91    4.44
  -3  -3  -1   56.43    3.53
   3   2   1   13.00    2.08
   3   2   1   13.09    2.55
  -3  -2  -1   12.99    2.03
   3   1   1  157.02    4.80
   3   1   1  164.41    5.80
  -3  -1  -1  164.01    4.84
   3   0   1    1.49    0.92
   3   0   1    0.82    0.88
  -3   0  -1    0.40    1.24
   3  -1   1  184.24    6.23
  -3   1  -1  210.74    6.67
  -3   1  -1  184.23    3.59
  -3   1  -1  186.67    3.91
   3  -2   1   14.84    2.72
  -3   2  -1    9.50    2.24
   3  -3   1   53.45    4.50
  -3   3  -1   47.20    4.16
   3  -4   1   11.89    1.75
   3  -4   1    8.93    2.78
  -3   4  -1    8.09    2.69
   3  -5   1   13.60    2.36
   3  -5   1    9.25    3.26
  -3   5  -1   10.58    3.58
   3  -6   1    1.93    2.21
  -3   6  -1    3.77    2.98
   3  -7   1    4.57    2.65
  -3   7  -1    3.05    3.14
   3  -8   1    1.46    2.90
  -3   8  -1    0.72    3.17
   3  -9   1    3.42    3.20
  -3   9  -1   11.49    4.49
   2   8   1    0.53    2.33
  -2  -8  -1   11.58    3.40
  -2  -8  -1    3.78    2.96
   2   7   1    5.09    2.59
   2   7   1    2.89    2.53
   2   6   1    5.49    2.17
   2   6   1    5.93    2.76
   2   6   1    5.27    2.26
   2   5   1   29.59    3.78
   2   5   1   33.74    3.21
   2   5   1   31.91    3.47
   2   4   1   42.00    3.33
   2   4   1   38.87    4.01
   2   4   1   40.79    3.46
   2   3   1   67.36    4.50
   2   3   1   65.59    3.73
  -2  -3  -1   65.37    4.08
   2   2   1    0.10    0.58
   2   2   1    0.60    1.01
  -2  -2  -1   -0.10    0.61
   2   1   1  189.81    5.59
   2   1   1  191.49    4.61
  -2  -1  -1  191.48    4.88
   2   0   1   -0.31    0.61
   2   0   1   -1.21    0.46
  -2   0  -1    2.30    1.19
   2  -1   1  215.76    6.14
  -2   1  -1  202.05    6.09
   2  -2   1    0.50    0.85
  -2   2  -1    0.63    1.03
   2  -3   1   64.62    2.94
   2  -3   1   66.70    4.81
  -2   3  -1   64.79    4.48
   2  -4   1   41.26    4.42
   2  -4   1   37.49    2.77
  -2   4  -1   39.73    4.03
   2  -5   1   29.28    2.89
   2  -5   1   35.14    5.74
  -2   5  -1   33.91    4.40
   2  -6   1    7.54    3.32
   2  -6   1    5.33    2.12
  -2   6  -1    7.80    3.16
   2  -7   1   -1.31    1.91
  -2   7  -1    6.21    3.49
   2  -8   1    8.16    3.69
  -2   8  -1    3.99    3.49
   2  -9   1    0.08    3.11
  -2   9  -1    3.05    3.03
  -1  -9  -1    2.41    3.61
   1   8   1    1.23    2.59
  -1  -8  -1    7.38    2.61
   1   7   1    3.19    1.95
   1   7   1    2.11    2.21
   1   7   1    0.00    1.87
   1   6   1   -0.60    1.36
   1   6   1    3.39    2.29
   1   6   1    3.29    2.23
   1   5   1    2.87    1.80
   1   5   1    4.65    1.95
   1   5   1   -0.35    1.09
   1   4   1   20.77    3.37
   1   4   1   18.80    2.25
   1   4   1   16.81    3.16
   1   3   1  186.13    6.01
   1   3   1  186.84    6.63
   1   3   1  184.72    6.83
   1   2   1   28.32    2.38
   1   2   1   26.18    2.10
   1   2   1   26.37    1.89
   1   1   1   70.15    2.96
   1   1   1   71.99    2.28
  -1  -1  -1   70.57    2.72
  -1  -1  -1   78.40    2.34
   1   0   1   63.68    1.94
   1   0   1   64.97    1.94
   1   0   1   67.52    2.21
  -1   0  -1   67.81    2.21
  -1   0  -1   61.96    1.93
   1  -1   1   68.56    3.09
   1  -1   1   68.52    1.58
  -1   1  -1   64.76    1.67
  -1   1  -1   69.27    3.01
   1  -2   1   27.33    1.81
  -1   2  -1   24.55    2.12
  -1   2  -1   27.04    2.38
  -1   3  -1  185.95    6.64
  -1   3  -1  180.31    5.17
  -1   3  -1  191.67    7.18
  -1   4  -1   21.10    3.53
  -1   4  -1   17.64    3.48
   1  -5   1    2.20    1.45
  -1   5  -1    4.44    2.45
  -1   5  -1    2.55    1.51
   1  -6   1    1.85    1.92
   1  -6   1   -1.83    1.61
  -1   6  -1   -0.29    2.09
   1  -7   1    2.15    2.05
   1  -7   1    0.09    2.07
  -1   7  -1   -1.63    1.95
   1  -8   1    1.39    2.97
  -1   8  -1    3.79    3.44
   1  -9   1    1.37    3.51
  -1   9  -1    4.02    3.07
   0   9   1    8.96    3.96
   0  -9  -1    2.68    3.28
   0   8   1    5.11    3.13
   0  -8  -1   17.99    3.79
   0  -8  -1   11.91    4.26
   0   7   1    1.61    1.90
   0   7   1    5.80    2.90
   0  -7  -1   -1.18    1.81
   0   6   1   11.89    3.46
   0   6   1    9.25    2.62
   0   6   1   13.03    3.25
   0   5   1    3.27    1.92
   0   5   1    0.73    1.58
   0   5   1    4.11    1.39
   0   4   1   43.26    3.56
   0   4   1   36.50    3.68
   0   4   1   42.78    3.20
   0   3   1   26.06    2.51
   0   3   1   25.12    2.71
   0   3   1   25.52    2.27
   0   2   1   40.32    2.21
   0   2   1   42.22    2.74
   0   2   1   39.96    2.50
   0   1   1   27.57    1.68
   0   1   1   27.08    1.58
   0   1   1   25.22    1.17
   0  -1  -1   26.62    1.24
   0   0   1   -0.03    0.10
   0   0   1   -0.02    0.13
   0   0  -1    0.46    0.15
   0   0  -1    0.04    0.21
   0   0  -1   -0.18    0.07
   0  -1   1   25.03    1.47
   0  -1   1   28.71    1.59
   0   1  -1   27.29    1.60
   0   1  -1   26.74    1.55
   0   2  -1   38.47    2.53
   0   2  -1   41.43    2.56
   0   3  -1   22.21    2.52
   0   3  -1   22.70    2.21
   0   3  -1   25.52    2.46
   0   4  -1   44.95    3.63
   0   4  -1   40.80    3.84
   0   4  -1   41.85    3.25
   0  -5   1    1.65    1.57
   0   5  -1    2.00    1.20
   0   5  -1    4.84    2.12
   0  -6   1   11.39    3.35
   0   6  -1    8.96    3.05
   0   6  -1   13.73    3.61
   0  -7   1    1.02    1.98
   0   7  -1    1.15    1.84
   0   7  -1    0.49    2.26
   0  -8   1    9.10    4.12
   0   8  -1    8.45    3.75
   0  -9   1    0.45    3.03
   0   9  -1   15.55    4.63
  -1   9   1   10.32    3.99
   1  -9  -1   -0.34    2.36
  -1   8   1    6.66    3.42
   1  -8  -1   -0.17    2.65
  -1   7   1    8.28    2.88
  -1   7   1    3.38    2.94
   1  -7  -1    9.94    3.88
  -1   6   1    4.98    2.91
  -1   6   1    0.15    1.26
   1  -6  -1    0.41    1.87
  -1   5   1    6.26    1.86
  -1   5   1    1.34    1.87
   1  -5  -1    1.79    1.73
  -1   4   1   66.19    5.07
  -1   4   1   71.52    4.08
   1  -4  -1   68.38    5.04
  -1   3   1   17.17    1.98
  -1   3   1   19.00    3.19
   1  -3  -1   19.07    3.08
  -1   2   1  184.27    4.89
  -1   2   1  186.60    6.29
   1  -2  -1  183.44    5.87
  -1   1   1   48.03    2.47
  -1   1   1   48.64    1.91
   1  -1  -1   46.64    2.14
  -1   0   1   22.32    1.05
  -1   0   1   24.64    0.98
  -1   0   1   21.89    1.22
   1   0  -1   21.14    1.20
   1   0  -1   20.92    1.04
  -1  -1   1   43.83    1.44
  -1  -1   1   43.72    2.51
   1   1  -1   44.29    1.42
   1   1  -1   43.87    2.15
   1   2  -1  181.39    5.60
   1   2  -1  178.62    4.87
   1   3  -1   16.64    2.04
   1   3  -1   18.94    2.79
   1   3  -1   17.08    2.14
   1   4  -1   68.34    4.35
   1   4  -1   60.93    4.38
   1   4  -1   67.97    4.41
  -1  -5   1    2.12    1.75
   1   5  -1    1.89    1.47
   1   5  -1    0.87    1.53
  -1  -6   1    2.43    2.19
   1   6  -1   -0.80    1.86
   1   6  -1   -0.92    1.66
  -1  -7   1   12.70    3.62
   1   7  -1   12.75    3.64
   1   7  -1   10.93    3.49
  -1  -8   1    3.18    2.77
   1   8  -1    2.80    2.71
   1   8  -1    6.57    3.02
  -1  -9   1    1.77    3.25
  -2   9   1    7.06    3.96
   2  -9  -1   -2.13    2.47
  -2   8   1    2.68    3.15
   2  -8  -1    1.46    2.75
   2  -7  -1    0.04    1.78
  -2   6   1    2.75    2.53
  -2   6   1    7.59    2.09
   2  -6  -1    1.07    1.80
  -2   5   1   27.73    4.98
  -2   5   1   27.67    2.79
   2  -5  -1   33.39    5.24
  -2   4   1   -2.50    1.30
  -2   4   1    1.76    0.93
   2  -4  -1   -1.02    1.01
  -2   3   1    2.88    1.10
  -2   3   1    0.00    1.52
   2  -3  -1    1.51    1.32
  -2   2   1   49.27    3.42
  -2   2   1   45.01    2.17
   2  -2  -1   48.47    3.22
  -2   1   1    0.05    0.81
  -2   1   1    3.42    1.24
   2  -1  -1    1.20    0.91
   2  -1  -1    3.22    1.13
  -2   0   1   -1.21    0.54
  -2   0   1   -0.66    0.61
   2   0  -1    0.70    0.58
  -2  -1   1    3.61    0.51
  -2  -1   1   -1.49    1.14
   2   1  -1    2.33    0.97
  -2  -2   1   48.64    3.62
   2   2  -1   46.85    2.95
   2   2  -1   45.09    2.06
   2   3  -1    2.39    1.26
   2   3  -1    2.09    1.38
   2   3  -1    1.58    1.01
   2   4  -1    1.08    1.11
   2   4  -1    1.33    0.83
  -2  -5   1   32.08    5.27
   2   5  -1   29.59    3.30
   2   5  -1   25.29    2.99
  -2  -6   1    1.01    1.86
   2   6  -1    7.98    2.24
   2   6  -1    3.65    2.13
  -2  -7   1    3.72    2.31
   2   7  -1    0.96    1.96
   2   7  -1    3.75    2.41
  -2  -8   1   11.96    3.94
   2   8  -1    4.58    3.05
   2   9  -1   -1.31    2.54
  -3   9   1   11.00    4.39
   3  -9  -1    2.79    3.14
  -3   8   1    0.38    2.84
   3  -8  -1   -1.43    2.05
  -3   7   1   18.47    5.31
   3  -7  -1   24.13    5.31
  -3   6   1   21.17    5.00
  -3   6   1   25.57    2.65
   3  -6  -1   22.40    4.85
  -3   5   1   13.94    1.88
  -3   5   1    8.18    3.27
   3  -5  -1    9.61    3.14
  -3   4   1   58.59    5.36
  -3   4   1   66.36    3.34
   3  -4  -1   60.15    5.06
  -3   3   1   -2.22    0.97
   3  -3  -1    0.96    1.18
  -3   2   1    3.73    0.92
  -3   2   1    1.81    1.32
   3  -2  -1    2.85    1.33
  -3   1   1  904.17   13.42
  -3   1   1 1000.00   16.35
   3  -1  -1  887.64   15.20
  -3   0   1  288.73    7.10
  -3   0   1  303.68    6.52
   3   0  -1  293.43    6.70
  -3  -1   1  904.20   16.84
  -3  -1   1  914.63   12.05
   3   1  -1  877.31   14.40
   3   1  -1  831.70   11.71
  -3  -2   1    3.93    1.95
  -3  -2   1    2.71    0.76
   3   2  -1    2.35    1.11
  -3  -3   1   -0.65    0.66
  -3  -3   1   -0.81    1.39
   3   3  -1   -0.66    0.77
  -3  -4   1   58.45    5.32
   3   4  -1   63.69    4.65
  -3  -5   1    8.20    3.23
   3   5  -1   12.66    2.84
   3   5  -1   13.87    2.67
  -3  -6   1   21.80    5.23
   3   6  -1   24.60    3.07
   3   6  -1   18.14    3.95
  -3  -7   1   26.84    5.72
   3   7  -1   17.26    4.09
  -3  -8   1    3.56    3.22
   3   8  -1    1.04    2.51
  -3  -9   1    2.66    2.89
   3   9  -1    7.60    3.50
  -4   9   1   12.60    4.98
   4  -9  -1   -3.58    2.39
  -4   8   1    8.17    4.19
   4  -8  -1    6.26    3.62
  -4   7   1    1.82    2.75
   4  -7  -1   -0.05    2.19
  -4   6   1   12.88    4.36
   4  -6  -1   13.10    3.90
  -4   5   1   29.66    5.73
  -4   5   1   37.34    2.58
   4  -5  -1   24.56    4.81
  -4   4   1   20.02    4.53
  -4   4   1   25.68    1.90
   4  -4  -1   20.47    4.10
  -4   3   1   -0.94    1.32
  -4   3   1   -0.64    0.66
   4  -3  -1   -0.30    1.19
  -4   2   1   14.87    1.49
  -4   2   1   16.05    3.04
   4  -2  -1   20.55    3.22
  -4   1   1   27.93    2.70
  -4   1   1   25.08    2.10
   4  -1  -1   23.27    2.39
  -4   0   1    0.78    1.04
  -4   0   1    0.14    0.87
  -4  -1   1   24.37    2.95
  -4  -1   1   29.84    2.02
   4   1  -1   27.92    2.41
  -4  -2   1   13.82    1.36
  -4  -2   1   17.40    3.76
   4   2  -1   18.55    2.26
  -4  -3   1    0.88    1.69
  -4  -3   1    0.57    0.72
   4   3  -1    3.54    1.22
  -4  -4   1   23.10    4.76
  -4  -4   1   19.14    2.22
   4   4  -1   23.82    2.89
  -4  -5   1   27.77    5.52
  -4  -5   1   27.34    3.00
   4   5  -1   29.85    4.65
  -4  -6   1   14.31    4.34
  -4  -6   1   12.26    3.15
   4   6  -1    9.28    3.03
  -4  -7   1    2.34    2.86
   4   7  -1    8.38    2.69
  -4  -8   1   11.25    4.37
   4   8  -1   16.38    3.94
  -4  -9   1   -2.26    2.29
   4   9  -1    8.21    3.62
  -5   9   1    6.86    4.68
   5  -9  -1   -2.46    2.22
  -5   8   1    2.54    4.11
   5  -8  -1    7.25    3.84
  -5   7   1   -2.20    2.48
   5  -7  -1    0.18    2.23
  -5   6   1   42.50    7.39
   5  -6  -1   45.66    7.11
  -5   5   1   -0.79    2.02
   5  -5  -1   -2.00    1.36
  -5   4   1   -1.83    1.48
   5  -4  -1    1.08    1.68
  -5   3   1    2.47    0.72
  -5   3   1   -0.20    1.52
   5  -3  -1   -0.68    1.04
  -5   2   1  174.47    4.74
  -5   2   1  177.36    7.84
   5  -2  -1  183.52    7.66
  -5   1   1   21.83    2.30
  -5   1   1   21.16    2.69
   5  -1  -1   20.17    2.50
  -5   0   1  178.56    6.22
  -5   0   1  166.90    6.42
   5   0  -1  173.91    6.27
  -5  -1   1   23.97    2.28
  -5  -1   1   27.05    4.19
   5   1  -1   26.51    2.61
  -5  -2   1  180.90    8.64
  -5  -2   1  177.71    4.79
   5   2  -1  173.09    6.75
  -5  -3   1    0.67    2.13
  -5  -3   1    0.68    0.86
   5   3  -1    3.68    1.67
  -5  -4   1   -0.87    1.57
  -5  -4   1    0.24    0.95
   5   4  -1    0.14    1.37
  -5  -5   1   -0.11    2.05
  -5  -5   1    0.72    1.19
   5   5  -1    1.95    1.85
  -5  -6   1   30.88    6.64
   5   6  -1   35.80    5.72
  -5  -7   1    2.00    2.98
   5   7  -1    0.14    1.79
  -5  -8   1    4.20    3.32
   5   8  -1    7.77    3.60
  -5  -9   1    4.00    3.39
   5   9  -1    9.55    3.69
  -6   9   1   17.12    5.99
   6  -9  -1    6.85    4.09
  -6   8   1   12.45    4.30
   6  -8  -1    1.85    2.98
  -6   7   1    2.00    3.57
   6  -7  -1    6.10    3.50
  -6   6   1   -1.04    2.47
   6  -6  -1    1.80    2.19
  -6   5   1   -0.12    2.39
   6  -5  -1    0.40    1.68
  -6   4   1    0.11    2.05
   6  -4  -1    1.18    1.82
  -6   3   1    4.66    0.93
  -6   3   1    2.14    2.02
   6  -3  -1   -0.39    1.22
  -6   2   1   60.27    2.99
  -6   2   1   61.35    4.93
   6  -2  -1   62.21    4.85
  -6   1   1   23.90    2.62
  -6   1   1   24.36    3.11
   6  -1  -1   24.29    2.91
  -6   0   1   -2.51    0.98
  -6   0   1    0.27    1.25
   6   0  -1    0.89    1.04
  -6  -1   1   25.45    4.42
  -6  -1   1   22.11    2.43
   6   1  -1   24.37    2.75
  -6  -2   1   65.67    5.68
  -6  -2   1   63.95    3.35
   6   2  -1   60.03    4.18
  -6  -3   1    0.70    1.14
  -6  -3   1   -1.81    1.86
   6   3  -1    6.62    1.72
  -6  -4   1    0.97    1.22
  -6  -4   1    3.14    2.55
   6   4  -1    0.17    1.61
  -6  -5   1    0.23    2.16
   6   5  -1    1.27    1.52
  -6  -6   1    3.59    3.01
   6   6  -1    4.15    2.08
  -6  -7   1    2.51    3.03
   6   7  -1    0.59    2.54
  -6  -8   1    6.51    3.86
   6   8  -1    4.31    2.96
  -6  -9   1    3.98    3.56
   6   9  -1   16.70    4.48
  -7   8   1    2.66    3.64
   7  -8  -1    0.28    2.98
  -7   7   1    4.75    3.64
   7  -7  -1   -1.11    2.29
  -7   6   1    2.13    3.08
   7  -6  -1    1.11    2.60
  -7   5   1    7.60    3.55
   7  -5  -1    5.70    3.27
  -7   4   1    1.03    2.33
   7  -4  -1    1.36    1.97
  -7   3   1    5.62    2.85
   7  -3  -1    8.53    2.99
  -7   2   1   16.22    3.61
  -7   2   1   14.68    2.31
   7  -2  -1   13.49    3.25
  -7   1   1   90.54    4.93
  -7   1   1   98.94    6.07
   7  -1  -1  102.68    5.86
  -7   0   1   24.11    3.16
  -7   0   1   23.36    2.89
   7   0  -1   28.09    3.01
  -7  -1   1   94.02    4.68
  -7  -1   1   83.93    5.93
   7   1  -1   81.00    5.26
  -7  -2   1   16.02    2.45
  -7  -2   1   17.05    4.29
   7   2  -1   11.49    2.88
  -7  -3   1    5.25    1.75
  -7  -3   1    8.42    3.65
   7   3  -1    8.85    2.64
  -7  -4   1    1.77    2.80
   7   4  -1    0.39    1.53
  -7  -5   1    6.02    3.54
   7   5  -1    3.37    2.32
  -7  -6   1    0.24    2.61
   7   6  -1    0.71    2.18
  -7  -7   1    6.91    4.06
   7   7  -1   -2.75    2.19
  -7  -8   1    6.07    4.04
   7   8  -1   -1.07    2.90
  -8   8   1   13.48    5.48
   8  -8  -1    1.85    3.31
  -8   7   1    4.41    4.71
   8  -7  -1    5.05    3.65
  -8   6   1    1.30    3.42
   8  -6  -1    0.18    2.68
  -8   5   1   -0.99    2.45
   8  -5  -1    4.03    3.10
  -8   4   1   10.01    3.99
   8  -4  -1    7.21    3.20
  -8   3   1    2.70    2.42
   8  -3  -1    2.89    2.27
  -8   2   1   16.40    2.69
  -8   2   1   11.78    3.37
   8  -2  -1   14.13    3.62
  -8   1   1    0.09    1.37
  -8   1   1   -2.33    1.17
   8  -1  -1    0.60    1.33
  -8   0   1    1.36    1.46
  -8   0   1    2.78    1.63
   8   0  -1   -0.95    0.82
  -8  -1   1    0.44    1.37
  -8  -1   1    3.11    2.09
   8   1  -1    0.74    1.31
  -8  -2   1   13.32    2.49
  -8  -2   1   10.93    3.83
   8   2  -1   13.50    3.32
  -8  -3   1    1.31    2.43
  -8  -3   1    2.89    1.56
   8   3  -1    0.18    1.36
  -8  -4   1    4.42    3.43
   8   4  -1    5.97    2.57
  -8  -5   1    4.90    3.32
   8   5  -1    3.50    2.15
  -8  -6   1    0.18    2.65
   8   6  -1    2.09    2.59
  -8  -7   1    3.99    3.86
   8   7  -1    4.88    2.36
  -8  -8   1    2.60    3.64
   8   8  -1   11.78    3.88
  -9   8   1   16.66    5.78
   9  -8  -1    2.59    3.34
  -9   7   1    5.11    4.38
   9  -7  -1    1.16    2.65
  -9   6   1    1.54    3.64
   9  -6  -1    1.35    2.51
  -9   5   1    6.32    3.73
   9  -5  -1    3.05    2.77
  -9   4   1    1.21    2.63
   9  -4  -1    3.51    2.67
  -9   3   1    7.88    3.53
   9  -3  -1   12.08    3.59
  -9   2   1   23.70    3.50
  -9   2   1   18.69    4.28
   9  -2  -1   16.39    3.85
  -9   1   1   29.93    4.02
  -9   1   1   30.66    3.77
   9  -1  -1   37.61    5.68
  -9   0   1   19.54    3.72
  -9   0   1   17.54    4.03
   9   0  -1   19.17    3.85
  -9  -1   1   30.23    3.42
  -9  -1   1   38.88    6.29
   9   1  -1   34.17    5.19
  -9  -2   1   21.36    5.31
  -9  -2   1   17.94    2.97
   9   2  -1   22.04    4.41
  -9  -3   1    5.63    3.70
   9   3  -1    7.69    3.05
  -9  -4   1    4.18    3.68
   9   4  -1    8.65    3.03
  -9  -5   1    4.83    3.56
   9   5  -1    6.39    2.94
  -9  -6   1    0.72    2.79
   9   6  -1    2.99    2.08
  -9  -7   1    5.28    3.80
   9   7  -1    7.69    3.06
  -9  -8   1    7.67    4.55
   9   8  -1   10.10    3.98
 -10   7   1   -1.23    3.99
  10  -7  -1    1.26    3.40
 -10   6   1    2.63    4.01
  10  -6  -1    7.70    4.41
 -10   5   1    2.80    3.11
  10  -5  -1    0.32    2.72
 -10   4   1   18.15    5.32
  10  -4  -1   16.64    4.95
 -10   3   1    3.81    2.98
  10  -3  -1    7.60    3.44
 -10   2   1   18.74    4.63
  10  -2  -1   23.74    5.00
 -10   1   1    9.17    3.27
 -10   1   1   11.81    3.46
  10  -1  -1   12.48    3.81
 -10   0   1   -2.02    1.28
 -10   0   1    0.29    1.71
  10   0  -1   -0.10    1.47
 -10  -1   1   10.02    3.84
 -10  -1   1    9.95    2.73
  10   1  -1   13.36    3.69
 -10  -2   1   17.97    5.06
  10   2  -1   24.29    4.95
 -10  -3   1    1.33    2.83
  10   3  -1    7.46    2.70
 -10  -4   1   11.77    4.88
  10   4  -1   19.69    4.09
 -10  -5   1    8.18    4.09
  10   5  -1    5.06    2.71
 -10  -6   1    9.47    4.46
  10   6  -1    5.29    2.72
 -10  -7   1   -5.44    2.22
  10   7  -1    0.35    2.41
 -11   7   1   -2.07    3.84
  11  -7  -1   -4.33    3.27
 -11   6   1   -2.39    3.25
  11  -6  -1   -1.73    2.84
 -11   5   1    2.51    3.36
  11  -5  -1    1.37    2.74
 -11   4   1    7.92    3.87
  11  -4  -1    3.25    3.35
 -11   3   1    0.09    2.45
  11  -3  -1   -0.79    2.07
 -11   2   1    6.52    3.14
  11  -2  -1    7.47    3.56
 -11   1   1   -0.94    1.95
 -11   1   1    3.51    2.48
  11  -1  -1   -2.02    1.27
 -11   0   1   -2.37    1.67
 -11   0   1    0.37    1.86
  11   0  -1    4.37    2.53
 -11  -1   1    2.39    2.34
 -11  -1   1    1.13    1.69
  11   1  -1   -1.04    1.40
 -11  -2   1    3.34    2.92
  11   2  -1    3.93    2.55
 -11  -3   1    4.27    2.96
  11   3  -1   -0.43    1.83
 -11  -4   1    6.98    4.16
  11   4  -1    6.43    2.93
 -11  -5   1    2.14    2.77
  11   5  -1    1.87    2.07
 -11  -6   1   -4.29    2.29
  11   6  -1    4.92    2.86
 -11  -7   1   -1.71    2.95
  11   7  -1    3.12    2.87
 -12   6   1    6.61    5.07
  12  -6  -1   -2.53    2.79
 -12   5   1    2.62    3.28
  12  -5  -1    6.87    4.40
 -12   4   1    5.44    4.08
  12  -4  -1   17.24    5.44
 -12   3   1    0.03    2.10
  12  -3  -1    0.79    2.30
 -12   2   1    4.81    2.96
  12  -2  -1    0.20    1.84
 -12   1   1    2.64    2.32
  12  -1  -1   -0.56    1.72
 -12   0   1   -2.92    1.98
 -12   0   1   -0.40    1.75
  12   0  -1    2.31    2.11
 -12  -1   1   -0.07    1.84
  12   1  -1    2.83    2.22
 -12  -2   1   13.26    4.60
  12   2  -1    8.32    3.23
 -12  -3   1    0.22    1.97
  12   3  -1    0.96    2.28
 -12  -4   1   19.29    5.84
  12   4  -1    7.77    3.38
 -12  -5   1    3.22    3.51
  12   5  -1    7.89    3.01
 -12  -6   1   11.42    4.86
  12   6  -1    6.33    3.44
 -13   5   1   10.96    4.95
  13  -5  -1    0.21    3.26
 -13   4   1   -0.40    3.14
  13  -4  -1    3.46    3.18
 -13   3   1    2.84    2.83
  13  -3  -1    0.98    2.73
 -13   2   1   -0.79    2.13
  13  -2  -1   -2.10    1.34
 -13   1   1   -0.02    2.09
  13  -1  -1    5.00    2.58
  13   0  -1    2.88    2.67
 -13  -1   1   -0.47    2.64
  13   1  -1    4.32    2.66
 -13  -2   1    4.57    3.72
  13   2  -1   -0.37    1.93
 -13  -3   1    3.07    3.56
  13   3  -1    6.68    2.74
 -13  -4   1    1.39    3.28
  13   4  -1    4.50    2.61
 -13  -5   1   13.42    5.26
  13   5  -1   10.81    3.81
 -14   4   1    2.45    3.26
  14  -4  -1   -4.08    2.62
 -14   3   1    2.29    2.89
  14  -3  -1   10.76    3.48
 -14   2   1    0.44    2.50
  14  -2  -1    2.52    2.99
  14  -1  -1    0.94    2.63
  14   0  -1   -0.31    2.35
  14   1  -1    2.72    3.16
 -14  -2   1   -3.38    1.92
  14   2  -1   -3.13    1.77
 -14  -3   1   -2.45    2.42
  14   3  -1    0.77    2.59
 -14  -4   1    6.26    3.72
  14   4  -1    3.92    2.80
 -15   3   1   -0.03    3.09
  15  -3  -1    0.82    2.90
  15  -2  -1    4.78    3.07
  15  -1  -1    3.99    2.92
  15   0  -1   25.72    6.20
  15   1  -1    9.89    4.40
 -15  -2   1   -5.01    2.36
  15   2  -1    2.12    2.88
 -15  -3   1    0.93    3.76
  15   3  -1   -3.50    2.10
  15   2   2    6.72    3.21
  15   1   2    5.27    3.46
  15   0   2    1.63    3.47
  15  -1   2   -0.20    3.12
  15  -2   2   -1.44    2.82
 -15   2  -2   -0.55    2.32
  14   4   2    6.25    3.59
 -14  -4  -2    2.08    2.61
  14   3   2    5.13    3.38
 -14  -3  -2    9.02    3.63
  14   2   2    4.98    3.03
 -14  -2  -2   10.45    3.96
  14   1   2   12.93    4.93
  14   0   2    3.53    3.52
  14  -1   2    6.24    4.16
 -14   1  -2    8.49    3.72
  14  -2   2   -0.51    2.34
 -14   2  -2    1.73    2.64
  14  -3   2   -0.12    2.74
 -14   3  -2    3.36    3.28
  14  -4   2    1.35    2.79
 -14   4  -2    2.69    3.20
  13   5   2    7.72    3.56
 -13  -5  -2   13.98    4.41
  13   4   2   -0.71    2.54
 -13  -4  -2   -2.98    1.84
  13   3   2    0.80    2.29
 -13  -3  -2   12.47    4.10
  13   2   2    4.03    3.16
 -13  -2  -2    8.68    3.89
  13   1   2    5.12    2.68
 -13  -1  -2    1.85    2.17
  13   0   2    3.87    2.78
 -13   0  -2   -0.23    1.86
  13  -1   2    5.31    3.04
 -13   1  -2    0.61    2.08
  13  -2   2    7.30    3.09
 -13   2  -2    4.28    3.13
  13  -3   2    2.74    2.49
 -13   3  -2    4.95    3.18
  13  -4   2   -0.88    2.59
 -13   4  -2   -0.39    3.03
  13  -5   2   -1.96    3.40
 -13   5  -2    7.05    4.43
 -12  -6  -2    9.27    5.03
  12   5   2   -0.56    2.14
 -12  -5  -2    4.02    3.38
  12   4   2    3.11    2.98
 -12  -4  -2    9.03    4.31
  12   3   2    5.68    2.92
 -12  -3  -2    8.55    3.74
  12   2   2    3.73    2.67
 -12  -2  -2    9.33    3.36
  12   1   2   10.27    3.66
 -12  -1  -2    7.84    3.06
 -12  -1  -2    3.30    2.38
  12   0   2    7.38    3.04
 -12   0  -2    8.05    3.12
  12  -1   2   15.84    4.08
 -12   1  -2    7.76    3.39
  12  -2   2    0.37    2.71
 -12   2  -2    1.00    2.11
  12  -3   2    8.60    4.19
 -12   3  -2    7.80    3.95
  12  -4   2    0.91    3.22
 -12   4  -2    3.16    3.53
  12  -5   2    7.08    3.26
 -12   5  -2    0.96    3.10
  12  -6   2   -3.44    3.53
 -12   6  -2    4.24    4.48
  11   6   2    7.04    3.27
 -11  -6  -2   11.17    4.26
  11   5   2   25.13    5.10
 -11  -5  -2   36.62    7.77
  11   4   2    2.94    2.55
 -11  -4  -2   11.81    4.52
  11   3   2    7.79    2.85
 -11  -3  -2   10.57    4.08
  11   2   2    9.24    3.47
 -11  -2  -2    7.42    2.95
 -11  -2  -2   13.73    4.43
  11   1   2    2.97    2.57
 -11  -1  -2    5.23    2.64
 -11  -1  -2    1.23    2.01
  11   0   2   -1.53    1.34
 -11   0  -2    3.23    2.14
 -11   0  -2    0.54    2.02
  11  -1   2    4.04    2.70
 -11   1  -2    1.05    2.19
  11  -2   2    7.34    3.19
 -11   2  -2   10.01    3.96
  11  -3   2    2.68    2.49
 -11   3  -2    4.10    3.54
  11  -4   2    4.35    3.17
 -11   4  -2   11.60    4.84
  11  -5   2   27.67    6.80
 -11   5  -2   27.29    7.10
  11  -6   2    8.36    4.67
 -11   6  -2    3.75    4.16
 -10  -7  -2   14.60    4.98
  10   6   2    7.84    3.17
 -10  -6  -2    5.69    3.42
  10   5   2    3.50    2.13
 -10  -5  -2    9.33    3.98
  10   4   2    7.48    2.98
 -10  -4  -2    9.64    3.90
  10   3   2    5.15    2.41
 -10  -3  -2    1.75    2.35
 -10  -3  -2    9.52    3.62
  10   2   2   13.66    3.70
 -10  -2  -2   10.99    3.40
 -10  -2  -2   12.24    4.25
  10   1   2    6.09    2.80
 -10  -1  -2    9.77    3.50
 -10  -1  -2    6.35    2.86
  10   0   2    3.77    2.35
 -10   0  -2    2.78    1.92
 -10   0  -2    2.30    2.22
  10  -1   2    6.80    2.62
 -10   1  -2    9.21    2.47
 -10   1  -2    5.40    3.00
  10  -2   2   14.62    4.11
 -10   2  -2   11.43    3.74
  10  -3   2    2.30    2.56
 -10   3  -2    1.47    2.50
  10  -4   2   12.83    4.21
 -10   4  -2   12.40    4.54
  10  -5   2    2.54    3.27
 -10   5  -2   -0.54    2.56
  10  -6   2   -1.69    2.68
 -10   6  -2    6.44    4.27
  10  -7   2   13.93    5.50
 -10   7  -2   15.27    5.18
  -9  -7  -2   13.86    5.12
   9   6   2    2.43    2.57
  -9  -6  -2    3.49    2.94
   9   5   2   13.90    3.72
  -9  -5  -2   15.58    4.90
   9   4   2    2.11    1.74
  -9  -4  -2    0.04    1.74
   9   3   2   -0.99    1.29
  -9  -3  -2    5.63    3.04
  -9  -3  -2    1.22    2.23
   9   2   2    5.20    2.56
  -9  -2  -2    5.09    2.67
  -9  -2  -2    8.57    3.36
   9   1   2   11.85    3.36
  -9  -1  -2   11.33    3.42
  -9  -1  -2   15.34    4.09
   9   0   2   -1.95    0.90
  -9   0  -2    1.31    1.76
  -9   0  -2    0.35    1.88
   9  -1   2   12.58    3.41
  -9   1  -2   12.17    2.81
  -9   1  -2    9.15    3.45
   9  -2   2    8.71    3.23
  -9   2  -2    5.35    2.90
   9  -3   2    5.42    2.69
  -9   3  -2    1.80    2.49
   9  -4   2   -2.24    1.46
  -9   4  -2   -3.36    1.68
   9  -5   2   10.95    4.36
  -9   5  -2   12.55    4.68
   9  -6   2   -1.94    2.51
  -9   6  -2    1.78    3.06
  -9   7  -2   13.57    4.38
  -8  -8  -2    8.37    4.26
   8   7   2    3.22    3.23
  -8  -7  -2    5.08    3.21
   8   6   2    0.90    2.25
  -8  -6  -2    6.94    3.28
   8   5   2    7.84    3.05
   8   5   2    6.39    3.65
   8   4   2   28.68    3.75
   8   4   2   34.90    6.43
  -8  -4  -2   28.68    3.68
   8   3   2   39.77    4.11
   8   3   2   35.74    4.91
  -8  -3  -2   41.94    4.18
   8   2   2    4.28    2.56
   8   2   2    3.46    1.72
  -8  -2  -2    5.01    2.49
   8   1   2   15.03    3.00
  -8  -1  -2    6.31    2.50
  -8  -1  -2    6.19    2.71
   8   0   2    2.16    1.38
  -8   0  -2    3.82    1.81
  -8   0  -2    0.05    1.69
   8  -1   2    9.75    2.82
  -8   1  -2   11.31    2.36
  -8   1  -2    7.60    2.89
   8  -2   2    9.94    3.30
  -8   2  -2    2.51    2.38
  -8   2  -2    5.85    1.59
   8  -3   2   50.24    5.57
  -8   3  -2   45.89    5.52
   8  -4   2   32.20    6.06
  -8   4  -2   37.00    6.46
   8  -5   2    5.98    3.55
  -8   5  -2    9.27    4.01
   8  -6   2    0.29    2.69
  -8   6  -2   -1.84    2.51
   8  -7   2    2.56    3.60
   8  -8   2   -4.32    2.39
  -8   8  -2    9.07    4.00
  -7  -8  -2   12.88    4.56
   7   7   2    6.87    3.10
  -7  -7  -2    8.64    3.51
   7   6   2    0.84    2.61
   7   6   2    2.72    2.51
   7   5   2    4.56    3.18
   7   5   2    2.85    1.75
  -7  -5  -2    1.31    1.88
   7   4   2    1.94    2.44
   7   4   2    2.76    1.92
  -7  -4  -2    0.30    1.78
   7   3   2    0.91    1.73
   7   3   2    4.60    1.89
  -7  -3  -2    1.93    1.86
   7   2   2    4.81    1.85
   7   2   2    3.22    2.28
  -7  -2  -2    4.83    2.24
   7   1   2   69.96    4.73
   7   1   2   73.38    5.15
  -7  -1  -2   72.85    5.09
   7   0   2    0.85    1.37
  -7   0  -2   -1.79    1.44
  -7   0  -2    3.80    1.69
   7  -1   2   85.67    5.71
  -7   1  -2   79.82    5.79
  -7   1  -2   77.00    4.20
   7  -2   2    7.24    2.53
  -7   2  -2    4.25    2.56
  -7   2  -2    6.09    1.34
   7  -3   2   -0.32    1.88
  -7   3  -2   -1.69    1.57
   7  -4   2   -0.91    1.52
  -7   4  -2    0.17    2.15
   7  -5   2    1.49    2.28
  -7   5  -2    0.02    2.40
   7  -6   2    1.03    2.58
  -7   6  -2    2.86    3.04
   7  -7   2    0.81    2.70
  -7   7  -2    7.11    3.95
   7  -8   2   17.62    5.84
  -7   8  -2   19.38    6.30
  -6  -8  -2    6.20    3.42
   6   7   2    0.85    1.74
   6   6   2    6.64    3.63
   6   6   2    8.97    2.93
  -6  -6  -2   12.89    3.39
   6   5   2    3.88    2.23
   6   5   2    3.99    2.51
  -6  -5  -2    3.92    2.11
   6   4   2   -1.95    1.52
  -6  -4  -2    1.13    1.52
   6   3   2   81.47    5.02
   6   3   2   93.33    6.69
  -6  -3  -2   85.63    4.99
   6   2   2  110.12    5.42
   6   2   2  114.17    6.75
  -6  -2  -2  107.63    5.46
   6   1   2    1.47    1.70
   6   1   2    4.36    1.37
  -6  -1  -2    1.62    1.80
   6   0   2  109.35    5.44
   6   0   2  112.73    5.29
  -6   0  -2  113.38    6.21
   6  -1   2    3.77    1.75
  -6   1  -2    0.79    1.72
  -6   1  -2    0.21    1.00
   6  -2   2  145.80    7.72
  -6   2  -2  127.07    7.46
   6  -3   2   97.27    6.98
  -6   3  -2   88.49    6.60
   6  -4   2   -0.62    1.46
  -6   4  -2   -0.25    1.71
   6  -5   2    2.87    2.44
  -6   5  -2    6.30    3.51
   6  -6   2   13.97    4.52
  -6   6  -2    6.30    3.71
   6  -7   2    4.45    3.27
  -6   7  -2    6.73    3.86
   6  -8   2    2.60    3.47
  -6   8  -2    4.19    3.94
  -5  -9  -2   14.42    4.55
  -5  -8  -2    7.35    3.14
   5   7   2   16.00    3.56
   5   7   2    9.46    4.02
   5   6   2   -1.74    1.98
   5   6   2    1.66    1.80
  -5  -6  -2    0.20    1.54
   5   5   2   20.95    3.60
   5   5   2   26.07    5.32
  -5  -5  -2   23.14    3.95
   5   4   2    1.80    1.22
   5   4   2    0.78    1.86
  -5  -4  -2    3.03    1.70
   5   3   2    0.94    1.77
   5   3   2    0.32    1.22
  -5  -3  -2    3.34    1.68
   5   2   2    0.60    0.96
   5   2   2   -0.26    1.46
  -5  -2  -2   -0.22    1.25
   5   1   2    2.32    1.16
   5   1   2    3.10    1.82
  -5  -1  -2    4.52    1.98
   5   0   2    1.47    1.11
   5   0   2   -0.41    1.05
  -5   0  -2    1.66    1.77
   5  -1   2    6.85    1.88
  -5   1  -2    2.47    1.94
   5  -2   2    3.14    1.78
  -5   2  -2   -0.26    1.55
   5  -3   2    4.26    1.92
  -5   3  -2    3.36    2.00
   5  -4   2    0.99    1.77
  -5   4  -2    3.16    2.33
   5  -5   2   19.14    4.78
  -5   5  -2   18.19    4.70
   5  -6   2    1.95    2.53
  -5   6  -2    3.07    2.55
   5  -7   2   11.00    4.44
  -5   7  -2   12.89    4.79
   5  -8   2   -3.46    2.10
  -5   8  -2    4.27    3.20
   5  -9   2    5.45    4.55
  -5   9  -2   21.71    5.35
  -4  -9  -2   11.56    3.85
   4   8   2    4.06    2.88
   4   7   2   20.06    4.04
   4   7   2   19.10    5.26
  -4  -7  -2   20.20    4.32
   4   6   2   13.38    4.15
   4   6   2   15.63    3.55
  -4  -6  -2   15.00    3.62
   4   5   2    9.41    1.85
   4   5   2    1.61    2.13
  -4  -5  -2    4.07    2.14
   4   4   2   10.37    3.42
   4   4   2   13.74    2.29
  -4  -4  -2   14.98    3.00
   4   3   2   17.56    2.07
   4   3   2   12.56    3.24
  -4  -3  -2   17.22    2.85
   4   2   2    7.66    2.47
   4   2   2   10.22    1.89
  -4  -2  -2    7.88    1.89
   4   1   2  173.28    6.57
   4   1   2  167.58    5.44
  -4  -1  -2  160.16    5.80
   4   0   2   77.84    3.88
   4   0   2   69.77    3.62
  -4   0  -2   80.43    4.41
   4  -1   2  207.26    7.39
   4  -1   2  209.73    4.98
  -4   1  -2  210.81    7.74
   4  -2   2   10.22    2.63
  -4   2  -2    8.12    2.51
   4  -3   2   19.17    3.54
  -4   3  -2   18.46    3.87
   4  -4   2    8.65    2.97
  -4   4  -2   11.11    3.27
   4  -5   2    1.98    2.12
  -4   5  -2    6.00    2.84
   4  -6   2   12.30    4.36
  -4   6  -2   14.70    4.69
   4  -7   2   23.71    5.90
  -4   7  -2   27.86    6.33
   4  -8   2   -1.05    2.73
  -4   8  -2    5.56    4.08
   4  -9   2    0.22    2.86
  -4   9  -2   16.40    4.83
  -3  -9  -2   19.51    4.83
   3   8   2    4.04    3.27
   3   8   2    0.55    2.20
  -3  -8  -2    1.43    2.25
   3   7   2    0.18    2.36
   3   7   2    2.84    2.04
  -3  -7  -2    3.41    2.64
   3   6   2    4.02    2.73
   3   6   2    1.87    1.60
  -3  -6  -2   -1.58    1.47
   3   5   2   25.88    5.05
   3   5   2   24.86    2.88
  -3  -5  -2   26.00    3.46
   3   4   2   -0.59    1.46
   3   4   2    2.10    1.46
  -3  -4  -2    0.90    1.28
   3   3   2    1.86    1.07
   3   3   2    0.04    1.46
  -3  -3  -2   -1.25    0.79
   3   2   2   31.59    2.37
   3   2   2   37.03    3.30
  -3  -2  -2   35.91    2.69
   3   1   2   13.85    1.41
   3   1   2   14.04    2.39
  -3  -1  -2   11.96    1.69
   3   0   2   -0.65    0.67
  -3   0  -2   -0.84    0.99
   3  -1   2   14.68    1.92
   3  -1   2   15.47    1.17
  -3   1  -2   16.15    2.27
  -3   1  -2   15.86    1.19
   3  -2   2   35.62    3.29
  -3   2  -2   32.31    3.31
   3  -3   2    3.57    1.86
  -3   3  -2    0.72    1.43
   3  -4   2    2.66    1.59
   3  -4   2   -0.53    0.85
  -3   4  -2    2.14    1.86
   3  -5   2   23.80    4.82
   3  -5   2   20.21    2.19
  -3   5  -2   24.95    4.77
   3  -6   2   -2.01    1.22
  -3   6  -2   -2.40    1.94
   3  -7   2    2.16    3.02
  -3   7  -2    5.31    3.39
   3  -8   2   -4.26    2.03
  -3   8  -2    2.32    3.11
   3  -9   2   13.97    5.58
  -3   9  -2   17.87    5.51
  -2  -9  -2   14.78    4.06
   2   8   2   -0.58    2.32
   2   8   2    1.46    2.64
  -2  -8  -2    2.30    2.81
   2   7   2   28.76    4.58
   2   7   2   22.93    5.08
  -2  -7  -2   25.63    5.13
   2   6   2   16.52    2.72
   2   6   2   10.59    3.64
  -2  -6  -2    6.10    2.86
   2   5   2    9.17    3.12
  -2  -5  -2    7.14    2.58
   2   4   2    4.68    2.16
   2   4   2   11.22    1.82
  -2  -4  -2    5.24    2.26
   2   3   2    6.69    1.41
   2   3   2    6.13    2.26
  -2  -3  -2    4.32    1.71
   2   2   2  191.90    5.17
   2   2   2  199.59    6.95
  -2  -2  -2  192.37    6.29
   2   1   2  124.54    4.68
   2   1   2  126.57    3.47
  -2  -1  -2  124.27    4.39
   2   0   2   46.01    2.31
   2   0   2   46.17    2.37
  -2   0  -2   53.26    3.04
   2  -1   2  138.16    5.10
   2  -1   2  149.65    3.11
  -2   1  -2  130.95    5.16
  -2   1  -2  131.17    3.00
   2  -2   2  190.10    7.17
   2  -2   2  191.01    3.57
  -2   2  -2  200.70    7.11
   2  -3   2    7.57    1.47
   2  -3   2    7.07    2.35
  -2   3  -2    4.18    2.14
   2  -4   2    5.17    2.45
   2  -4   2    4.13    1.47
  -2   4  -2    4.75    2.24
   2  -5   2    8.68    2.14
   2  -5   2    7.30    3.04
  -2   5  -2    4.44    2.62
   2  -6   2   10.83    4.08
   2  -6   2    5.97    2.13
  -2   6  -2    3.40    2.96
   2  -7   2   30.10    6.28
  -2   7  -2   27.77    5.94
   2  -8   2   -2.59    1.80
  -2   8  -2    1.49    2.50
   2  -9   2    3.55    3.34
  -2   9  -2    8.84    4.36
  -1  -9  -2   10.49    4.22
  -1  -9  -2    5.37    3.93
   1   8   2    7.41    3.25
  -1  -8  -2    6.82    3.46
   1   7   2   -1.63    1.88
   1   7   2   -1.20    1.80
   1   7   2    3.56    1.97
   1   6   2   -0.05    2.08
   1   6   2   -1.03    1.52
   1   6   2    3.44    1.81
   1   5   2    4.79    1.94
   1   5   2   -0.56    1.41
   1   5   2    3.56    1.57
   1   4   2    2.91    1.21
   1   4   2    0.34    1.41
   1   4   2    0.51    1.40
   1   3   2   18.18    2.39
   1   3   2   12.61    2.48
   1   3   2   17.00    1.75
   1   2   2   23.01    2.33
   1   2   2   22.91    1.55
  -1  -2  -2   19.52    2.14
   1   1   2  270.94    6.68
   1   1   2  283.12    4.64
  -1  -1  -2  279.92    4.55
  -1  -1  -2  270.48    6.53
   1   0   2   -0.31    0.52
   1   0   2    0.45    0.43
  -1   0  -2    0.55    0.59
  -1   0  -2   -0.26    0.33
   1  -1   2  269.21    4.88
  -1   1  -2  269.13    6.77
  -1   1  -2  265.65    4.90
   1  -2   2   19.72    1.59
  -1   2  -2   18.67    2.22
  -1   2  -2   23.10    2.12
   1  -3   2   16.61    2.34
  -1   3  -2   11.75    2.55
  -1   3  -2   17.35    2.79
   1  -4   2    0.00    1.20
  -1   4  -2    0.04    0.83
  -1   4  -2    1.43    1.64
   1  -5   2    4.82    2.24
  -1   5  -2   -1.47    1.70
  -1   5  -2    2.24    1.65
   1  -6   2    1.26    1.87
  -1   6  -2    3.53    2.37
  -1   6  -2    1.95    2.32
   1  -7   2    1.34    1.92
   1  -7   2   -1.00    1.96
  -1   7  -2   -1.97    1.81
   1  -8   2    3.33    3.05
  -1   8  -2    7.20    3.51
   1  -9   2   12.60    5.25
  -1   9  -2   12.90    4.40
   0   9   2    6.13    4.04
   0  -9  -2    4.61    3.20
   0   8   2    6.01    3.00
   0   8   2    6.17    3.33
   0  -8  -2    4.74    3.26
   0   7   2    2.98    2.45
   0   7   2    2.15    2.36
   0  -7  -2    0.60    2.04
   0   6   2   25.55    4.89
   0   6   2   33.41    3.97
   0   5   2    1.54    1.74
   0   5   2    3.83    1.76
   0   5   2    6.43    1.46
   0   4   2   29.66    3.40
   0   4   2   26.45    2.37
   0   4   2   27.98    3.08
   0   3   2   60.22    3.82
   0   3   2   59.98    4.05
   0   3   2   57.76    2.98
   0   2   2    5.44    1.50
   0   2   2    4.96    0.99
   0   2   2    6.15    1.48
   0   1   2    8.48    1.48
   0  -1  -2    8.29    1.56
   0  -1  -2    7.50    0.66
   0   0   2   43.65    1.97
   0   0  -2   46.38    1.38
   0   0  -2   42.05    1.84
   0  -1   2   10.36    1.41
   0   1  -2    9.71    1.44
   0   1  -2    9.12    1.57
   0  -2   2    5.26    1.38
   0   2  -2    7.29    1.52
   0   2  -2    4.26    1.26
   0  -3   2   57.16    3.64
   0   3  -2   55.30    3.62
   0   3  -2   58.57    3.84
   0  -4   2   25.00    2.96
   0   4  -2   24.81    3.10
   0   4  -2   22.74    2.86
   0  -5   2    4.26    2.00
   0   5  -2    1.62    1.67
   0   5  -2    4.28    1.67
   0  -6   2   30.00    4.73
   0   6  -2   26.10    4.55
   0   6  -2   31.60    4.26
   0  -7   2    3.25    2.62
   0   7  -2    1.85    2.47
   0   7  -2    2.24    1.88
   0  -8   2    1.36    3.17
   0   8  -2    6.79    3.58
   0  -9   2    2.84    3.81
  -1   9   2    9.81    4.23
   1  -9  -2    4.64    3.72
  -1   8   2    6.35    3.38
   1  -8  -2    8.44    3.18
  -1   7   2   -0.55    2.14
  -1   7   2    0.56    2.07
   1  -7  -2   -0.76    1.67
  -1   6   2    5.37    1.88
  -1   6   2    1.48    2.45
   1  -6  -2    2.41    2.11
  -1   5   2   19.36    4.10
  -1   5   2   18.86    2.58
   1  -5  -2   20.45    3.95
  -1   4   2    5.40    2.25
  -1   4   2    4.05    1.70
   1  -4  -2    2.29    1.72
  -1   3   2   19.19    3.16
  -1   3   2   20.99    2.25
   1  -3  -2   18.90    2.37
  -1   2   2   13.11    1.63
  -1   2   2   13.98    1.92
   1  -2  -2   15.51    1.63
  -1   1   2    7.42    1.38
  -1   1   2    7.19    1.47
   1  -1  -2    5.95    0.99
  -1   0   2    0.07    0.37
  -1   0   2   -0.54    0.60
   1   0  -2    0.40    0.41
   1   0  -2    0.00    0.33
   1   0  -2   -0.48    0.32
  -1  -1   2    8.85    1.20
  -1  -1   2    5.77    1.44
   1   1  -2    5.13    1.16
   1   1  -2    4.77    1.04
  -1  -2   2   16.64    2.53
   1   2  -2   14.39    1.39
   1   2  -2   12.01    1.96
  -1  -3   2   23.12    3.58
   1   3  -2   20.71    2.15
   1   3  -2   22.02    2.48
   1   4  -2    5.56    1.74
   1   4  -2    8.56    2.01
  -1  -5   2   16.65    3.67
   1   5  -2   19.66    3.41
   1   5  -2   13.53    2.89
  -1  -6   2    3.32    2.59
   1   6  -2    3.03    2.30
   1   6  -2    1.75    1.98
  -1  -7   2    1.83    2.29
   1   7  -2    0.89    2.38
   1   7  -2    0.93    2.10
  -1  -8   2    4.73    2.77
   1   8  -2    4.34    2.51
   1   8  -2   12.24    3.74
  -1  -9   2    8.69    4.97
  -2   9   2   16.88    5.13
   2  -9  -2   12.65    4.57
  -2   8   2   -0.36    2.41
   2  -8  -2   -0.19    2.68
  -2   7   2    5.34    3.30
  -2   7   2    7.82    2.30
   2  -7  -2    2.68    2.61
  -2   6   2    3.29    1.83
   2  -6  -2    1.60    1.80
  -2   5   2   17.45    2.44
  -2   5   2   18.36    4.19
   2  -5  -2   19.70    3.88
  -2   4   2    1.92    1.13
  -2   4   2    1.16    1.66
   2  -4  -2    3.13    1.65
  -2   3   2  108.51    4.52
  -2   3   2  112.13    6.12
   2  -3  -2  109.01    5.44
  -2   2   2   26.50    2.04
  -2   2   2   24.74    2.62
   2  -2  -2   26.69    2.31
  -2   1   2    2.56    1.16
  -2   1   2    0.82    0.93
   2  -1  -2    2.37    0.93
  -2   0   2   33.94    1.69
  -2   0   2   31.91    2.49
   2   0  -2   29.20    1.84
  -2  -1   2    1.56    1.22
   2   1  -2    1.63    0.96
  -2  -2   2   23.03    2.66
   2   2  -2   24.09    2.24
   2   2  -2   23.36    1.42
  -2  -3   2  105.89    5.99
   2   3  -2  107.33    5.39
   2   3  -2  107.94    4.05
  -2  -4   2    2.98    2.06
   2   4  -2    2.61    1.66
   2   4  -2    5.79    1.61
  -2  -5   2   20.55    4.42
   2   5  -2   17.22    3.03
   2   5  -2   17.68    3.36
  -2  -6   2    1.57    2.26
   2   6  -2   -1.62    1.44
   2   6  -2    5.92    2.25
  -2  -7   2    1.68    2.62
   2   7  -2    5.58    2.49
   2   7  -2   -0.59    1.75
  -2  -8   2    5.08    3.25
   2   8  -2    0.76    2.54
   2   9  -2   11.64    4.67
  -3   9   2    3.44    3.71
   3  -9  -2   -2.59    2.60
  -3   8   2    8.42    4.18
   3  -8  -2    8.93    3.80
  -3   7   2   11.37    4.31
   3  -7  -2    8.46    3.60
  -3   6   2   11.14    2.31
  -3   6   2   -2.17    1.97
   3  -6  -2    2.98    2.47
  -3   5   2   33.85    4.61
  -3   5   2   39.25    3.21
   3  -5  -2   32.12    4.13
  -3   4   2   19.57    2.13
  -3   4   2   16.59    3.80
   3  -4  -2   22.43    3.88
  -3   3   2    5.32    1.46
  -3   3   2    4.28    2.13
   3  -3  -2    7.61    2.17
  -3   2   2   55.86    4.02
  -3   2   2   58.27    2.80
   3  -2  -2   56.41    3.59
  -3   1   2   66.99    3.58
  -3   1   2   58.35    2.82
   3  -1  -2   59.77    3.13
  -3   0   2   -0.48    0.66
  -3   0   2    2.31    1.20
   3   0  -2    0.71    0.67
  -3  -1   2   58.54    3.76
   3   1  -2   57.42    3.11
  -3  -2   2   60.04    4.35
   3   2  -2   55.17    3.52
  -3  -3   2    5.34    2.40
   3   3  -2   11.40    2.25
   3   3  -2    5.42    1.35
  -3  -4   2   21.66    4.47
   3   4  -2   21.43    3.56
   3   4  -2   22.20    2.05
  -3  -5   2   36.06    4.77
   3   5  -2   39.10    3.35
   3   5  -2   30.22    3.85
  -3  -6   2    5.44    2.98
   3   6  -2    3.68    2.17
   3   6  -2    8.89    2.08
  -3  -7   2    5.36    3.35
   3   7  -2   14.23    3.75
  -3  -8   2   12.70    4.66
   3   8  -2    6.13    2.90
  -3  -9   2   -0.47    2.41
   3   9  -2    4.52    2.94
  -4   9   2    6.78    4.60
   4  -9  -2    5.22    3.62
  -4   8   2    9.92    4.96
   4  -8  -2    9.82    4.10
  -4   7   2   11.55    4.02
   4  -7  -2    7.80    3.54
  -4   6   2    0.81    2.54
   4  -6  -2   -0.64    1.53
  -4   5   2   15.54    1.95
  -4   5   2    9.43    3.65
   4  -5  -2   10.74    3.42
  -4   4   2   67.46    3.42
  -4   4   2   69.04    6.06
   4  -4  -2   74.51    5.63
  -4   3   2   36.83    2.43
  -4   3   2   35.56    4.08
   4  -3  -2   35.76    3.71
  -4   2   2   39.17    3.65
  -4   2   2   38.66    2.52
   4  -2  -2   40.78    3.39
  -4   1   2   18.86    2.24
  -4   1   2   16.51    2.06
   4  -1  -2   15.55    2.03
  -4   0   2   54.21    2.83
  -4   0   2   52.40    3.43
   4   0  -2   50.18    3.03
  -4  -1   2   17.76    3.16
  -4  -1   2   15.61    1.24
   4   1  -2   18.71    2.70
   4   1  -2   20.13    1.29
  -4  -2   2   36.71    3.94
   4   2  -2   38.22    3.19
  -4  -3   2   34.31    4.21
  -4  -3   2   34.52    1.93
   4   3  -2   34.46    3.37
  -4  -4   2   63.29    5.92
  -4  -4   2   63.79    3.47
   4   4  -2   65.93    4.94
  -4  -5   2    8.53    2.29
  -4  -5   2    8.18    3.66
   4   5  -2    7.92    2.64
  -4  -6   2   -0.69    2.20
  -4  -6   2   -0.45    1.50
   4   6  -2    4.22    2.20
  -4  -7   2   10.47    4.23
   4   7  -2    6.62    3.02
  -4  -8   2   12.08    4.78
   4   8  -2    9.45    3.33
  -4  -9   2    7.26    4.20
   4   9  -2    3.55    3.15
  -5   9   2   -1.59    3.78
   5  -9  -2   -2.84    2.35
  -5   8   2    8.77    4.19
   5  -8  -2    6.45    3.69
  -5   7   2    3.77    3.81
   5  -7  -2    3.22    2.59
  -5   6   2    3.99    3.12
   5  -6  -2    1.56    2.32
  -5   5   2   13.42    4.40
   5  -5  -2   12.74    3.51
  -5   4   2    7.13    2.81
   5  -4  -2    8.99    2.94
  -5   3   2    2.15    1.00
  -5   3   2    0.89    1.64
   5  -3  -2    1.41    1.62
  -5   2   2    8.77    2.64
  -5   2   2   13.44    2.08
   5  -2  -2   13.40    2.78
  -5   1   2   -0.08    1.16
  -5   1   2   -0.25    1.11
   5  -1  -2    0.79    1.04
  -5   0   2   -2.26    0.94
  -5   0   2   -1.72    0.71
   5   0  -2    1.33    0.92
  -5  -1   2    1.73    1.52
  -5  -1   2    0.28    0.79
   5   1  -2   -0.33    0.80
  -5  -2   2   12.56    3.46
   5   2  -2    9.43    2.12
  -5  -3   2    5.32    2.46
  -5  -3   2    0.14    0.73
   5   3  -2    2.69    1.27
  -5  -4   2    3.27    2.66
  -5  -4   2    4.05    1.17
   5   4  -2    4.39    2.00
  -5  -5   2   15.12    4.69
  -5  -5   2   12.27    2.30
   5   5  -2   12.66    3.39
  -5  -6   2   -0.03    2.43
   5   6  -2    3.89    2.33
  -5  -7   2    5.56    3.31
   5   7  -2    3.01    2.25
  -5  -8   2    8.75    4.34
   5   8  -2    4.27    3.32
  -5  -9   2    3.98    4.23
   5   9  -2    7.13    3.79
  -6   9   2   13.30    5.03
   6  -9  -2    2.52    3.78
  -6   8   2    3.95    3.62
   6  -8  -2   -1.76    2.38
  -6   7   2    9.65    4.18
   6  -7  -2    7.71    3.48
  -6   6   2    4.36    3.53
   6  -6  -2    0.75    2.31
  -6   5   2    1.69    2.83
   6  -5  -2    4.02    2.85
  -6   4   2   44.09    5.40
  -6   4   2   54.28    2.70
   6  -4  -2   50.67    5.30
  -6   3   2   26.92    4.74
  -6   3   2   25.91    2.01
   6  -3  -2   31.37    4.70
  -6   2   2   12.00    3.01
  -6   2   2   18.92    2.61
   6  -2  -2   15.42    3.20
  -6   1   2  127.32    5.49
  -6   1   2  129.64    6.31
   6  -1  -2  130.67    6.22
  -6   0   2    1.69    1.52
  -6   0   2    1.61    1.21
   6   0  -2    6.19    1.56
  -6  -1   2  129.00    6.99
  -6  -1   2  125.63    4.55
   6   1  -2  126.08    6.14
  -6  -2   2   11.91    1.38
  -6  -2   2   17.30    3.98
   6   2  -2   13.20    2.72
  -6  -3   2   30.91    5.77
   6   3  -2   19.62    3.49
  -6  -4   2   47.24    5.91
  -6  -4   2   40.57    2.38
   6   4  -2   43.21    4.40
  -6  -5   2    3.19    3.23
   6   5  -2    1.45    2.18
  -6  -6   2   -0.90    2.22
   6   6  -2    0.57    2.06
  -6  -7   2    7.73    4.10
   6   7  -2    4.19    2.92
  -6  -8   2    4.94    3.65
   6   8  -2   -1.89    2.01
  -6  -9   2    9.59    4.93
   6   9  -2   11.77    4.52
  -7   8   2    0.36    3.92
   7  -8  -2    0.28    3.21
  -7   7   2    0.09    2.87
   7  -7  -2    0.30    2.97
  -7   6   2    4.05    3.22
   7  -6  -2    1.75    2.66
  -7   5   2   15.71    5.05
   7  -5  -2   19.51    4.85
  -7   4   2   -0.36    2.20
   7  -4  -2    1.29    2.02
  -7   3   2    4.17    2.55
   7  -3  -2    7.06    2.66
  -7   2   2    4.58    1.56
  -7   2   2    3.50    2.14
   7  -2  -2    2.57    1.93
  -7   1   2   54.13    4.46
  -7   1   2   57.69    4.14
   7  -1  -2   58.02    4.53
  -7   0   2    1.09    1.55
  -7   0   2   -0.75    1.11
   7   0  -2   -1.30    0.74
  -7  -1   2   55.43    3.45
  -7  -1   2   59.70    5.22
   7   1  -2   59.45    4.48
  -7  -2   2    4.35    1.29
  -7  -2   2   -1.58    1.80
   7   2  -2    5.07    1.66
  -7  -3   2    3.67    2.84
   7   3  -2    6.11    2.48
  -7  -4   2    3.51    2.84
   7   4  -2    2.78    1.75
  -7  -5   2   18.10    5.45
   7   5  -2   11.59    3.27
  -7  -6   2    0.54    2.79
   7   6  -2   -2.33    1.31
  -7  -7   2    2.14    2.99
   7   7  -2   -0.23    2.57
  -7  -8   2    1.42    3.09
   7   8  -2    0.02    2.67
  -8   8   2   18.98    5.46
  -8   7   2   -3.23    2.60
   8  -7  -2    0.12    2.68
  -8   6   2    1.19    3.35
   8  -6  -2    4.59    3.30
  -8   5   2   15.63    5.26
   8  -5  -2   14.99    4.19
  -8   4   2    2.90    2.80
   8  -4  -2    1.35    2.19
  -8   3   2   -2.04    1.56
   8  -3  -2    1.99    1.92
  -8   2   2    0.85    1.86
  -8   2   2   -0.37    1.20
   8  -2  -2   -0.75    1.25
  -8   1   2   29.76    3.48
  -8   1   2   31.46    3.74
   8  -1  -2   32.97    3.87
  -8   0   2   32.12    5.12
  -8   0   2   26.60    3.15
   8   0  -2   27.32    3.43
  -8  -1   2   29.76    2.91
  -8  -1   2   39.65    6.22
   8   1  -2   28.43    3.56
  -8  -2   2   -2.80    1.16
  -8  -2   2    1.30    1.07
   8   2  -2   -0.89    1.04
  -8  -3   2   -2.46    1.77
   8   3  -2    1.60    1.67
  -8  -4   2   -1.68    2.13
   8   4  -2    1.15    1.65
  -8  -5   2   12.83    4.84
   8   5  -2   11.22    3.32
  -8  -6   2    4.65    3.61
   8   6  -2    2.74    2.57
  -8  -7   2    1.94    3.25
   8   7  -2    5.99    2.65
  -8  -8   2    5.88    4.62
   8   8  -2   13.08    3.82
  -9   8   2    6.30    3.93
   9  -8  -2   -1.61    2.80
  -9   7   2   -4.26    3.53
   9  -7  -2    2.42    2.98
  -9   6   2    3.27    3.27
   9  -6  -2   -0.11    2.78
  -9   5   2   -1.44    2.46
   9  -5  -2    4.84    3.23
  -9   4   2    1.32    2.38
   9  -4  -2    1.61    2.27
  -9   3   2    4.16    2.81
   9  -3  -2    1.29    2.40
  -9   2   2    1.04    1.57
  -9   2   2   -0.21    1.72
   9  -2  -2    2.39    2.07
  -9   1   2   -0.28    1.61
  -9   1   2    1.69    2.11
   9  -1  -2    3.37    1.77
  -9   0   2   -3.29    1.37
  -9   0   2   -1.17    1.27
   9   0  -2   -1.67    1.05
  -9  -1   2   -3.65    2.02
  -9  -1   2    0.60    1.41
   9   1  -2    1.87    1.45
  -9  -2   2    3.59    2.84
  -9  -2   2    1.70    1.32
   9   2  -2    1.76    1.81
  -9  -3   2    4.30    3.20
   9   3  -2    1.66    2.22
  -9  -4   2   -1.90    2.19
   9   4  -2   -1.07    1.55
  -9  -5   2    1.11    3.02
   9   5  -2    0.62    1.57
  -9  -6   2    5.86    3.62
   9   6  -2    4.27    2.77
  -9  -7   2    2.33    3.63
   9   7  -2    5.46    2.56
  -9  -8   2    1.13    4.23
   9   8  -2    2.94    2.88
 -10   7   2    1.66    4.60
  10  -7  -2    1.73    3.34
 -10   6   2   -3.72    2.83
  10  -6  -2    0.60    2.85
 -10   5   2   -0.08    3.58
  10  -5  -2   -1.87    2.14
 -10   4   2   -1.32    2.16
  10  -4  -2   -1.66    1.78
 -10   3   2   13.90    4.48
  10  -3  -2   12.69    4.07
 -10   2   2    2.98    2.52
  10  -2  -2    5.07    2.73
 -10   1   2    1.95    2.29
 -10   1   2   -0.16    1.57
  10  -1  -2   -0.99    1.04
 -10   0   2   46.21    4.48
 -10   0   2   49.98    5.23
  10   0  -2   45.12    5.17
 -10  -1   2   -0.46    2.15
 -10  -1   2    0.15    1.44
  10   1  -2    0.35    1.94
 -10  -2   2    9.16    3.94
 -10  -3   2   16.29    5.20
  10   3  -2    9.10    3.21
 -10  -4   2    2.11    2.90
  10   4  -2    0.76    1.88
 -10  -5   2   -2.85    2.39
  10   5  -2   -1.86    1.69
 -10  -6   2    6.52    4.06
  10   6  -2    3.65    2.49
 -10  -7   2   -3.38    2.60
  10   7  -2    4.01    2.87
 -11   7   2    2.45    4.86
  11  -7  -2   -0.90    3.49
 -11   6   2   -0.73    3.96
  11  -6  -2    2.72    3.33
 -11   5   2    6.82    4.40
  11  -5  -2    3.55    4.04
 -11   4   2   -0.38    2.75
  11  -4  -2    2.83    3.10
 -11   3   2   -0.04    2.16
  11  -3  -2   -0.52    1.98
 -11   2   2   11.39    3.78
  11  -2  -2    9.27    3.46
 -11   1   2    2.63    2.56
 -11   1   2    7.86    3.08
  11  -1  -2   -0.35    1.62
 -11   0   2    0.86    2.57
 -11   0   2    1.75    1.87
  11   0  -2    3.57    2.39
 -11  -1   2    1.67    2.55
  11   1  -2    2.15    2.22
 -11  -2   2    3.18    3.06
  11   2  -2    8.09    3.17
 -11  -3   2   -1.70    2.43
  11   3  -2    0.31    1.50
 -11  -4   2   -1.34    2.28
  11   4  -2    5.19    2.27
 -11  -5   2    9.85    4.35
  11   5  -2    3.95    2.55
 -11  -6   2    4.09    3.77
  11   6  -2    5.60    2.94
 -11  -7   2    5.37    4.73
  11   7  -2   -1.52    2.20
 -12   6   2    5.23    5.02
  12  -6  -2    3.51    4.46
 -12   5   2    5.64    4.53
  12  -5  -2    2.74    3.39
 -12   4   2    5.58    3.87
  12  -4  -2    8.91    4.14
 -12   3   2    0.32    2.43
  12  -3  -2    2.66    2.53
 -12   2   2    3.51    2.81
  12  -2  -2    2.40    2.39
 -12   1   2    0.35    2.11
  12  -1  -2    4.43    2.64
 -12   0   2   59.14    5.66
 -12   0   2   59.39    6.50
  12   0  -2   68.71    7.02
 -12  -1   2    2.20    3.17
  12   1  -2    2.30    2.43
 -12  -2   2    5.08    3.61
  12   2  -2   -0.37    1.77
 -12  -3   2    3.52    3.57
  12   3  -2    0.52    2.21
 -12  -4   2    2.68    3.59
  12   4  -2    9.82    3.69
 -12  -5   2    9.86    4.60
  12   5  -2    5.45    2.37
 -12  -6   2   -1.53    3.77
  12   6  -2    6.51    3.26
 -13   5   2    1.02    3.65
  13  -5  -2   -0.42    2.89
 -13   4   2   26.79    6.70
  13  -4  -2   28.38    6.63
 -13   3   2   -2.10    2.25
  13  -3  -2    2.35    2.42
 -13   2   2   13.40    4.43
  13  -2  -2   11.91    4.52
 -13   1   2    1.53    2.28
  13  -1  -2    1.74    2.58
  13   0  -2   -0.44    1.87
 -13  -1   2    3.18    3.27
  13   1  -2    1.91    2.56
 -13  -2   2   19.65    5.84
  13   2  -2   24.78    5.69
 -13  -3   2    3.11    3.55
  13   3  -2    4.46    3.03
 -13  -4   2   26.10    6.69
  13   4  -2   13.35    4.41
 -13  -5   2    9.13    4.75
  13   5  -2    5.62    2.83
 -14   4   2    9.49    5.04
  14  -4  -2    5.29    3.92
 -14   3   2    6.89    3.52
  14  -3  -2    0.32    2.79
 -14   2   2   -1.15    2.50
  14  -2  -2   10.18    3.75
  14  -1  -2    4.60    2.98
  14   0  -2    9.71    4.52
 -14  -1   2    3.28    4.20
  14   1  -2    7.50    3.65
 -14  -2   2   -4.68    2.16
  14   2  -2    4.02    2.93
 -14  -3   2    6.70    3.92
  14   3  -2    0.30    2.18
 -14  -4   2    8.27    4.77
  14   4  -2    1.20    2.98
 -15   3   2    7.52    4.01
  15  -3  -2    0.71    2.57
  15  -2  -2   11.85    5.23
  15  -1  -2    5.88    3.98
  15   0  -2    1.71    3.37
  15   1  -2    8.23    4.23
 -15  -2   2   17.02    6.43
  15   2  -2    9.77    4.51
 -15  -3   2   -5.07    2.50
  15   3  -2   -3.25    2.00
  15   1   3   10.94    4.19
  15   0   3   10.18    4.89
  15  -1   3    3.96    3.72
  14   3   3    3.40    2.58
 -14  -3  -3    8.03    3.31
  14   2   3    3.28    2.70
  14   1   3   -0.17    2.68
  14   0   3    3.59    3.25
  14  -1   3   -0.28    2.12
 -14   1  -3    2.02    2.60
  14  -2   3   -4.24    1.69
 -14   2  -3    2.04    2.65
  14  -3   3    1.01    3.15
 -14   3  -3    6.12    3.53
 -13  -5  -3    8.62    4.17
  13   4   3    6.93    3.65
 -13  -4  -3   10.80    4.27
  13   3   3   10.58    3.74
 -13  -3  -3   11.02    4.04
  13   2   3    3.91    3.19
 -13  -2  -3   15.46    4.40
  13   1   3    1.24    2.48
  13   0   3   16.53    4.85
 -13   0  -3   12.43    4.06
  13  -1   3    5.98    3.21
 -13   1  -3    1.17    2.27
  13  -2   3   10.26    4.21
 -13   2  -3    7.92    3.72
  13  -3   3    7.62    4.03
 -13   3  -3    4.56    3.32
  13  -4   3    3.70    3.15
 -13   4  -3    4.92    3.48
  13  -5   3   -0.97    3.12
 -13   5  -3   -3.20    2.77
  12   5   3    4.17    2.67
 -12  -5  -3    0.92    2.41
  12   4   3    1.84    2.82
 -12  -4  -3   10.72    4.04
  12   3   3    4.21    2.59
 -12  -3  -3    6.61    3.39
  12   2   3    9.22    3.36
 -12  -2  -3    9.22    3.37
  12   1   3   -1.07    1.85
 -12  -1  -3    1.96    2.30
 -12  -1  -3    9.06    2.77
  12   0   3    1.07    2.16
 -12   0  -3    0.08    1.90
  12  -1   3    4.29    2.52
 -12   1  -3    0.87    2.13
  12  -2   3    4.68    2.58
 -12   2  -3    6.83    3.24
  12  -3   3   -0.79    2.10
 -12   3  -3    1.92    2.77
  12  -4   3    4.46    3.84
 -12   4  -3    5.66    3.48
  12  -5   3   -3.99    2.27
 -12   5  -3   -0.85    3.08
 -11  -6  -3   11.41    4.24
  11   5   3    5.96    2.89
 -11  -5  -3    5.98    3.51
  11   4   3    1.90    2.56
 -11  -4  -3   10.86    3.65
  11   3   3    5.04    2.63
 -11  -3  -3    8.11    3.34
  11   2   3    8.72    3.36
 -11  -2  -3    9.40    3.38
 -11  -2  -3    8.61    3.37
  11   1   3   19.20    4.56
 -11  -1  -3   14.39    3.93
 -11  -1  -3   26.50    5.49
  11   0   3   34.71    5.72
 -11   0  -3   32.66    5.71
 -11   0  -3   31.29    4.05
  11  -1   3   20.44    4.98
 -11   1  -3   20.29    5.03
  11  -2   3    8.20    3.62
 -11   2  -3    9.95    3.80
  11  -3   3    7.76    4.00
 -11   3  -3    7.11    3.64
  11  -4   3   -0.89    2.30
 -11   4  -3    1.56    2.65
  11  -5   3   12.94    4.25
 -11   5  -3    9.08    4.41
  11  -6   3    4.33    4.11
 -11   6  -3    7.99    4.60
 -10  -7  -3   14.66    5.05
 -10  -6  -3    5.09    3.14
  10   5   3    3.23    2.42
 -10  -5  -3    9.87    4.21
  10   4   3    3.09    2.24
 -10  -4  -3   10.31    3.90
  10   3   3   -1.07    1.42
 -10  -3  -3    2.65    1.95
 -10  -3  -3   -0.11    2.40
  10   2   3   38.38    5.81
 -10  -2  -3   35.08    6.56
 -10  -2  -3   33.14    5.46
  10   1   3   -0.62    1.58
 -10  -1  -3    2.82    2.61
 -10  -1  -3    0.42    1.42
  10   0   3    1.34    2.00
 -10   0  -3   -1.23    1.56
 -10   0  -3    6.63    2.27
  10  -1   3    2.68    2.23
 -10   1  -3    4.95    3.00
  10  -2   3   41.68    6.63
 -10   2  -3   33.29    6.32
  10  -3   3   -1.76    1.90
 -10   3  -3    2.74    2.75
  10  -4   3    9.39    4.17
 -10   4  -3    5.81    3.47
  10  -5   3    3.01    2.82
 -10   5  -3    2.78    2.63
  10  -6   3    3.83    3.60
 -10   6  -3    4.08    3.56
  10  -7   3    2.77    3.62
 -10   7  -3   -4.61    2.51
  -9  -7  -3   10.75    4.26
   9   6   3   10.13    3.58
  -9  -6  -3   21.13    5.50
   9   5   3   14.04    4.91
   9   5   3   10.98    3.37
   9   4   3   12.64    3.18
   9   4   3   10.15    4.28
  -9  -4  -3   12.07    3.74
   9   3   3   -2.70    1.13
   9   3   3   -0.73    2.24
  -9  -3  -3   -1.86    2.14
   9   2   3   17.17    4.41
   9   2   3   12.92    3.32
  -9  -2  -3   12.04    3.58
   9   1   3    7.74    2.75
  -9  -1  -3    4.85    2.84
   9   0   3   73.83    5.65
  -9   0  -3   61.61    5.08
  -9   0  -3   60.58    5.75
   9  -1   3    6.11    2.74
  -9   1  -3    4.45    2.86
  -9   1  -3    7.70    2.18
   9  -2   3   15.76    3.81
  -9   2  -3   12.80    4.20
   9  -3   3   -1.97    1.72
  -9   3  -3   -1.97    2.01
   9  -4   3   14.71    4.67
  -9   4  -3   10.99    4.25
   9  -5   3    3.61    3.28
  -9   5  -3   14.41    4.98
   9  -6   3    3.53    3.65
  -9   6  -3    5.80    3.61
   9  -7   3    3.60    3.89
  -9   7  -3    2.75    3.96
  -8  -8  -3   24.35    6.30
  -8  -7  -3    8.58    4.11
   8   6   3    6.63    2.96
   8   6   3    4.48    3.45
   8   5   3    3.54    2.13
   8   5   3    0.27    2.55
   8   4   3   45.60    4.49
   8   4   3   70.13    6.96
  -8  -4  -3   50.45    4.87
   8   3   3   -1.90    2.05
   8   3   3   -1.02    1.08
  -8  -3  -3   -1.51    2.04
   8   2   3   41.52    4.05
   8   2   3   48.11    5.00
  -8  -2  -3   39.71    4.47
   8   1   3    2.67    2.30
   8   1   3    5.72    2.03
  -8  -1  -3    1.49    2.36
   8   0   3    2.35    1.78
  -8   0  -3   -0.36    1.89
   8  -1   3    3.70    2.25
  -8   1  -3    2.10    2.34
  -8   1  -3    4.15    1.71
   8  -2   3   51.66    5.22
  -8   2  -3   49.77    5.55
   8  -3   3    0.46    1.61
  -8   3  -3   -3.66    1.47
   8  -4   3   57.41    6.68
  -8   4  -3   56.37    6.66
   8  -5   3   -2.22    1.85
  -8   5  -3   -0.56    1.95
   8  -6   3    4.61    3.55
  -8   6  -3    3.49    3.08
   8  -7   3   -2.67    2.73
  -8   7  -3    8.20    3.96
   8  -8   3    9.12    5.11
  -8   8  -3   22.78    6.69
  -7  -8  -3    9.34    3.83
   7   7   3   -0.90    2.43
   7   6   3    1.47    3.16
   7   6   3    6.08    2.46
   7   5   3    4.97    2.95
   7   5   3    3.05    1.79
  -7  -5  -3    0.79    2.00
   7   4   3   31.81    5.94
   7   4   3   29.48    3.41
  -7  -4  -3   28.26    3.70
   7   3   3    5.90    1.54
   7   3   3    1.79    2.39
  -7  -3  -3   -0.52    1.84
   7   2   3   17.22    2.95
   7   2   3   16.34    3.88
  -7  -2  -3   12.82    3.34
   7   1   3   16.02    2.11
   7   1   3   10.06    3.05
  -7  -1  -3    8.86    2.94
   7   0   3   44.07    3.68
   7   0   3   40.03    3.54
  -7   0  -3   41.60    4.39
   7  -1   3   13.77    3.05
  -7   1  -3   14.35    2.62
  -7   1  -3   11.39    3.34
   7  -2   3   12.44    3.24
  -7   2  -3   12.04    3.70
   7  -3   3    0.65    1.99
  -7   3  -3    0.75    2.28
   7  -4   3   30.16    5.89
  -7   4  -3   30.00    6.03
   7  -5   3    1.21    2.30
  -7   5  -3   -0.86    2.46
   7  -6   3    1.86    2.94
  -7   6  -3    3.92    3.38
   7  -7   3   -3.01    2.24
  -7   7  -3   -4.01    2.20
   7  -8   3   -1.21    2.62
  -7   8  -3    9.55    4.95
   6   7   3    2.15    3.27
   6   6   3    9.52    2.71
   6   6   3   10.94    3.95
  -6  -6  -3    7.66    3.09
   6   5   3    1.60    2.89
   6   5   3    5.42    2.15
  -6  -5  -3    1.81    1.76
   6   4   3   26.18    5.44
   6   4   3   29.08    2.99
  -6  -4  -3   25.83    4.18
   6   3   3    5.32    1.72
   6   3   3    3.21    2.39
  -6  -3  -3    9.10    2.64
   6   2   3   16.00    2.86
   6   2   3   16.80    3.85
  -6  -2  -3   16.98    3.29
   6   1   3    1.22    1.64
  -6  -1  -3   -0.86    1.59
   6   0   3    2.34    1.42
   6   0   3    0.26    1.35
  -6   0  -3    1.44    2.01
   6  -1   3    0.66    1.07
   6  -1   3   -0.06    0.89
  -6   1  -3   -0.56    1.60
   6  -2   3   13.25    2.72
  -6   2  -3   12.38    3.26
   6  -3   3    8.62    3.18
  -6   3  -3    5.97    2.66
   6  -4   3   19.44    4.63
  -6   4  -3   25.59    5.18
   6  -5   3   -0.22    2.08
  -6   5  -3   -1.41    1.73
   6  -6   3    7.45    3.39
  -6   6  -3    9.27    3.83
   6  -7   3    3.77    3.29
  -6   7  -3   10.49    4.66
   6  -8   3    8.53    4.21
  -6   8  -3   11.21    4.78
   5   8   3    2.55    3.70
   5   7   3    0.62    2.90
   5   7   3    9.20    2.65
  -5  -7  -3    8.13    2.97
   5   6   3    2.57    1.97
   5   6   3    2.51    3.21
  -5  -6  -3    0.68    1.98
   5   5   3    6.54    3.26
   5   5   3    9.76    2.31
  -5  -5  -3    4.15    2.12
   5   4   3   49.84    3.79
   5   4   3   39.81    5.02
  -5  -4  -3   46.92    4.27
   5   3   3   20.11    4.23
   5   3   3   16.25    2.66
  -5  -3  -3   20.71    3.48
   5   2   3   12.14    2.22
   5   2   3   12.63    3.21
  -5  -2  -3   11.79    2.67
   5   1   3    1.99    0.82
   5   1   3   -0.13    1.26
  -5  -1  -3    1.81    1.69
   5   0   3   17.23    2.17
   5   0   3   20.62    3.15
  -5   0  -3   15.61    3.23
   5  -1   3    1.49    1.44
   5  -1   3    1.60    1.12
  -5   1  -3    2.69    2.19
   5  -2   3   10.08    2.89
  -5   2  -3    7.38    2.79
   5  -3   3   13.13    3.12
  -5   3  -3   16.01    3.75
   5  -4   3   45.53    5.22
  -5   4  -3   39.01    4.90
   5  -5   3    1.03    2.29
  -5   5  -3    3.98    2.81
   5  -6   3   -1.67    1.69
  -5   6  -3   -1.34    2.13
   5  -7   3    2.73    3.24
  -5   7  -3   15.62    4.43
   5  -8   3   -1.75    2.39
  -5   8  -3   10.14    4.36
   5  -9   3   -2.68    3.03
  -5   9  -3    3.15    3.19
  -4  -9  -3   16.04    4.00
   4   8   3    9.15    4.32
   4   7   3   -0.49    2.32
   4   7   3    1.80    2.04
  -4  -7  -3    1.99    2.33
   4   6   3   -0.92    2.24
   4   6   3    1.94    1.90
  -4  -6  -3   -1.62    1.64
   4   5   3    7.29    3.57
   4   5   3    8.38    1.73
  -4  -5  -3    3.46    2.05
   4   4   3   -0.73    1.56
   4   4   3    1.96    0.84
  -4  -4  -3   -0.09    1.14
   4   3   3    2.47    1.90
   4   3   3    3.93    1.01
  -4  -3  -3    0.62    0.98
   4   2   3   21.32    2.99
   4   2   3   26.99    2.18
  -4  -2  -3   24.28    2.69
   4   1   3   17.69    1.68
   4   1   3   15.96    2.93
  -4  -1  -3   16.99    2.96
   4   0   3   -0.11    0.90
   4   0   3   -0.05    0.75
  -4   0  -3    1.27    1.62
   4  -1   3   17.00    2.20
   4  -1   3   15.56    1.59
  -4   1  -3   18.81    3.43
   4  -2   3   26.55    3.13
  -4   2  -3   23.20    3.84
   4  -3   3   -0.49    1.04
  -4   3  -3   -0.50    1.51
   4  -4   3   -0.25    1.43
  -4   4  -3    0.41    1.66
   4  -5   3    3.29    2.67
  -4   5  -3    2.15    2.18
   4  -6   3    1.27    2.24
  -4   6  -3   -1.84    2.04
   4  -7   3    1.74    3.00
  -4   7  -3    7.34    3.61
   4  -8   3    5.83    3.82
  -4   8  -3    6.86    4.18
   4  -9   3    2.72    4.02
  -4   9  -3   15.09    4.84
   3   8   3    2.18    3.02
  -3  -8  -3    4.04    3.21
   3   7   3    0.92    1.96
   3   7   3   -3.30    1.90
  -3  -7  -3    1.62    2.24
   3   6   3    2.94    2.63
  -3  -6  -3    2.08    2.20
   3   5   3   11.54    3.82
   3   5   3   18.87    2.40
  -3  -5  -3   10.44    2.97
   3   4   3   14.45    3.53
   3   4   3   15.57    2.05
  -3  -4  -3   14.36    3.16
   3   3   3   29.26    2.44
   3   3   3   27.59    3.47
  -3  -3  -3   29.53    3.10
   3   2   3   11.91    1.53
   3   2   3   12.01    2.74
  -3  -2  -3   14.03    2.56
   3   1   3   98.63    4.77
   3   1   3   97.02    3.43
  -3  -1  -3   96.73    4.52
   3   0   3   17.85    1.84
   3   0   3   17.36    1.74
  -3   0  -3   16.32    2.25
   3  -1   3  106.84    4.98
   3  -1   3  120.88    3.62
  -3   1  -3  110.49    5.46
   3  -2   3   14.71    2.84
  -3   2  -3   13.99    3.00
   3  -3   3   35.93    3.83
  -3   3  -3   28.63    3.53
   3  -4   3   12.94    1.50
   3  -4   3   12.29    3.32
  -3   4  -3    9.83    2.95
   3  -5   3    9.21    3.53
   3  -5   3    8.91    2.06
  -3   5  -3   11.50    3.47
   3  -6   3    1.71    2.49
  -3   6  -3    3.13    2.50
   3  -7   3    6.01    2.96
  -3   7  -3    5.14    3.31
   3  -8   3    4.12    3.26
  -3   8  -3   -1.18    2.79
   3  -9   3    4.78    4.54
  -3   9  -3   12.89    4.50
  -2  -9  -3    8.57    3.87
   2   8   3   -2.53    1.96
  -2  -8  -3   -1.18    2.28
   2   7   3    4.58    2.13
   2   7   3    4.86    3.02
  -2  -7  -3    4.62    3.13
   2   6   3    1.80    2.40
   2   6   3    9.22    1.98
  -2  -6  -3    2.58    2.53
   2   5   3   30.77    2.74
   2   5   3   23.83    4.62
  -2  -5  -3   25.00    4.64
   2   4   3    1.63    1.86
  -2  -4  -3    1.32    1.45
   2   3   3    6.86    2.19
   2   3   3   10.73    1.37
  -2  -3  -3    8.94    2.48
   2   2   3   27.73    2.83
   2   2   3   26.07    1.72
  -2  -2  -3   24.55    2.47
   2   1   3    2.03    1.16
   2   1   3    1.35    0.50
  -2  -1  -3    1.29    0.94
   2   0   3    0.36    0.78
   2   0   3    1.29    0.67
  -2   0  -3   -0.22    0.94
   2  -1   3    1.55    0.93
   2  -1   3    2.64    0.85
  -2   1  -3    0.02    1.26
   2  -2   3   25.93    2.88
   2  -2   3   21.82    1.50
  -2   2  -3   21.85    2.74
   2  -3   3    9.09    1.66
   2  -3   3    6.21    2.49
  -2   3  -3   11.05    2.64
   2  -4   3    0.82    1.49
   2  -4   3   -1.15    1.02
  -2   4  -3   -0.25    1.65
   2  -5   3   22.28    2.62
   2  -5   3   26.74    5.50
  -2   5  -3   25.26    4.54
   2  -6   3   -1.26    1.58
   2  -6   3    2.28    2.71
  -2   6  -3    1.80    2.18
   2  -7   3    5.95    3.70
  -2   7  -3    1.78    2.38
   2  -8   3    4.02    3.68
  -2   8  -3    2.33    2.74
   2  -9   3    4.83    3.48
  -2   9  -3   14.00    5.11
  -1  -9  -3    3.31    3.97
   1   8   3   17.59    4.81
  -1  -8  -3   16.34    4.62
  -1  -8  -3   14.65    4.25
   1   7   3    1.89    2.34
  -1  -7  -3    3.52    2.42
   1   6   3   -0.05    1.98
   1   6   3    6.04    2.01
   1   6   3   -1.35    1.95
   1   5   3   11.98    3.30
   1   5   3   15.83    2.04
   1   5   3   10.81    2.87
   1   4   3   38.17    3.78
   1   4   3   36.65    2.69
   1   3   3   36.35    2.31
   1   3   3   44.65    3.74
  -1  -3  -3   43.53    3.83
   1   2   3   28.79    1.53
   1   2   3   30.21    2.79
  -1  -2  -3   31.99    2.74
   1   1   3    7.40    0.61
   1   1   3    4.64    1.41
  -1  -1  -3    5.23    0.58
  -1  -1  -3    7.36    1.54
   1   0   3  116.88    3.37
   1   0   3  122.56    4.09
  -1   0  -3  120.38    4.28
   1  -1   3    7.84    1.39
  -1   1  -3    5.07    1.19
  -1   1  -3    6.07    1.77
   1  -2   3   31.43    2.10
  -1   2  -3   28.41    2.70
  -1   2  -3   26.63    2.36
   1  -3   3   41.39    2.83
  -1   3  -3   39.30    3.40
  -1   3  -3   40.99    3.34
   1  -4   3   37.96    3.13
  -1   4  -3   34.83    3.59
  -1   4  -3   38.16    3.70
   1  -5   3    9.71    2.66
  -1   5  -3   10.54    2.94
  -1   5  -3    6.10    2.65
   1  -6   3    2.02    1.92
  -1   6  -3    0.07    1.47
  -1   6  -3   -0.11    2.20
   1  -7   3    1.13    2.52
  -1   7  -3    2.66    2.70
   1  -8   3   10.25    4.60
  -1   8  -3   13.60    4.04
   1  -9   3    1.30    3.16
  -1   9  -3   13.02    4.52
   0  -9  -3    2.80    3.30
   0   8   3    2.86    2.63
   0   8   3    2.60    2.87
   0  -8  -3    3.75    2.89
   0   7   3    4.34    3.02
   0   7   3    6.98    3.18
   0  -7  -3    6.56    3.12
   0   6   3    0.15    1.84
   0   6   3    0.74    1.92
   0  -6  -3    0.07    1.45
   0   5   3    9.33    3.02
   0   5   3   14.19    3.44
   0   4   3    4.77    1.17
   0   4   3    3.50    1.78
   0   4   3   -0.07    1.52
   0   3   3   15.91    2.79
   0   3   3   16.27    1.54
   0   3   3   10.80    2.55
   0   2   3   26.96    2.48
   0   2   3   23.38    2.29
   0   1   3   23.69    2.18
   0  -1  -3   21.32    2.03
   0   0   3   -0.39    0.34
   0   0   3   -0.59    0.82
   0   0  -3   -0.01    0.39
   0   0  -3    0.52    0.66
   0  -1   3   22.44    2.23
   0   1  -3   21.19    1.89
   0   1  -3   24.68    2.37
   0  -2   3   21.50    2.12
   0   2  -3   23.65    2.25
   0   2  -3   27.66    2.28
   0  -3   3   15.24    2.64
   0   3  -3   11.64    2.33
   0   3  -3   14.55    2.63
   0  -4   3    1.95    1.58
   0   4  -3   -0.79    1.27
   0   4  -3    2.91    1.22
   0  -5   3   13.72    3.19
   0   5  -3   11.53    2.99
   0   5  -3   15.24    3.32
   0  -6   3   -0.05    1.78
   0   6  -3    0.65    2.17
   0   6  -3   -0.70    1.37
   0  -7   3    7.98    3.12
   0   7  -3    8.05    3.30
   0   7  -3    6.62    3.32
   0   8  -3    8.45    3.97
   0  -9   3    6.77    4.42
  -1   9   3    4.58    3.95
  -1   8   3    9.49    3.60
   1  -8  -3    6.47    3.23
  -1   7   3   10.64    4.10
  -1   7   3   13.28    3.79
   1  -7  -3   12.75    3.56
  -1   6   3   19.30    3.94
  -1   6   3   11.88    3.74
   1  -6  -3   11.67    3.33
  -1   5   3   12.12    2.90
  -1   5   3   -0.06    1.95
   1  -5  -3    6.39    2.47
  -1   4   3    4.51    2.16
  -1   4   3    6.99    2.10
   1  -4  -3    2.71    1.57
  -1   3   3   26.84    3.14
  -1   3   3   27.07    2.72
   1  -3  -3   24.70    2.38
  -1   2   3   42.74    2.85
  -1   2   3   43.14    3.18
   1  -2  -3   38.87    2.33
  -1   1   3  391.37    8.43
  -1   1   3  404.09    8.81
  -1   1   3  382.16    6.35
   1  -1  -3  397.39    6.20
  -1   0   3   24.63    2.24
   1   0  -3   21.88    1.60
   1   0  -3   27.58    1.64
  -1  -1   3  386.32    8.60
   1   1  -3  394.54    7.02
  -1  -2   3   39.89    3.00
   1   2  -3   41.33    2.41
   1   2  -3   43.15    2.98
  -1  -3   3   23.82    2.80
   1   3  -3   26.07    2.40
   1   3  -3   20.91    3.20
  -1  -4   3    2.91    1.81
   1   4  -3    2.75    1.53
   1   4  -3    1.04    1.25
  -1  -5   3    3.75    2.32
   1   5  -3    4.63    2.27
  -1  -6   3   10.43    3.38
   1   6  -3   14.00    3.35
   1   6  -3   13.21    3.38
  -1  -7   3    5.41    2.92
   1   7  -3    8.83    2.84
   1   7  -3    9.99    3.41
  -1  -8   3    9.66    3.83
   1   8  -3    5.44    3.24
   1   8  -3    8.07    3.25
  -2   9   3    5.35    4.21
  -2   8   3    3.75    3.88
   2  -8  -3   -1.20    1.92
  -2   7   3   36.92    5.75
  -2   7   3   34.52    6.84
   2  -7  -3   33.80    5.91
  -2   6   3    2.76    2.78
  -2   6   3    1.14    1.66
   2  -6  -3    1.79    2.10
  -2   5   3   28.10    3.18
  -2   5   3   26.74    4.92
   2  -5  -3   21.96    3.96
  -2   4   3   13.62    2.71
  -2   4   3    8.21    2.97
   2  -4  -3   11.09    2.59
  -2   3   3    2.08    1.15
   2  -3  -3   -0.19    0.82
  -2   2   3    0.29    0.97
  -2   2   3   -0.94    0.73
   2  -2  -3    0.14    0.66
  -2   1   3  276.07    6.91
  -2   1   3  262.88    7.19
   2  -1  -3  263.46    5.75
  -2   0   3   -3.08    1.34
   2   0  -3    0.57    0.76
  -2  -1   3  249.19    4.40
  -2  -1   3  255.98    7.41
   2   1  -3  269.21    6.80
   2   1  -3  255.66    4.34
  -2  -2   3   -1.01    0.86
   2   2  -3    1.31    0.66
   2   2  -3    1.98    1.02
  -2  -3   3   -0.72    1.12
   2   3  -3    1.36    0.98
   2   3  -3    0.72    0.90
  -2  -4   3    8.33    2.80
   2   4  -3   17.44    2.63
   2   4  -3   11.91    2.69
  -2  -5   3   28.58    4.91
   2   5  -3   28.04    2.96
   2   5  -3   22.54    4.15
   2   6  -3    5.57    2.23
   2   6  -3    3.67    2.19
  -2  -7   3   32.31    5.85
   2   7  -3   28.85    5.53
   2   7  -3   30.67    4.15
  -2  -8   3    6.69    3.54
   2   8  -3   -1.14    1.62
   2   9  -3    2.28    3.58
  -3   9   3    1.16    3.84
   3  -9  -3   -1.64    2.28
  -3   8   3   14.55    5.33
   3  -8  -3   11.62    4.17
  -3   7   3   24.87    6.00
   3  -7  -3   28.69    5.56
  -3   6   3    7.08    2.03
  -3   6   3   -1.48    2.09
   3  -6  -3   -1.26    1.46
  -3   5   3   40.22    3.55
  -3   5   3   32.81    5.72
   3  -5  -3   37.31    4.26
  -3   4   3   13.06    3.66
  -3   4   3   17.03    2.82
   3  -4  -3   13.64    3.06
  -3   3   3   19.51    2.22
  -3   3   3   18.63    3.51
   3  -3  -3   22.98    2.72
  -3   2   3    0.15    1.09
  -3   2   3   -0.56    0.69
   3  -2  -3    0.80    0.94
  -3   1   3  142.13    4.94
  -3   1   3  140.96    5.31
   3  -1  -3  139.59    4.64
  -3   0   3   56.29    2.59
  -3   0   3   55.50    3.45
   3   0  -3   48.93    2.79
  -3  -1   3  131.72    5.66
   3   1  -3  133.77    4.99
  -3  -2   3   -0.24    1.12
   3   2  -3    1.46    0.92
  -3  -3   3   23.64    4.06
   3   3  -3   20.08    1.55
   3   3  -3   22.88    3.52
  -3  -4   3   10.31    3.20
   3   4  -3   15.09    1.66
   3   4  -3   11.69    2.89
  -3  -5   3   35.00    4.62
   3   5  -3   31.15    4.92
   3   5  -3   38.20    3.24
  -3  -6   3    1.04    2.22
   3   6  -3    1.07    1.57
   3   6  -3    3.46    1.78
  -3  -7   3   26.48    5.62
   3   7  -3   18.44    4.38
  -3  -8   3   13.83    4.82
   3   8  -3   12.08    4.11
  -3  -9   3   -0.15    2.82
   3   9  -3    5.60    3.45
  -4   9   3    8.11    4.83
   4  -9  -3    1.98    2.97
  -4   8   3    5.05    4.25
   4  -8  -3    2.60    2.87
  -4   7   3   12.65    4.66
   4  -7  -3    7.75    3.35
  -4   6   3    2.29    2.67
   4  -6  -3   -0.76    1.58
  -4   5   3   37.46    3.17
  -4   5   3   34.71    5.90
   4  -5  -3   32.72    5.16
  -4   4   3    9.90    3.16
  -4   4   3    6.17    1.64
   4  -4  -3    3.28    1.90
  -4   3   3   14.46    2.45
  -4   3   3   10.74    3.06
   4  -3  -3   10.72    2.64
  -4   2   3    0.62    1.30
  -4   2   3   -1.07    0.97
   4  -2  -3   -0.04    0.92
  -4   1   3    5.70    1.74
  -4   1   3    5.98    1.74
   4  -1  -3    5.18    1.48
  -4   0   3    0.11    0.72
  -4   0   3    0.74    1.23
   4   0  -3    0.24    0.70
  -4  -1   3   10.89    2.65
   4   1  -3    7.91    1.93
  -4  -2   3   -1.55    1.05
   4   2  -3    0.78    0.76
  -4  -3   3   14.88    3.66
   4   3  -3    9.94    2.32
  -4  -4   3    3.97    2.43
  -4  -4   3    5.65    1.59
   4   4  -3    4.59    1.72
  -4  -5   3   36.78    6.30
   4   5  -3   34.25    5.36
  -4  -6   3    2.22    2.63
   4   6  -3   -2.65    1.31
  -4  -7   3   14.49    4.84
   4   7  -3    6.12    2.85
  -4  -8   3    2.57    3.32
   4   8  -3    4.82    2.57
  -4  -9   3    1.36    3.30
   4   9  -3   -3.64    2.53
  -5   9   3    6.12    4.28
   5  -9  -3    9.25    4.17
  -5   8   3   18.52    5.54
   5  -8  -3   13.62    4.57
  -5   7   3   16.86    5.31
   5  -7  -3    9.56    3.77
  -5   6   3    3.42    3.37
   5  -6  -3    2.49    2.34
  -5   5   3   -1.05    1.92
  -5   5   3    5.48    1.71
   5  -5  -3    0.56    1.78
  -5   4   3   25.80    2.38
  -5   4   3   19.75    4.65
   5  -4  -3   20.61    4.06
  -5   3   3   30.39    4.01
  -5   3   3   31.78    2.57
   5  -3  -3   32.38    3.56
  -5   2   3  111.17    6.38
  -5   2   3  107.46    4.68
   5  -2  -3  107.65    5.64
  -5   1   3    2.03    1.39
  -5   1   3    1.92    1.60
   5  -1  -3   -0.23    0.71
  -5   0   3    0.42    1.44
  -5   0   3    0.76    0.88
   5   0  -3    0.43    0.90
  -5  -1   3    0.44    0.64
  -5  -1   3   -1.52    1.10
   5   1  -3   -0.35    0.78
  -5  -2   3  102.94    6.57
   5   2  -3  106.86    5.73
  -5  -3   3   34.02    5.54
   5   3  -3   27.54    3.26
  -5  -4   3   20.20    4.85
  -5  -4   3   15.37    1.40
   5   4  -3   20.26    3.84
  -5  -5   3    0.52    2.20
   5   5  -3   -2.17    1.12
  -5  -6   3    1.37    2.62
   5   6  -3   -2.28    1.37
  -5  -7   3   12.64    4.38
   5   7  -3   10.23    3.62
  -5  -8   3   15.96    5.71
   5   8  -3    9.42    3.66
  -5  -9   3   13.40    5.72
   5   9  -3    6.42    3.64
  -6   9   3    4.74    4.02
   6  -9  -3    1.66    3.53
  -6   8   3    4.04    4.51
   6  -8  -3   -0.19    2.38
  -6   7   3    3.49    3.10
   6  -7  -3   -2.26    1.72
  -6   6   3    9.02    4.21
   6  -6  -3    6.71    3.17
  -6   5   3   24.36    5.56
   6  -5  -3   37.97    6.01
  -6   4   3   22.87    2.18
  -6   4   3   15.38    4.28
   6  -4  -3   15.46    3.78
  -6   3   3    7.86    1.78
  -6   3   3    5.29    2.69
   6  -3  -3    5.61    2.36
  -6   2   3   13.07    2.47
  -6   2   3   11.00    2.89
   6  -2  -3   11.79    2.87
  -6   1   3    8.01    2.20
  -6   1   3    6.24    2.17
   6  -1  -3    4.49    1.72
  -6   0   3   -1.30    1.33
  -6   0   3   -0.26    0.95
   6   0  -3   -0.46    0.82
  -6  -1   3    5.65    2.44
  -6  -1   3    5.58    1.33
   6   1  -3    4.71    1.84
  -6  -2   3   10.35    3.40
   6   2  -3   16.44    3.02
  -6  -3   3    5.63    2.94
   6   3  -3    5.59    1.96
  -6  -4   3   14.90    4.58
   6   4  -3   11.87    3.24
  -6  -5   3   30.07    6.39
   6   5  -3   30.11    5.10
  -6  -6   3    2.39    3.20
   6   6  -3    3.93    2.55
  -6  -7   3    3.10    3.36
   6   7  -3    2.26    1.88
  -6  -8   3    4.03    3.94
   6   8  -3    0.24    2.71
  -6  -9   3    4.37    4.71
   6   9  -3    6.07    3.64
  -7   8   3    8.99    4.29
   7  -8  -3    3.94    4.04
  -7   7   3   -0.90    2.83
   7  -7  -3    1.15    2.83
  -7   6   3    1.09    2.69
   7  -6  -3   -1.17    2.21
  -7   5   3   24.84    5.97
   7  -5  -3   31.92    5.69
  -7   4   3    2.03    2.68
   7  -4  -3    1.67    1.79
  -7   3   3  112.24    7.89
  -7   3   3  112.91    4.92
   7  -3  -3  118.96    7.34
  -7   2   3    2.30    1.36
  -7   2   3    1.01    1.75
   7  -2  -3    0.57    1.27
  -7   1   3    1.91    1.71
  -7   1   3    1.02    1.44
   7  -1  -3    0.38    1.04
  -7   0   3    2.25    1.95
  -7   0   3    0.05    1.06
   7   0  -3    0.74    1.31
  -7  -1   3    1.63    1.96
  -7  -1   3    0.02    0.92
   7   1  -3    1.60    1.36
   7   2  -3    0.18    1.20
  -7  -3   3  102.25    7.87
   7   3  -3  106.80    6.60
  -7  -4   3    4.11    2.69
   7   4  -3    4.00    1.98
  -7  -5   3   30.48    6.47
   7   5  -3   28.82    4.93
  -7  -6   3    1.52    3.09
   7   6  -3    0.13    1.96
  -7  -7   3    2.62    3.75
   7   7  -3    2.98    3.07
  -7  -8   3   -3.06    2.60
   7   8  -3    2.61    3.09
  -8   8   3    2.67    3.83
   8  -8  -3   -0.03    3.25
  -8   7   3   11.51    4.34
   8  -7  -3   -1.71    2.08
  -8   6   3   -5.11    2.41
   8  -6  -3    1.17    2.33
  -8   5   3    3.57    3.14
   8  -5  -3    1.42    2.30
  -8   4   3   -0.76    2.30
   8  -4  -3    1.55    2.21
  -8   3   3    0.63    1.98
   8  -3  -3    0.91    2.01
  -8   2   3   16.45    3.01
  -8   2   3   19.44    4.29
   8  -2  -3   14.94    3.63
  -8   1   3   11.29    3.11
  -8   1   3   10.46    2.87
   8  -1  -3   14.12    3.28
  -8   0   3    0.75    2.00
  -8   0   3    0.00    1.21
   8   0  -3   -0.94    0.97
  -8  -1   3   14.76    4.06
  -8  -1   3   11.25    2.20
   8   1  -3   11.19    3.11
  -8  -2   3   13.37    1.49
  -8  -2   3   17.46    4.75
   8   2  -3   14.69    3.48
  -8  -3   3   -0.58    2.01
   8   3  -3   -0.26    1.38
  -8  -4   3    2.53    2.91
   8   4  -3    1.00    1.74
  -8  -5   3    0.54    2.47
   8   5  -3    1.07    1.88
  -8  -6   3    1.06    2.87
   8   6  -3    1.43    2.27
  -8  -7   3   -3.34    2.29
   8   7  -3    2.44    2.75
  -8  -8   3    1.89    3.93
   8   8  -3   11.73    3.62
  -9   8   3    2.17    5.12
   9  -8  -3    1.63    3.91
  -9   7   3    0.39    3.25
   9  -7  -3    2.94    3.55
  -9   6   3    6.30    4.52
   9  -6  -3    6.17    3.62
  -9   5   3    7.53    4.28
   9  -5  -3    9.73    3.83
  -9   4   3    6.56    3.61
   9  -4  -3   10.02    3.65
  -9   3   3   35.68    6.27
   9  -3  -3   35.59    5.80
  -9   2   3   47.38    5.29
  -9   2   3   47.88    3.99
   9  -2  -3   47.88    5.05
  -9   1   3   21.97    4.23
  -9   1   3   28.89    4.80
   9  -1  -3   24.42    4.77
  -9   0   3    7.79    2.41
  -9   0   3    6.66    3.10
   9   0  -3    4.21    2.18
  -9  -1   3   18.07    2.51
  -9  -1   3   24.29    5.36
   9   1  -3   27.62    5.03
  -9  -2   3   40.18    5.49
   9   2  -3   42.63    4.62
  -9  -3   3   34.62    7.00
   9   3  -3   36.75    5.63
  -9  -4   3    5.62    4.16
   9   4  -3    7.78    2.89
  -9  -5   3   17.04    5.48
   9   5  -3    6.66    2.94
  -9  -6   3    4.95    4.08
   9   6  -3    4.51    2.90
  -9  -7   3    4.61    4.54
   9   7  -3    3.81    2.45
  -9  -8   3    3.10    5.02
   9   8  -3    2.36    2.64
 -10   7   3   -4.97    2.89
  10  -7  -3   -5.30    2.75
 -10   6   3   -1.10    3.46
  10  -6  -3   -3.01    2.60
 -10   5   3   10.34    4.99
  10  -5  -3   14.33    4.52
 -10   4   3    3.05    3.14
  10  -4  -3    1.25    2.56
 -10   3   3   -0.49    2.04
  10  -3  -3    5.01    3.02
 -10   2   3    6.78    2.51
 -10   2   3    1.38    2.50
  10  -2  -3    3.35    2.50
 -10   1   3    5.96    2.96
 -10   1   3    4.54    2.54
  10  -1  -3    2.61    2.01
 -10   0   3   -1.04    2.41
 -10   0   3   -0.72    1.37
  10   0  -3   -1.06    1.33
 -10  -1   3    3.07    1.78
 -10  -1   3    3.17    3.28
  10   1  -3    3.72    2.32
 -10  -2   3   -2.00    2.00
  10   2  -3   -0.05    1.52
 -10  -3   3    9.28    4.16
  10   3  -3    2.23    2.43
  10   4  -3   -0.34    1.78
 -10  -5   3   13.15    4.96
  10   5  -3    8.99    3.13
 -10  -6   3   -1.04    3.03
  10   6  -3    3.66    2.80
 -10  -7   3   -3.43    3.00
  10   7  -3    5.36    2.94
 -11   7   3    2.71    4.21
  11  -7  -3    5.03    4.12
 -11   6   3    0.75    3.81
  11  -6  -3   -4.52    2.70
 -11   5   3    4.49    3.70
  11  -5  -3   -2.34    2.48
 -11   4   3   14.02    5.16
  11  -4  -3    7.05    3.70
 -11   3   3    1.06    2.57
  11  -3  -3    0.30    2.05
 -11   2   3    4.16    2.97
  11  -2  -3    5.16    2.72
 -11   1   3   25.41    4.88
 -11   1   3   27.68    5.24
  11  -1  -3   34.56    6.27
 -11   0   3   14.52    3.51
 -11   0   3   16.23    4.81
  11   0  -3   12.23    3.88
 -11  -1   3   28.56    6.40
  11   1  -3   25.37    5.38
 -11  -2   3    7.99    4.17
  11   2  -3    5.49    2.83
 -11  -3   3    5.80    3.51
  11   3  -3    2.32    2.20
 -11  -4   3    8.39    4.81
  11   4  -3    9.01    3.58
 -11  -5   3   -1.09    2.92
  11   5  -3   -1.22    1.84
 -11  -6   3    7.37    4.69
  11   6  -3    8.82    2.96
 -11  -7   3   10.52    5.77
 -12   6   3    0.04    3.99
  12  -6  -3    1.79    3.93
 -12   5   3    7.80    4.81
  12  -5  -3    4.23    3.47
 -12   4   3    5.66    4.13
  12  -4  -3    0.65    2.48
 -12   3   3    4.10    3.25
  12  -3  -3   -0.03    2.17
 -12   2   3    1.61    2.51
  12  -2  -3   -1.92    1.64
 -12   1   3    1.72    2.18
  12  -1  -3   -2.68    1.38
 -12   0   3   -3.54    2.30
  12   0  -3   -0.77    1.87
 -12  -1   3   -4.23    2.47
  12   1  -3    1.44    2.06
 -12  -2   3   -1.41    2.55
  12   2  -3    1.42    1.98
 -12  -3   3   -3.12    2.13
 -12  -4   3    7.08    4.79
  12   4  -3    7.61    2.86
 -12  -5   3   14.61    5.73
  12   5  -3    4.32    3.02
 -12  -6   3   -2.44    2.58
  12   6  -3    4.97    2.58
 -13   5   3   -2.18    3.02
  13  -5  -3    0.91    3.00
 -13   4   3    4.91    3.92
  13  -4  -3    7.71    4.46
 -13   3   3    3.08    3.07
  13  -3  -3   -1.91    1.72
 -13   2   3    0.85    2.19
  13  -2  -3    0.17    2.26
 -13   1   3    1.91    2.58
  13  -1  -3    1.27    2.33
 -13   0   3   17.77    5.62
  13   0  -3   15.70    4.75
 -13  -1   3    4.24    3.78
  13   1  -3   -0.10    2.25
 -13  -2   3    4.20    3.62
  13   2  -3    0.61    2.16
  13   3  -3    2.60    3.00
 -13  -4   3    8.15    4.97
  13   4  -3    9.09    3.98
 -13  -5   3    0.04    3.50
  13   5  -3   -0.69    2.07
 -14   4   3   -3.11    2.76
  14  -4  -3    2.68    2.59
 -14   3   3   -1.77    2.67
  14  -3  -3    0.12    2.77
 -14   2   3    4.81    3.68
  14  -2  -3    6.80    3.76
  14  -1  -3   11.05    4.31
  14   0  -3    3.48    2.56
 -14  -1   3    7.64    4.97
  14   1  -3    5.40    3.32
 -14  -2   3    4.92    4.44
  14   2  -3    6.18    3.09
 -14  -3   3    8.46    5.15
  14   3  -3    2.53    2.95
 -14  -4   3    6.67    5.16
  14   4  -3   -4.88    1.94
  15  -3  -3    3.24    3.30
  15  -2  -3    1.94    3.41
  15  -1  -3    5.79    3.82
  15   0  -3    9.04    4.10
  15   1  -3    7.80    4.23
 -15  -2   3    0.46    3.95
  15   2  -3    2.04    2.71
 -15  -3   3    1.63    3.96
  15   3  -3    3.07    2.92
  15   0   4   10.54    4.84
  14   3   4    9.60    3.74
 -14  -3  -4   25.16    5.82
  14   2   4   -0.93    2.54
  14   1   4    6.95    3.77
  14   0   4    9.50    4.28
 -14   0  -4    8.63    3.63
  14  -1   4    4.42    2.83
 -14   1  -4    3.99    2.91
  14  -2   4    2.78    2.57
 -14   2  -4    2.09    2.86
  14  -3   4    4.43    3.67
 -14   3  -4    7.50    3.65
 -13  -4  -4    9.52    3.28
  13   3   4    8.23    3.08
 -13  -3  -4    1.65    2.06
  13   2   4    3.86    3.22
 -13  -2  -4   14.00    4.16
  13   1   4    1.17    2.24
 -13  -1  -4    1.01    2.22
  13   0   4    1.01    2.55
 -13   0  -4   -0.90    2.04
  13  -1   4    2.36    2.82
 -13   1  -4    1.67    2.57
  13  -2   4    9.97    4.36
 -13   2  -4    3.62    2.90
  13  -3   4    2.46    3.67
 -13   3  -4    3.05    3.45
  13  -4   4    9.93    4.54
 -13   4  -4   -1.65    2.64
 -12  -5  -4   18.09    5.16
  12   4   4   19.35    5.03
 -12  -4  -4   18.62    4.88
  12   3   4   13.44    4.03
 -12  -3  -4   16.67    4.93
  12   2   4    9.03    3.57
 -12  -2  -4    8.20    3.63
 -12  -2  -4    9.62    3.47
  12   1   4    3.50    2.73
 -12  -1  -4    4.61    2.81
 -12  -1  -4    7.64    2.83
  12   0   4   -3.61    1.33
 -12   0  -4    0.97    2.39
  12  -1   4    0.08    2.21
 -12   1  -4    6.34    3.24
  12  -2   4    7.80    3.64
 -12   2  -4    7.29    3.72
  12  -3   4   18.39    4.98
 -12   3  -4   14.27    4.88
  12  -4   4   17.56    5.13
 -12   4  -4   16.12    5.37
  12  -5   4    5.24    4.21
 -12   5  -4    5.72    3.57
 -11  -6  -4    9.53    3.64
 -11  -5  -4   20.74    5.41
  11   4   4    4.11    2.61
 -11  -4  -4    8.78    3.18
  11   3   4    3.35    2.19
 -11  -3  -4    7.47    2.85
  11   2   4    1.37    2.15
 -11  -2  -4    5.85    2.58
 -11  -2  -4    1.27    2.58
  11   1   4   -0.94    1.38
 -11  -1  -4    1.69    1.73
 -11  -1  -4   -0.51    2.09
  11   0   4    1.24    2.10
 -11   0  -4    1.82    2.65
 -11   0  -4    5.31    2.13
  11  -1   4    0.50    1.64
 -11   1  -4    1.12    2.29
  11  -2   4    2.63    2.46
 -11   2  -4   -1.07    2.20
  11  -3   4    4.82    3.00
 -11   3  -4    3.81    3.11
  11  -4   4    4.32    3.51
 -11   4  -4    1.75    2.91
  11  -5   4    0.29    2.90
 -11   5  -4    5.16    3.60
  11  -6   4    0.85    3.19
 -11   6  -4   -1.72    2.79
 -10  -7  -4   10.81    4.04
 -10  -6  -4    4.25    2.60
  10   4   4   24.63    6.23
  10   4   4   29.10    5.00
  10   3   4   -0.65    1.62
  10   3   4    0.05    2.98
 -10  -3  -4   -0.72    2.44
  10   2   4    4.72    3.18
  10   2   4    8.90    3.18
 -10  -2  -4    7.82    3.52
  10   1   4   23.76    4.79
 -10  -1  -4   18.36    4.62
 -10  -1  -4   27.87    5.44
  10   0   4    8.48    2.72
 -10   0  -4    2.37    2.62
 -10   0  -4   11.05    3.00
  10  -1   4   21.65    4.75
 -10   1  -4   24.16    5.49
  10  -2   4    8.75    3.62
 -10   2  -4    7.50    3.59
  10  -3   4   -1.54    2.10
 -10   3  -4    3.05    3.07
  10  -4   4   32.79    6.71
 -10   4  -4   23.48    6.11
  10  -5   4    5.03    3.32
 -10   5  -4    0.20    2.69
  10  -6   4    1.17    3.67
 -10   6  -4   -3.45    2.56
  10  -7   4   -2.21    3.32
 -10   7  -4   11.38    5.01
  -9  -7  -4   10.60    3.66
   9   6   4    2.11    3.39
   9   5   4   10.97    4.79
   9   5   4   12.06    3.25
   9   4   4   10.31    2.92
   9   4   4    6.72    3.72
  -9  -4  -4    9.30    3.57
   9   3   4   -0.56    1.37
   9   3   4   -0.44    2.54
  -9  -3  -4   -0.49    2.35
   9   2   4    4.69    2.08
   9   2   4   -0.73    1.98
  -9  -2  -4    0.89    2.57
   9   1   4    7.70    2.75
   9   1   4    4.59    2.72
  -9  -1  -4    7.02    3.50
   9   0   4    2.08    1.84
  -9   0  -4   -2.24    1.90
   9  -1   4    5.77    2.67
  -9   1  -4   10.69    2.67
  -9   1  -4    8.47    3.55
   9  -2   4    2.52    2.21
  -9   2  -4    1.33    2.42
   9  -3   4    2.04    2.38
  -9   3  -4    2.28    2.70
   9  -4   4    7.52    3.77
  -9   4  -4   10.62    4.04
   9  -5   4   15.52    4.98
  -9   5  -4    8.43    4.01
   9  -6   4   -0.90    2.50
  -9   6  -4   -0.38    2.46
   9  -7   4   -6.18    2.80
  -9   7  -4   -0.62    3.38
  -8  -8  -4    9.33    3.41
   8   7   4    1.01    3.01
   8   6   4    0.97    2.74
   8   5   4   11.27    2.86
   8   5   4    6.92    3.73
  -8  -5  -4    4.31    2.83
   8   4   4   -0.08    1.36
   8   4   4    1.49    2.84
  -8  -4  -4   -1.30    2.23
   8   3   4   22.74    3.88
   8   3   4   19.33    4.96
  -8  -3  -4   23.78    4.66
   8   2   4   -0.83    1.08
   8   2   4    1.91    2.57
  -8  -2  -4    1.13    2.34
   8   1   4   15.71    3.91
   8   1   4   21.39    2.66
  -8  -1  -4   12.24    3.80
   8   0   4  155.62    7.63
   8   0   4  153.76    7.28
  -8   0  -4  143.35    8.43
   8  -1   4   17.44    3.83
  -8   1  -4   15.85    4.19
   8  -2   4    0.25    1.84
  -8   2  -4    1.52    2.32
   8  -3   4   26.02    5.12
  -8   3  -4   27.16    5.69
   8  -4   4   -0.27    2.05
  -8   4  -4    0.65    2.41
   8  -5   4    6.79    3.73
  -8   5  -4    5.72    3.39
   8  -6   4    1.70    3.48
  -8   6  -4    6.43    3.56
   8  -7   4   -0.10    3.24
  -8   7  -4    3.58    2.98
   8  -8   4    0.42    3.78
  -8   8  -4    1.95    3.98
   7   7   4   -2.58    3.27
   7   6   4    6.36    3.70
  -7  -6  -4    2.54    2.42
   7   5   4    8.08    2.61
   7   5   4    6.40    3.61
  -7  -5  -4    2.08    2.43
   7   4   4   20.36    3.52
   7   4   4   19.69    5.13
  -7  -4  -4   20.21    4.21
   7   3   4   12.30    4.23
   7   3   4   18.29    2.37
  -7  -3  -4   15.01    3.71
   7   2   4   25.63    2.75
   7   2   4   24.63    4.82
  -7  -2  -4   21.61    4.15
   7   1   4    7.23    1.93
   7   1   4    4.59    2.44
  -7  -1  -4    5.98    2.83
   7   0   4    0.06    1.12
   7   0   4    0.29    1.58
  -7   0  -4    0.22    2.07
   7  -1   4    6.36    1.98
   7  -1   4    3.09    1.87
  -7   1  -4    7.25    3.02
   7  -2   4   23.54    4.53
  -7   2  -4   28.95    2.05
  -7   2  -4   21.78    4.73
   7  -3   4   12.08    3.63
  -7   3  -4   11.92    4.04
   7  -4   4   12.43    4.03
  -7   4  -4   15.04    4.26
   7  -5   4   -1.40    1.83
  -7   5  -4   -0.10    2.04
   7  -6   4    2.47    3.36
  -7   6  -4    5.50    3.66
   7  -7   4   -2.29    2.40
  -7   7  -4    5.11    3.76
   7  -8   4    2.79    4.08
  -7   8  -4   -0.37    3.10
   6   8   4    2.53    3.63
   6   7   4   -2.31    2.39
   6   6   4   31.55    6.58
   6   6   4   25.75    4.39
  -6  -6  -4   29.66    5.36
   6   5   4    0.93    2.46
   6   5   4    7.18    2.24
  -6  -5  -4    0.76    1.78
   6   4   4   22.91    2.68
   6   4   4   15.80    4.35
  -6  -4  -4   19.74    3.91
   6   3   4    3.08    2.55
   6   3   4    4.62    1.86
  -6  -3  -4    1.29    1.82
   6   2   4   12.62    3.44
   6   2   4   13.12    2.65
  -6  -2  -4   12.22    3.24
   6   1   4    0.47    1.56
   6   1   4   -0.03    0.76
  -6  -1  -4   -0.96    1.61
   6   0   4   69.34    4.48
   6   0   4   71.19    4.63
  -6   0  -4   75.74    5.56
   6  -1   4   -0.04    1.46
   6  -1   4   -0.10    1.03
  -6   1  -4   -0.81    1.73
   6  -2   4   13.21    3.31
  -6   2  -4   11.50    3.38
   6  -3   4    0.37    1.72
  -6   3  -4    2.70    2.51
   6  -4   4   17.47    4.42
  -6   4  -4   12.31    4.02
   6  -5   4    1.83    2.09
  -6   5  -4    3.41    2.89
   6  -6   4   28.52    6.55
  -6   6  -4   24.80    5.82
   6  -7   4   -2.16    2.16
  -6   7  -4   -0.46    2.92
   6  -8   4    0.62    2.99
  -6   8  -4   10.05    4.34
   5   8   4   11.56    4.56
   5   7   4    2.69    3.30
  -5  -7  -4    6.90    3.17
   5   6   4   12.07    4.40
   5   6   4    8.56    2.60
  -5  -6  -4    7.61    3.15
   5   5   4   24.40    2.82
   5   5   4   15.62    4.70
  -5  -5  -4   22.91    4.26
   5   4   4   10.38    3.69
   5   4   4   16.94    2.23
  -5  -4  -4   15.06    3.59
   5   3   4    4.32    1.40
   5   3   4    2.90    2.21
  -5  -3  -4    3.08    1.78
   5   2   4   20.01    2.04
   5   2   4   22.20    4.06
  -5  -2  -4   18.21    3.52
   5   1   4   12.16    2.05
   5   1   4    9.94    2.75
  -5  -1  -4    9.06    2.71
   5   0   4   -0.36    1.18
   5   0   4    5.19    1.34
  -5   0  -4   -0.61    1.69
   5  -1   4   10.75    2.07
   5  -1   4   10.52    2.37
  -5   1  -4   10.59    3.24
   5  -2   4   27.30    3.31
   5  -2   4   16.42    1.48
  -5   2  -4   17.65    3.84
   5  -3   4    3.37    1.76
  -5   3  -4    1.30    1.93
   5  -4   4   12.97    3.78
  -5   4  -4   12.68    3.72
   5  -5   4   21.29    4.80
  -5   5  -4   15.35    4.34
   5  -6   4    6.85    3.32
  -5   6  -4    8.21    3.57
   5  -7   4    4.99    3.36
  -5   7  -4    5.70    3.39
   5  -8   4   13.78    5.42
  -5   8  -4    7.29    4.31
   5  -9   4   -0.78    3.45
   4   9   4    7.63    4.76
   4   8   4    6.31    3.76
  -4  -8  -4    1.09    2.73
   4   7   4    5.63    3.91
  -4  -7  -4    6.70    3.27
   4   6   4    7.52    3.69
  -4  -6  -4    6.35    2.92
   4   5   4   15.95    4.43
   4   5   4   26.83    2.75
  -4  -5  -4   18.94    4.00
   4   4   4    7.71    1.46
   4   4   4    0.35    1.93
  -4  -4  -4    4.12    2.07
   4   3   4   62.59    3.50
   4   3   4   56.62    5.09
  -4  -3  -4   60.87    4.68
   4   2   4   27.00    4.27
   4   2   4   19.22    1.88
  -4  -2  -4   19.91    2.68
   4   1   4   19.34    3.37
   4   1   4   14.80    1.65
  -4  -1  -4   20.27    3.34
   4   0   4    3.94    1.43
   4   0   4    3.86    1.59
  -4   0  -4    3.33    2.09
   4  -1   4   19.04    3.09
   4  -1   4   16.62    1.80
  -4   1  -4   18.33    3.53
   4  -2   4   20.06    1.50
   4  -2   4   21.60    3.59
  -4   2  -4   18.93    3.73
   4  -3   4   67.61    5.40
  -4   3  -4   58.46    5.20
   4  -4   4    1.82    2.02
  -4   4  -4   -2.29    1.20
   4  -5   4   15.38    4.38
  -4   5  -4   14.58    4.04
   4  -6   4    5.80    3.67
  -4   6  -4    1.80    2.44
   4  -7   4    2.88    3.33
  -4   7  -4    6.87    3.93
   4  -8   4    0.32    2.73
  -4   8  -4    2.93    3.44
   4  -9   4   -0.38    3.40
  -4   9  -4    3.89    3.65
   3   9   4    5.60    4.12
   3   8   4   10.99    4.47
  -3  -8  -4    7.75    3.25
   3   7   4   -0.41    2.35
  -3  -7  -4   -1.13    1.58
   3   6   4   11.23    4.10
  -3  -6  -4    8.79    3.17
   3   5   4    7.45    3.29
  -3  -5  -4    6.39    2.47
   3   4   4   10.55    3.23
   3   4   4   17.34    2.06
  -3  -4  -4   13.66    3.20
   3   3   4   28.16    2.21
   3   3   4   30.09    3.66
  -3  -3  -4   26.02    3.06
   3   2   4    1.14    0.83
   3   2   4    0.93    1.34
  -3  -2  -4    2.56    1.52
   3   1   4    2.12    0.72
   3   1   4    1.07    1.19
  -3  -1  -4    0.61    1.16
   3   0   4    0.93    1.02
   3   0   4   -0.82    0.55
  -3   0  -4    0.08    1.26
   3  -1   4    4.10    1.32
   3  -1   4    1.52    1.02
  -3   1  -4    1.26    1.62
   3  -2   4    1.84    0.94
   3  -2   4    0.47    1.26
  -3   2  -4    2.10    2.10
   3  -3   4   26.83    4.52
   3  -3   4   27.33    1.73
  -3   3  -4   33.93    3.95
   3  -4   4   11.01    1.34
   3  -4   4   12.99    3.69
  -3   4  -4   12.79    3.38
   3  -5   4    4.91    1.75
   3  -5   4    4.31    2.71
  -3   5  -4    4.87    2.62
   3  -6   4   10.61    3.89
  -3   6  -4    9.61    3.71
   3  -7   4   -1.35    1.96
  -3   7  -4    9.82    3.70
   3  -8   4    4.09    3.73
  -3   8  -4   12.21    4.30
   3  -9   4   -0.92    3.41
  -3   9  -4   15.54    4.81
   2   9   4    3.54    3.38
  -2  -9  -4   -0.56    3.26
   2   8   4    5.68    4.04
  -2  -8  -4    2.42    2.44
   2   7   4    6.29    3.09
   2   7   4    2.93    1.91
  -2  -7  -4    2.44    2.60
   2   6   4   42.01    3.46
   2   6   4   39.47    6.58
  -2  -6  -4   36.50    6.12
   2   5   4   18.48    2.05
   2   5   4   14.77    3.85
  -2  -5  -4   12.07    3.39
   2   4   4   29.23    4.74
   2   4   4   30.07    2.26
  -2  -4  -4   27.10    4.50
   2   3   4    9.51    2.67
   2   3   4   11.82    1.30
  -2  -3  -4    9.01    2.52
   2   2   4    3.21    1.57
   2   2   4    4.65    0.82
  -2  -2  -4    1.55    1.11
   2   1   4   78.14    2.37
   2   1   4   78.88    4.30
  -2  -1  -4   75.39    4.18
   2   0   4    9.34    1.48
   2   0   4    8.86    1.79
  -2   0  -4    8.94    1.90
   2  -1   4   84.85    3.40
   2  -1   4   81.31    4.12
  -2   1  -4   73.92    4.37
   2  -2   4    2.44    1.03
   2  -2   4    3.84    1.60
  -2   2  -4    0.26    1.53
   2  -3   4   10.71    2.71
   2  -3   4    9.77    1.78
  -2   3  -4    8.28    2.42
   2  -4   4   20.95    2.36
   2  -4   4   28.22    4.74
  -2   4  -4   24.32    4.04
   2  -5   4   10.70    2.60
   2  -5   4    8.61    3.46
  -2   5  -4    9.18    2.95
   2  -6   4   31.89    6.22
  -2   6  -4   36.05    5.97
   2  -7   4   -1.43    2.37
  -2   7  -4    5.38    2.72
   2  -8   4    0.39    2.65
  -2   8  -4   -0.31    2.50
   2  -9   4    0.00    2.59
  -2   9  -4   11.63    4.02
   1   9   4    0.38    2.75
  -1  -9  -4    1.37    3.51
   1   8   4    3.09    3.33
  -1  -8  -4    0.92    2.80
   1   7   4    5.31    2.98
  -1  -7  -4    6.29    3.10
  -1  -7  -4    4.55    2.62
   1   6   4    5.67    1.95
   1   6   4    1.26    2.18
  -1  -6  -4    1.25    2.12
   1   5   4   34.75    4.28
   1   5   4   38.53    3.09
  -1  -5  -4   34.44    4.53
   1   4   4   12.92    3.21
   1   4   4   14.55    1.66
  -1  -4  -4   13.14    3.26
   1   3   4    0.59    0.64
   1   3   4    1.12    1.32
  -1  -3  -4    1.08    1.31
   1   2   4    1.55    1.28
  -1  -2  -4    2.28    1.22
  -1  -2  -4    2.46    0.68
   1   1   4    4.19    1.51
  -1  -1  -4    3.86    1.38
   1   0   4    0.22    0.61
   1   0   4   -0.02    0.80
  -1   0  -4   -0.64    0.80
   1  -1   4    4.50    1.27
  -1   1  -4    5.13    1.29
  -1   1  -4    4.56    1.68
   1  -2   4    3.13    1.26
  -1   2  -4    1.49    0.98
  -1   2  -4    0.85    1.48
   1  -3   4    0.16    1.33
  -1   3  -4   -0.52    1.27
  -1   3  -4    0.01    0.89
   1  -4   4   11.32    2.54
  -1   4  -4   12.96    2.58
  -1   4  -4   11.15    2.80
   1  -5   4   33.78    3.46
  -1   5  -4   33.40    4.13
  -1   5  -4   29.85    3.91
   1  -6   4    1.92    2.21
  -1   6  -4    1.35    2.20
  -1   6  -4   -0.33    1.78
   1  -7   4    0.70    2.91
  -1   7  -4    6.40    2.86
   1  -8   4    1.19    3.17
  -1   8  -4    3.67    2.99
   1  -9   4   -1.50    3.37
   0  -9  -4    0.74    3.42
   0   8   4    3.24    2.90
   0  -8  -4   -0.84    2.13
   0  -8  -4    2.20    2.08
   0   7   4    2.21    2.77
   0   7   4    1.46    2.40
   0  -7  -4    1.38    1.96
   0   6   4   -1.71    2.03
   0   6   4    3.17    2.39
   0  -6  -4    1.16    1.80
   0   5   4   -0.74    1.75
   0   5   4    4.06    2.01
   0  -5  -4    3.72    1.88
   0   4   4   26.05    3.32
   0   4   4   24.96    4.20
   0  -4  -4   22.88    2.62
   0   3   4   71.23    4.68
   0  -3  -4   67.70    3.44
   0   2   4  148.57    6.01
   0  -2  -4  153.95    6.63
   0  -2  -4  154.53    3.70
   0  -2  -4  156.10    3.43
   0   1   4   -0.56    0.71
   0  -1  -4   -0.53    0.34
   0   0   4   43.61    2.95
   0   0  -4   48.90    2.76
   0   0  -4   46.56    2.01
   0  -1   4    0.19    0.91
   0   1  -4    1.39    1.06
   0   1  -4   -0.04    0.60
   0  -2   4  150.78    5.43
   0   2  -4  156.78    5.61
   0   2  -4  148.26    5.73
   0  -3   4   66.18    4.12
   0   3  -4   65.86    4.39
   0   3  -4   65.19    4.07
   0  -4   4   24.57    2.97
   0   4  -4   24.81    2.96
   0   4  -4   23.88    3.90
   0  -5   4    1.47    1.81
   0   5  -4    1.23    1.71
   0   5  -4    6.24    2.19
   0  -6   4    4.13    2.53
   0   6  -4    8.08    2.75
   0   6  -4    3.13    1.88
   0  -7   4   -0.35    2.30
   0   7  -4    1.57    1.85
   0   7  -4    2.59    2.47
   0   8  -4   -1.09    2.57
   0  -9   4    1.61    3.63
  -1   8   4   11.56    3.97
  -1   8   4    6.76    3.92
   1  -8  -4    4.90    3.04
  -1   7   4    1.09    2.86
  -1   7   4    3.19    2.61
   1  -7  -4    2.96    2.08
  -1   6   4    0.42    1.94
  -1   6   4    1.09    2.17
   1  -6  -4    0.24    1.33
  -1   5   4   41.75    4.23
  -1   5   4   36.75    4.66
   1  -5  -4   31.47    3.47
  -1   4   4   45.07    3.86
  -1   4   4   37.81    4.13
   1  -4  -4   41.93    3.42
  -1   3   4    0.42    1.23
  -1   3   4    2.57    1.64
   1  -3  -4   -0.48    0.62
  -1   2   4   17.50    2.25
  -1   2   4   16.57    2.70
   1  -2  -4   16.24    1.45
  -1   1   4  143.54    3.19
  -1   1   4  148.85    5.36
   1  -1  -4  148.43    3.22
   1  -1  -4  144.37    5.62
  -1   0   4   -1.57    0.84
   1   0  -4    0.14    0.54
   1   0  -4    0.77    0.67
  -1  -1   4  146.50    5.32
   1   1  -4  152.06    4.96
   1   1  -4  142.60    4.23
  -1  -2   4   20.07    2.98
   1   2  -4   18.50    2.03
   1   2  -4   18.04    2.21
  -1  -3   4    0.28    1.41
   1   3  -4   -0.25    1.15
   1   3  -4    4.90    1.42
  -1  -4   4   40.62    3.97
   1   4  -4   48.25    4.13
   1   4  -4   41.53    3.46
  -1  -5   4   30.27    3.82
   1   5  -4   35.58    4.26
   1   5  -4   45.10    3.96
  -1  -6   4    0.88    2.17
   1   6  -4    2.92    2.61
   1   6  -4   -2.44    1.03
  -1  -7   4    4.65    3.05
   1   7  -4    2.50    2.32
   1   7  -4    4.96    2.51
   1   8  -4    8.14    3.73
  -2   9   4    8.19    4.73
  -2   8   4   -1.60    2.75
   2  -8  -4   -1.88    1.69
  -2   7   4    3.98    2.90
  -2   7   4    3.59    2.69
   2  -7  -4    3.96    2.26
  -2   6   4   23.91    5.25
  -2   6   4   27.97    3.51
   2  -6  -4   23.16    4.44
  -2   5   4   15.30    3.29
  -2   5   4   19.37    4.52
   2  -5  -4   13.71    3.07
  -2   4   4    8.21    2.80
  -2   4   4   10.44    2.51
   2  -4  -4    7.74    2.11
  -2   3   4  102.57    6.16
  -2   3   4  109.88    5.28
   2  -3  -4  110.57    4.98
  -2   2   4   -0.23    0.96
  -2   2   4    0.75    1.08
   2  -2  -4    0.61    0.67
  -2   1   4   16.63    2.04
  -2   1   4   10.74    1.96
   2  -1  -4   12.57    1.23
  -2   0   4   30.66    2.64
   2   0  -4   30.25    1.99
   2   0  -4   27.73    2.01
  -2  -1   4   10.14    2.19
   2   1  -4   12.29    1.11
   2   1  -4   11.66    1.97
  -2  -2   4   -0.25    1.24
   2   2  -4    0.71    0.94
   2   2  -4   -1.00    0.81
  -2  -3   4  103.92    5.93
   2   3  -4  109.26    5.89
   2   3  -4  103.87    4.07
  -2  -4   4    6.50    2.59
   2   4  -4    7.68    2.44
   2   4  -4   11.02    2.10
  -2  -5   4   22.76    4.53
   2   5  -4   10.37    3.02
   2   5  -4   20.00    2.75
  -2  -6   4   20.97    4.68
   2   6  -4   14.69    3.91
  -2  -7   4    3.44    3.22
   2   7  -4    5.60    2.48
  -2  -8   4   -1.24    2.61
   2   8  -4    5.90    2.86
   2   9  -4    9.72    3.76
  -3   9   4    3.93    3.88
  -3   8   4    8.94    4.26
   3  -8  -4   12.61    3.93
  -3   7   4   -0.98    2.41
   3  -7  -4    2.45    2.43
  -3   6   4    2.32    2.54
   3  -6  -4    3.41    2.37
  -3   5   4   36.12    6.07
  -3   5   4   31.81    3.46
   3  -5  -4   28.92    4.48
  -3   4   4    6.64    2.04
   3  -4  -4    4.38    1.79
  -3   3   4    4.11    1.63
  -3   3   4    4.94    2.24
   3  -3  -4    2.23    1.37
  -3   2   4    3.53    1.75
  -3   2   4    4.20    1.48
   3  -2  -4    4.57    1.34
  -3   1   4   21.55    2.30
  -3   1   4   19.60    2.28
   3  -1  -4   23.05    1.89
  -3   0   4    0.21    0.76
  -3   0   4   -0.23    1.20
   3   0  -4   -0.57    0.48
  -3  -1   4   23.06    3.44
   3   1  -4   20.07    2.18
   3   1  -4   20.93    1.29
   3   1  -4   21.69    1.16
  -3  -2   4    3.94    2.06
   3   2  -4    4.09    1.55
  -3  -3   4    4.19    2.29
   3   3  -4    3.32    1.51
   3   3  -4    6.51    1.12
  -3  -4   4    4.57    2.34
   3   4  -4    9.16    1.53
   3   4  -4    6.82    2.09
  -3  -5   4   35.68    5.91
   3   5  -4   35.44    3.09
   3   5  -4   36.53    5.67
  -3  -6   4    2.27    2.76
   3   6  -4    3.72    2.53
  -3  -7   4    5.86    3.43
   3   7  -4    2.35    2.77
  -3  -8   4   12.71    4.49
   3   8  -4   18.75    4.91
   3   9  -4    0.12    2.61
  -4   9   4   14.21    5.04
  -4   8   4    2.88    3.44
   4  -8  -4   -1.74    2.09
  -4   7   4    3.01    3.63
   4  -7  -4    1.74    2.26
  -4   6   4   37.62    3.53
  -4   6   4   30.10    6.30
   4  -6  -4   36.59    5.83
  -4   5   4    9.54    3.62
  -4   5   4   13.49    2.63
   4  -5  -4   12.48    3.13
  -4   4   4   41.17    3.30
  -4   4   4   36.21    4.56
   4  -4  -4   38.97    3.91
  -4   3   4    9.39    2.75
  -4   3   4   13.05    2.52
   4  -3  -4   10.48    2.38
  -4   2   4   25.24    3.02
  -4   2   4   26.55    2.72
   4  -2  -4   25.89    2.58
  -4   1   4   24.02    2.57
  -4   1   4   25.64    2.74
   4  -1  -4   22.72    2.18
  -4   0   4   56.49    4.04
  -4   0   4   60.19    3.09
   4   0  -4   61.40    3.58
  -4  -1   4   23.27    3.17
   4   1  -4   25.69    2.51
   4   1  -4   23.52    1.19
   4   1  -4   23.32    1.34
  -4  -2   4   27.41    4.36
   4   2  -4   24.31    2.73
  -4  -3   4   12.45    3.44
   4   3  -4    8.10    2.39
  -4  -4   4   38.29    4.74
   4   4  -4   40.31    4.12
  -4  -5   4   14.50    4.17
   4   5  -4   18.01    1.93
   4   5  -4   12.83    3.39
  -4  -6   4   30.99    6.15
   4   6  -4   29.30    5.17
  -4  -7   4    2.93    2.95
   4   7  -4    8.56    3.03
  -4  -8   4    2.93    3.58
   4   8  -4    1.92    2.81
  -4  -9   4    2.87    4.36
   4   9  -4   -0.63    2.70
  -5   9   4    6.54    4.33
  -5   8   4   20.47    6.28
   5  -8  -4   31.75    6.42
  -5   7   4    4.93    3.56
   5  -7  -4    7.00    3.36
  -5   6   4   -2.07    2.35
   5  -6  -4    1.37    1.99
  -5   5   4   36.69    6.30
  -5   5   4   35.87    3.17
   5  -5  -4   29.12    5.00
  -5   4   4    0.65    2.02
  -5   4   4    1.74    1.16
   5  -4  -4    0.15    1.53
  -5   3   4   16.34    2.79
  -5   3   4   11.73    3.29
   5  -3  -4   11.27    2.72
  -5   2   4   39.74    3.26
  -5   2   4   38.87    4.00
   5  -2  -4   40.08    3.51
  -5   1   4    8.44    2.29
  -5   1   4    9.72    2.41
   5  -1  -4    8.55    2.01
  -5   0   4    3.48    1.92
  -5   0   4    0.12    0.83
   5   0  -4   -1.22    0.60
  -5  -1   4    7.71    1.00
  -5  -1   4    8.15    2.73
   5   1  -4    7.08    1.92
  -5  -2   4   30.98    4.04
   5   2  -4   36.94    3.41
  -5  -3   4   11.27    3.60
   5   3  -4   15.93    2.98
  -5  -4   4   -1.33    1.76
   5   4  -4   -1.86    0.81
  -5  -5   4   28.09    5.90
   5   5  -4   25.14    4.66
  -5  -6   4    4.70    3.17
   5   6  -4   -0.47    2.19
  -5  -7   4    1.02    3.01
   5   7  -4    4.96    3.24
  -5  -8   4   29.16    7.05
   5   8  -4   23.10    5.42
  -5  -9   4    7.07    5.44
   5   9  -4    3.20    2.81
  -6   8   4   -5.50    2.16
   6  -8  -4   -1.66    3.15
  -6   7   4   20.86    6.25
   6  -7  -4   15.93    4.53
  -6   6   4    7.67    3.82
   6  -6  -4   13.17    3.98
  -6   5   4    1.08    2.54
   6  -5  -4    0.14    1.53
  -6   4   4    6.43    3.07
  -6   4   4    5.82    1.64
   6  -4  -4    6.00    2.50
  -6   3   4   24.81    2.55
  -6   3   4   27.07    5.16
   6  -3  -4   29.17    4.35
  -6   2   4    0.51    1.27
  -6   2   4    0.56    1.64
   6  -2  -4    1.50    1.47
  -6   1   4   15.55    2.97
  -6   1   4   16.04    3.13
   6  -1  -4   16.55    3.05
  -6   0   4   81.74    4.33
  -6   0   4   85.33    5.52
   6   0  -4   85.89    5.15
  -6  -1   4   11.84    1.41
  -6  -1   4   17.79    3.86
   6   1  -4   14.90    3.01
  -6  -2   4    1.73    2.08
   6   2  -4    2.17    1.58
  -6  -3   4   30.00    5.68
   6   3  -4   25.24    4.13
  -6  -4   4    3.31    2.84
   6   4  -4    6.03    2.53
  -6  -5   4   -1.56    2.24
   6   5  -4   -0.61    1.29
  -6  -6   4    5.98    3.67
   6   6  -4   12.06    3.65
  -6  -7   4   10.81    4.78
   6   7  -4   13.42    3.91
  -6  -8   4    2.44    4.04
   6   8  -4    6.62    3.35
  -7   8   4    6.35    3.92
   7  -8  -4    3.23    3.88
  -7   7   4   10.50    4.47
   7  -7  -4    7.67    3.45
  -7   6   4    5.48    3.73
   7  -6  -4    1.81    2.27
  -7   5   4    1.37    2.84
   7  -5  -4    4.68    2.70
  -7   4   4    6.59    1.76
  -7   4   4    4.12    3.10
   7  -4  -4    2.20    2.19
  -7   3   4    4.98    1.52
  -7   3   4    0.21    1.87
   7  -3  -4   -0.73    1.67
  -7   2   4   -1.21    1.33
  -7   2   4    0.68    1.37
   7  -2  -4   -0.19    1.06
  -7   1   4   19.50    3.70
  -7   1   4   15.54    3.35
   7  -1  -4   15.19    3.23
  -7   0   4    3.37    2.17
  -7   0   4   -0.29    1.04
   7   0  -4    0.06    1.04
  -7  -1   4   13.49    1.68
  -7  -1   4   18.78    4.16
   7   1  -4   13.33    3.12
  -7  -2   4    0.72    2.14
   7   2  -4    2.88    1.38
  -7  -3   4   -2.58    1.55
   7   3  -4    0.82    1.30
  -7  -4   4    1.77    2.62
   7   4  -4    0.38    1.41
  -7  -5   4    2.65    3.14
   7   5  -4    3.77    2.41
  -7  -6   4    2.32    3.05
   7   6  -4    1.93    2.29
  -7  -7   4    7.43    4.37
   7   7  -4    8.06    3.33
  -7  -8   4   -4.61    3.28
   7   8  -4    4.56    3.60
  -8   8   4    2.74    4.08
   8  -8  -4    0.47    3.01
  -8   7   4    5.56    4.75
   8  -7  -4    7.81    3.58
  -8   6   4    0.37    2.80
   8  -6  -4   -1.12    2.09
  -8   5   4    4.08    3.41
   8  -5  -4    6.84    3.17
  -8   4   4   -0.83    2.50
   8  -4  -4    0.96    1.82
  -8   3   4    1.49    2.18
  -8   3   4    1.32    1.38
   8  -3  -4   -1.08    1.24
  -8   2   4    3.22    2.33
  -8   2   4    1.91    1.77
   8  -2  -4    6.87    2.38
  -8   1   4   44.67    4.34
  -8   1   4   42.44    4.30
   8  -1  -4   38.50    4.08
  -8   0   4   14.02    3.71
  -8   0   4   13.17    2.75
   8   0  -4   16.72    3.76
  -8  -1   4   40.93    5.02
  -8  -1   4   40.75    2.97
   8   1  -4   44.99    4.39
  -8  -2   4    4.63    3.09
   8   2  -4    2.92    1.90
  -8  -3   4   -4.00    1.79
   8   3  -4    0.85    1.58
  -8  -4   4   -3.30    1.91
   8   4  -4    1.45    1.55
  -8  -5   4    2.91    3.24
   8   5  -4    5.22    2.35
  -8  -6   4   -1.28    2.55
   8   6  -4    3.27    2.21
  -8  -7   4    4.88    4.81
   8   7  -4    4.52    3.74
  -8  -8   4    3.32    4.50
   8   8  -4   11.70    3.87
  -9   7   4    4.89    4.23
   9  -7  -4    5.05    3.61
  -9   6   4    2.27    3.45
   9  -6  -4    0.07    2.95
  -9   5   4    5.40    3.75
   9  -5  -4    1.59    2.48
  -9   4   4    1.34    2.69
   9  -4  -4    5.51    3.16
  -9   3   4    0.74    2.53
   9  -3  -4    0.43    2.01
  -9   2   4    1.97    1.84
  -9   2   4    0.60    2.19
   9  -2  -4    3.27    2.18
  -9   1   4   25.25    4.59
  -9   1   4   27.56    4.70
   9  -1  -4   28.91    4.95
  -9   0   4   -0.98    1.26
   9   0  -4   -1.90    1.17
  -9  -1   4   23.80    2.67
  -9  -1   4   31.94    6.16
   9   1  -4   26.07    4.73
  -9  -2   4    5.29    3.56
   9   2  -4    1.11    1.66
  -9  -3   4   -1.75    1.80
   9   3  -4    0.67    1.63
  -9  -4   4   -0.45    2.82
   9   4  -4    2.48    2.14
  -9  -5   4    4.44    3.82
   9   5  -4    0.22    1.60
  -9  -6   4    4.64    3.96
   9   6  -4    1.48    2.17
  -9  -7   4    2.93    3.71
   9   7  -4    2.19    2.45
   9   8  -4    3.20    3.02
 -10   7   4   10.58    4.97
  10  -7  -4    5.87    3.89
 -10   6   4    0.34    3.46
  10  -6  -4    3.51    2.99
 -10   5   4    0.18    3.14
  10  -5  -4    0.88    3.12
 -10   4   4   25.61    6.09
  10  -4  -4   24.43    5.46
 -10   3   4   23.05    5.60
  10  -3  -4   21.88    4.79
 -10   2   4   22.00    4.08
 -10   2   4   15.62    4.52
  10  -2  -4   15.15    3.96
 -10   1   4   22.99    4.42
 -10   1   4   27.30    4.97
  10  -1  -4   23.74    4.83
 -10   0   4   11.29    2.93
 -10   0   4    6.89    3.69
  10   0  -4   10.83    3.63
 -10  -1   4   28.16    6.16
  10   1  -4   28.16    5.35
 -10  -2   4   15.71    5.19
  10   2  -4   15.88    3.96
 -10  -3   4   32.63    7.29
  10   3  -4   32.20    5.60
 -10  -4   4   25.62    6.77
  10   4  -4   23.90    5.14
 -10  -5   4    2.76    3.92
  10   5  -4    2.82    2.19
 -10  -6   4   -2.64    3.47
  10   6  -4   -0.54    2.24
 -10  -7   4   -1.18    3.84
  10   7  -4    8.90    3.88
 -11   6   4    3.25    3.97
  11  -6  -4    2.94    3.93
 -11   5   4    3.32    3.59
  11  -5  -4    5.66    3.49
 -11   4   4    3.25    3.32
  11  -4  -4    2.05    2.62
 -11   3   4    3.69    3.21
  11  -3  -4   -0.15    1.98
 -11   2   4   -0.71    2.11
  11  -2  -4   -1.87    1.66
 -11   1   4   27.62    5.43
 -11   1   4   20.93    4.60
  11  -1  -4   13.30    3.96
 -11   0   4    0.31    1.67
 -11   0   4    0.07    2.44
  11   0  -4    0.87    1.85
 -11  -1   4   22.74    5.95
  11   1  -4   18.38    4.30
 -11  -2   4   -2.68    2.03
  11   2  -4   -1.56    1.21
 -11  -3   4    6.39    4.25
 -11  -4   4   -1.72    2.70
  11   4  -4    1.03    2.29
 -11  -5   4    8.02    5.11
 -11  -6   4   -1.84    3.37
  11   6  -4    7.92    3.21
  11   7  -4   -1.15    2.10
 -12   6   4    1.34    3.94
  12  -6  -4    3.62    3.97
 -12   5   4    0.82    3.49
  12  -5  -4    4.33    3.57
 -12   4   4    4.14    3.71
  12  -4  -4    6.59    3.85
 -12   3   4   41.05    7.60
  12  -3  -4   48.42    7.98
 -12   2   4   -0.46    2.26
  12  -2  -4    0.39    1.87
 -12   1   4    3.61    2.57
 -12   1   4    2.62    3.27
  12  -1  -4    2.67    2.62
 -12   0   4    1.70    3.09
  12   0  -4    7.54    3.48
 -12  -1   4    2.96    3.52
  12   1  -4    5.42    2.93
 -12  -2   4   -1.67    2.52
  12   2  -4    1.16    1.98
 -12  -3   4   44.64    8.98
  12   3  -4   45.94    6.01
 -12  -4   4    1.34    4.22
  12   4  -4    7.59    3.58
 -12  -5   4    5.54    4.23
  12   5  -4    0.18    2.52
 -12  -6   4   11.33    6.03
  12   6  -4    7.79    3.09
 -13   5   4    2.75    4.11
  13  -5  -4    2.08    3.41
 -13   4   4    9.78    4.96
  13  -4  -4    7.74    3.99
 -13   3   4    5.27    3.36
  13  -3  -4   -1.82    2.02
 -13   2   4   -1.34    2.41
  13  -2  -4    3.60    2.55
  13  -1  -4   -1.18    1.68
 -13   0   4    0.39    3.52
  13   0  -4    2.43    2.20
 -13  -1   4   -4.92    2.40
  13   1  -4   -2.31    1.31
 -13  -2   4   -0.07    3.61
  13   2  -4   -0.09    1.72
 -13  -3   4   -5.68    2.64
 -13  -4   4   13.24    5.83
 -13  -5   4   -0.96    3.41
  13   5  -4   -0.91    2.32
 -14   4   4    3.15    3.98
  14  -4  -4   11.87    4.58
 -14   3   4   11.11    4.64
  14  -3  -4   10.88    4.49
  14  -2  -4    5.52    3.62
  14  -1  -4   -4.23    2.41
  14   0  -4   29.27    6.93
 -14  -1   4   -3.84    2.72
  14   1  -4    1.68    2.35
 -14  -2   4    1.07    4.08
  14   2  -4    2.04    2.82
 -14  -3   4    1.88    4.53
  14   3  -4    7.09    3.76
 -14  -4   4    6.18    4.88
  14   4  -4    0.07    2.89
  15  -3  -4    3.38    3.84
  15  -2  -4    0.78    3.09
  15  -1  -4   -1.12    2.20
  15   0  -4    1.01    2.68
  15   1  -4    4.93    2.89
 -15  -2   4   -0.38    4.17
  15   2  -4    2.65    2.79
 -15  -3   4   -4.82    3.47
  15   3  -4    2.87    3.29
  14   2   5    9.69    3.93
  14   1   5    6.33    3.24
  14   0   5   -1.84    2.59
 -14   0  -5    4.24    2.94
  14  -1   5   -1.23    2.11
 -14   1  -5   -1.05    2.25
  14  -2   5   14.25    4.34
 -14   2  -5    2.37    3.23
 -13  -4  -5   19.53    5.19
  13   3   5   -1.64    2.03
  13   2   5    3.62    3.29
 -13  -2  -5   11.90    3.19
  13   1   5    5.57    3.24
 -13  -1  -5    4.37    3.27
  13   0   5    1.36    2.78
 -13   0  -5   -0.10    2.08
  13  -1   5    6.61    2.95
 -13   1  -5    5.56    3.66
  13  -2   5    1.24    2.64
 -13   2  -5   -1.35    2.05
  13  -3   5    0.63    3.26
 -13   3  -5    2.52    3.07
  13  -4   5   -1.60    3.11
 -13   4  -5    2.54    3.30
 -12  -5  -5   12.12    3.98
 -12  -4  -5    3.48    2.13
  12   3   5    0.36    2.01
 -12  -3  -5   10.98    3.53
  12   2   5    5.11    2.96
 -12  -2  -5    7.83    3.86
 -12  -2  -5   11.77    3.52
  12   1   5   -2.38    2.01
 -12  -1  -5    8.24    2.75
 -12  -1  -5    4.06    3.22
  12   0   5   -2.72    1.23
 -12   0  -5    2.57    2.66
  12  -1   5   -0.82    2.03
 -12   1  -5   -0.01    2.20
  12  -2   5   10.64    3.97
 -12   2  -5    9.69    4.02
  12  -3   5    1.63    3.08
 -12   3  -5   -1.44    2.14
  12  -4   5    8.02    3.17
 -12   4  -5    2.94    3.84
  12  -5   5   -4.53    2.43
 -12   5  -5    0.19    3.07
 -11  -6  -5   14.38    4.19
  11   3   5   11.70    3.53
 -11  -3  -5    9.36    4.23
  11   2   5    1.12    2.10
 -11  -2  -5    1.01    2.78
  11   1   5    9.58    3.32
 -11  -1  -5   15.90    3.82
 -11  -1  -5    7.71    3.69
  11   0   5    2.84    2.10
 -11   0  -5   -0.08    2.36
  11  -1   5   12.91    4.09
 -11   1  -5    8.93    3.88
  11  -2   5    2.79    2.69
 -11   2  -5    3.21    2.82
  11  -3   5   16.07    4.43
 -11   3  -5   15.12    5.17
  11  -4   5    3.38    3.35
 -11   4  -5    1.13    3.16
  11  -5   5    1.19    3.41
 -11   5  -5    3.59    3.68
  11  -6   5    5.55    4.82
 -11   6  -5    7.15    4.86
  10   6   5   -2.46    3.01
  10   5   5    5.17    4.18
  10   4   5    1.72    3.56
  10   4   5    7.22    2.63
  10   3   5   -3.85    2.04
  10   3   5    0.86    1.99
 -10  -3  -5    0.31    2.91
  10   2   5   -0.97    1.76
  10   2   5    1.39    2.72
 -10  -2  -5    1.09    2.82
  10   1   5    3.68    2.66
  10   1   5    5.76    2.54
 -10  -1  -5    5.91    3.40
  10   0   5    6.63    2.32
 -10   0  -5    3.37    2.99
  10  -1   5    3.17    2.33
 -10   1  -5    5.75    3.43
  10  -2   5   -0.73    1.80
 -10   2  -5   -0.32    2.14
  10  -3   5    2.67    3.01
 -10   3  -5    2.91    2.81
  10  -4   5    0.74    2.71
 -10   4  -5    1.52    2.82
  10  -5   5   10.93    4.39
 -10   5  -5    9.02    4.58
  10  -6   5    8.57    4.33
 -10   6  -5    3.18    3.05
   9   7   5    2.03    4.71
   9   6   5    3.28    4.30
   9   5   5   -1.72    2.14
   9   4   5   -0.18    2.97
   9   4   5    2.43    1.78
  -9  -4  -5    0.18    2.67
   9   3   5   37.32    6.76
   9   3   5   34.12    5.07
  -9  -3  -5   41.21    6.49
   9   2   5   -1.59    2.12
   9   2   5    4.81    2.12
  -9  -2  -5    4.47    3.23
   9   1   5    0.52    2.15
   9   1   5    0.38    1.65
  -9  -1  -5   -0.89    2.37
   9   0   5    1.83    2.21
   9   0   5    7.14    2.74
  -9   0  -5    7.61    3.56
   9  -1   5   -0.22    1.77
  -9   1  -5    0.36    2.61
   9  -2   5    5.37    2.99
  -9   2  -5    4.17    2.91
   9  -3   5   42.52    6.85
  -9   3  -5   35.45    6.65
   9  -4   5    4.43    2.98
  -9   4  -5    4.60    3.22
   9  -5   5   -3.78    1.95
  -9   5  -5    0.35    2.46
   9  -6   5   10.08    4.99
  -9   6  -5   10.51    4.08
   9  -7   5   -6.36    2.57
  -9   7  -5    9.00    3.86
   8   7   5    0.44    3.64
   8   6   5    3.62    2.88
   8   5   5    3.94    3.63
  -8  -5  -5    0.59    2.61
   8   4   5   -0.90    2.28
   8   4   5    2.45    2.02
  -8  -4  -5    0.05    2.45
   8   3   5   10.64    4.40
   8   3   5   13.00    2.58
  -8  -3  -5    8.43    3.41
   8   2   5    6.05    1.69
   8   2   5    2.75    2.79
  -8  -2  -5    3.53    2.96
   8   1   5   -1.79    1.71
  -8  -1  -5    1.64    2.66
   8   0   5    0.93    1.46
   8   0   5   -0.70    1.83
  -8   0  -5    0.35    2.56
   8  -1   5    1.01    1.47
   8  -1   5    4.57    2.07
  -8   1  -5    1.73    2.61
   8  -2   5    4.74    2.55
  -8   2  -5    3.31    2.82
   8  -3   5    7.33    3.39
  -8   3  -5   10.14    4.11
   8  -4   5    3.31    3.22
  -8   4  -5    1.43    2.56
   8  -5   5    2.42    2.48
  -8   5  -5    2.47    2.96
   8  -6   5    1.24    2.91
  -8   6  -5   -0.49    2.54
   8  -7   5   -1.89    2.65
  -8   7  -5    4.43    3.26
   7   8   5    3.99    3.32
   7   7   5    2.05    3.38
   7   6   5    6.42    3.82
  -7  -6  -5   -1.93    1.77
   7   5   5    5.62    2.29
   7   5   5    3.09    3.18
  -7  -5  -5    4.14    2.89
   7   4   5   14.75    2.62
   7   4   5    8.07    3.83
  -7  -4  -5    9.58    3.39
   7   3   5    6.69    3.34
   7   3   5    9.30    2.03
  -7  -3  -5    5.99    2.88
   7   2   5   30.71    3.10
   7   2   5   38.57    6.00
  -7  -2  -5   35.01    5.52
   7   1   5    3.00    1.27
   7   1   5   -0.17    1.66
  -7  -1  -5    0.20    2.19
   7   0   5    4.35    2.14
   7   0   5    2.90    2.01
  -7   0  -5    6.44    3.18
   7  -1   5    1.31    1.83
   7  -1   5    1.54    1.58
  -7   1  -5   -1.41    2.08
   7  -2   5   36.05    4.43
  -7   2  -5   40.34    6.50
   7  -3   5    5.50    2.82
  -7   3  -5    4.56    3.16
   7  -4   5   10.82    3.82
  -7   4  -5    3.18    3.03
   7  -5   5    3.77    2.72
  -7   5  -5    1.35    2.54
   7  -6   5    0.43    2.23
  -7   6  -5    0.92    2.76
   7  -7   5    5.16    3.81
  -7   7  -5    1.78    3.78
   7  -8   5    2.48    3.95
  -7   8  -5   10.34    4.39
   6   8   5    4.17    4.03
   6   7   5   -1.69    3.31
  -6  -7  -5   -3.60    2.17
   6   6   5    3.30    2.92
  -6  -6  -5   -0.95    1.79
   6   5   5   13.83    4.86
   6   5   5   26.58    2.90
  -6  -5  -5   20.99    4.60
   6   4   5    0.84    2.54
  -6  -4  -5    1.67    2.11
   6   3   5    0.96    2.07
   6   3   5    3.05    1.60
  -6  -3  -5    0.08    1.86
   6   2   5    6.84    2.87
   6   2   5    5.27    1.52
  -6  -2  -5    7.09    2.86
   6   1   5    3.33    1.04
   6   1   5    0.75    1.72
  -6  -1  -5    1.75    2.12
   6   0   5   -0.63    0.72
   6   0   5   -0.51    1.31
  -6   0  -5    0.88    2.23
   6  -1   5    7.83    1.94
   6  -1   5    1.31    1.27
  -6   1  -5    0.54    2.20
   6  -2   5    9.02    1.78
   6  -2   5    6.59    2.11
  -6   2  -5    9.37    3.34
   6  -3   5    4.80    2.54
  -6   3  -5   -0.45    1.92
   6  -4   5    0.89    1.96
  -6   4  -5    1.70    2.59
   6  -5   5   12.23    4.14
  -6   5  -5   11.62    4.38
   6  -6   5    1.36    2.52
  -6   6  -5    2.45    2.77
   6  -7   5    1.97    3.00
  -6   7  -5    7.74    3.56
   6  -8   5    2.12    3.81
  -6   8  -5    9.13    4.05
   5   8   5    1.37    3.62
   5   7   5    1.45    3.20
  -5  -7  -5   -2.69    1.94
   5   6   5   -1.60    2.62
  -5  -6  -5    3.01    2.38
   5   5   5   -0.84    2.33
   5   5   5    7.75    1.89
  -5  -5  -5   -0.29    1.37
   5   4   5   48.28    3.55
   5   4   5   57.52    5.93
  -5  -4  -5   53.08    5.12
   5   3   5    7.34    1.60
   5   3   5    5.16    2.75
  -5  -3  -5    5.25    2.25
   5   2   5   38.61    2.76
   5   2   5   35.46    4.09
  -5  -2  -5   32.17    3.78
   5   1   5   51.15    3.20
   5   1   5   49.26    4.32
  -5  -1  -5   52.01    4.60
   5   0   5   75.81    4.38
   5   0   5   76.13    4.74
  -5   0  -5   70.03    5.39
   5  -1   5   55.54    3.50
   5  -1   5   62.26    4.65
  -5   1  -5   51.77    4.99
   5  -2   5   35.01    3.89
   5  -2   5   33.43    2.27
  -5   2  -5   32.57    4.19
   5  -3   5    1.27    1.76
  -5   3  -5    4.30    2.36
   5  -4   5   43.67    5.45
  -5   4  -5   47.78    5.45
   5  -5   5   -0.85    1.57
  -5   5  -5   -0.33    1.83
   5  -6   5    2.21    2.44
  -5   6  -5   -1.47    1.84
   5  -7   5    5.81    3.40
  -5   7  -5   -0.59    2.35
   5  -8   5    1.96    3.57
  -5   8  -5    3.32    3.81
   4   9   5    5.04    3.77
   4   8   5   11.46    4.70
  -4  -8  -5    9.68    3.66
   4   7   5    0.75    2.98
  -4  -7  -5   -1.25    1.94
   4   6   5    0.56    2.51
  -4  -6  -5    5.37    2.82
   4   5   5    6.94    3.46
  -4  -5  -5    6.18    2.55
   4   4   5   43.04    5.15
   4   4   5   47.75    3.17
  -4  -4  -5   46.60    4.64
   4   3   5   -0.19    1.46
  -4  -3  -5    1.15    1.57
   4   2   5   12.35    1.54
   4   2   5   12.16    3.15
  -4  -2  -5   14.61    3.23
   4   1   5   21.91    3.66
   4   1   5   18.05    1.74
  -4  -1  -5   15.70    3.16
   4   0   5    2.38    1.08
   4   0   5   -0.01    1.13
  -4   0  -5    1.21    1.84
   4  -1   5   21.74    2.58
   4  -1   5   15.29    2.03
  -4   1  -5   17.29    3.59
   4  -2   5   14.66    3.11
   4  -2   5   12.37    1.57
  -4   2  -5   12.83    3.46
  -4   3  -5    2.58    2.25
   4  -4   5   38.32    5.01
  -4   4  -5   41.38    4.85
   4  -5   5    4.98    2.91
  -4   5  -5    4.59    2.91
   4  -6   5    3.71    3.19
  -4   6  -5    5.22    2.90
   4  -7   5    0.76    2.64
  -4   7  -5   -0.28    2.75
   4  -8   5    7.23    4.73
  -4   8  -5   11.39    4.75
   4  -9   5    2.95    4.40
  -4   9  -5    8.64    3.81
   3   9   5    7.86    4.04
   3   8   5    2.08    2.85
  -3  -8  -5   -2.84    2.20
   3   7   5    2.82    3.12
  -3  -7  -5    2.03    2.65
   3   6   5   24.89    2.68
   3   6   5   17.46    4.97
  -3  -6  -5   17.78    4.55
   3   5   5   44.20    3.09
   3   5   5   37.12    5.07
  -3  -5  -5   35.47    4.54
   3   4   5   32.38    2.33
   3   4   5   30.18    5.26
  -3  -4  -5   26.66    4.49
   3   3   5   20.28    1.73
   3   3   5   22.81    4.10
  -3  -3  -5   15.09    3.28
   3   2   5    0.18    1.35
   3   2   5    0.23    0.66
  -3  -2  -5    0.20    1.20
   3   1   5   52.91    4.03
   3   1   5   55.57    2.51
  -3  -1  -5   55.37    4.11
   3   0   5   38.15    3.07
   3   0   5   38.71    2.64
  -3   0  -5   37.64    3.59
   3  -1   5   58.02    3.87
   3  -1   5   59.48    3.37
  -3   1  -5   55.56    4.57
   3  -2   5   -0.36    0.86
   3  -2   5   -0.55    0.89
  -3   2  -5   -1.31    1.40
   3  -3   5   14.36    1.60
   3  -3   5   22.67    4.01
  -3   3  -5   12.43    3.13
   3  -4   5   31.08    5.47
   3  -4   5   25.86    1.95
  -3   4  -5   21.43    4.20
   3  -5   5   37.49    6.28
  -3   5  -5   36.07    4.67
   3  -6   5    9.06    4.25
  -3   6  -5   14.43    4.12
   3  -7   5    2.86    2.39
  -3   7  -5    3.18    2.79
   3  -8   5    5.02    3.43
  -3   8  -5    1.82    2.66
   3  -9   5   -1.38    3.07
  -3   9  -5   11.11    4.31
   2   9   5    2.93    3.18
  -2  -9  -5    1.24    3.03
   2   8   5   18.00    5.09
  -2  -8  -5   10.65    4.28
   2   7   5    4.32    3.27
  -2  -7  -5    1.82    2.54
   2   6   5    5.54    3.20
  -2  -6  -5    4.32    2.69
   2   5   5   17.28    2.06
   2   5   5   10.02    3.63
  -2  -5  -5   15.79    4.12
   2   4   5    0.92    1.64
  -2  -4  -5    4.15    1.88
   2   3   5   32.13    1.87
   2   3   5   33.60    3.79
  -2  -3  -5   31.82    3.60
   2   2   5   19.43    3.44
   2   2   5   21.00    1.24
  -2  -2  -5   18.48    3.22
   2   1   5  177.20    3.82
   2   1   5  180.60    6.91
  -2  -1  -5  176.74    7.01
   2   0   5   -0.21    0.63
   2   0   5   -0.11    0.99
  -2   0  -5   -0.86    1.07
   2  -1   5  181.33    5.71
   2  -1   5  179.12    6.52
  -2   1  -5  182.50    7.19
   2  -2   5   12.87    1.79
   2  -2   5   14.75    2.99
  -2   2  -5   14.36    3.17
   2  -3   5   28.45    4.59
   2  -3   5   29.05    2.35
  -2   3  -5   30.33    3.54
   2  -4   5    5.84    2.39
   2  -4   5    2.21    1.57
  -2   4  -5    1.45    1.81
   2  -5   5   12.53    2.75
   2  -5   5   13.94    3.97
  -2   5  -5   10.26    3.22
   2  -6   5    3.23    2.89
  -2   6  -5    6.72    2.97
   2  -7   5    4.50    3.76
  -2   7  -5    9.17    3.15
   2  -8   5   12.63    4.99
  -2   8  -5   22.03    5.04
   2  -9   5    2.68    3.36
  -2   9  -5    7.16    3.56
   1   9   5   -2.56    2.54
  -1  -9  -5    9.75    3.47
   1   8   5    5.02    3.24
  -1  -8  -5    5.27    3.75
   1   7   5   -0.49    2.37
  -1  -7  -5   -1.87    1.51
  -1  -7  -5   -0.26    2.46
   1   6   5   22.63    5.01
  -1  -6  -5   27.57    4.47
  -1  -6  -5   20.58    5.02
   1   5   5   28.97    5.26
  -1  -5  -5   29.32    5.50
   1   4   5   18.23    1.67
   1   4   5    9.07    2.82
  -1  -4  -5   16.98    3.87
   1   3   5   10.51    0.97
   1   3   5    8.59    2.61
  -1  -3  -5    5.68    2.24
   1   2   5  126.77    6.09
  -1  -2  -5  126.38    6.18
   1   1   5   49.77    3.63
  -1  -1  -5   50.24    3.38
   1   0   5  125.36    5.00
   1   0   5  119.09    3.96
  -1   0  -5  126.78    5.18
   1  -1   5   49.11    3.11
  -1   1  -5   54.08    3.70
  -1   1  -5   44.12    2.80
   1  -2   5  119.69    4.68
  -1   2  -5  118.04    5.79
  -1   2  -5  117.59    5.22
   1  -3   5    3.13    1.69
  -1   3  -5    5.92    2.27
  -1   3  -5    3.04    1.53
   1  -4   5   13.05    2.82
  -1   4  -5   11.61    3.00
  -1   4  -5   12.26    2.93
   1  -5   5   24.98    3.33
  -1   5  -5   26.34    4.45
  -1   5  -5   22.97    4.24
   1  -6   5   25.03    4.33
  -1   6  -5   21.16    4.44
  -1   6  -5   22.83    4.54
   1  -7   5   -1.79    2.53
  -1   7  -5    3.75    2.33
   1  -8   5    6.79    3.81
  -1   8  -5    7.98    3.60
   1  -9   5   -1.43    3.38
   0  -9  -5    0.34    3.72
   0   8   5   10.29    3.97
   0  -8  -5    4.52    3.61
   0   7   5    1.56    2.39
   0  -7  -5    1.87    2.66
   0  -7  -5    2.01    2.03
   0   6   5   41.99    4.98
   0  -6  -5   42.69    5.61
   0  -6  -5   41.48    4.26
   0   5   5    6.31    2.61
   0  -5  -5    3.43    2.22
   0  -5  -5    2.86    1.75
   0   4   5    3.14    2.02
   0  -4  -5    3.21    1.96
   0  -4  -5    5.26    1.63
   0   3   5   30.13    3.43
   0  -3  -5   33.21    2.24
   0  -3  -5   34.18    3.91
   0   2   5   48.38    3.76
   0  -2  -5   49.65    3.93
   0   1   5    5.09    1.57
   0  -1  -5    4.26    1.55
   0   0   5    0.30    0.97
   0   0  -5    0.02    0.51
   0   0  -5    1.19    0.87
   0  -1   5    4.98    1.63
   0   1  -5    5.23    1.60
   0   1  -5    5.90    1.46
   0  -2   5   53.79    3.66
   0   2  -5   55.01    3.80
   0   2  -5   55.04    3.67
   0  -3   5   32.78    3.28
   0   3  -5   32.00    3.32
   0   3  -5   30.04    3.07
   0  -4   5    4.38    2.23
   0   4  -5    4.35    1.98
   0   4  -5    7.61    1.87
   0  -5   5    2.55    2.33
   0   5  -5    7.02    2.60
   0   5  -5    2.98    2.14
   0  -6   5   36.95    4.41
   0   6  -5   43.23    5.09
   0   6  -5   41.71    4.68
   0  -7   5   -0.40    2.51
   0   7  -5    4.02    2.70
   0   7  -5    0.02    2.16
   0   8  -5    9.82    3.31
   0   8  -5    4.94    3.82
   0  -9   5    0.85    3.71
   1  -9  -5    4.66    4.26
  -1   8   5    4.35    3.20
  -1   7   5    9.13    4.04
  -1   7   5   20.66    4.87
   1  -7  -5   16.62    3.94
  -1   6   5    5.48    3.07
  -1   6   5    3.70    2.15
   1  -6  -5    1.96    1.99
  -1   5   5   52.54    4.83
  -1   5   5   55.07    5.63
   1  -5  -5   59.98    4.55
  -1   4   5    6.27    2.08
  -1   4   5    7.86    2.68
   1  -4  -5    5.14    1.65
  -1   3   5   29.28    3.25
  -1   3   5   24.77    3.23
   1  -3  -5   24.96    2.16
  -1   2   5  132.20    5.96
   1  -2  -5  129.46    6.38
   1  -2  -5  127.04    3.33
  -1   1   5   76.07    2.23
  -1   1   5   76.98    4.25
   1  -1  -5   81.04    2.36
   1  -1  -5   78.43    4.20
  -1   0   5  161.43    5.93
   1   0  -5  147.06    5.09
   1   0  -5  167.83    4.50
  -1  -1   5   83.85    4.31
   1   1  -5   81.65    3.62
   1   1  -5   82.56    3.85
  -1  -2   5  127.78    5.87
   1   2  -5  130.80    5.71
   1   2  -5  132.35    5.06
  -1  -3   5   28.69    4.13
   1   3  -5   24.05    2.54
   1   3  -5   26.54    3.14
  -1  -4   5    3.30    2.09
   1   4  -5    4.07    1.92
   1   4  -5    1.84    1.49
  -1  -5   5   55.01    5.03
   1   5  -5   61.58    4.67
   1   5  -5   55.64    5.37
  -1  -6   5    1.27    2.49
   1   6  -5    6.72    2.60
   1   6  -5    4.15    2.41
  -1  -7   5   14.92    4.30
   1   7  -5   11.74    3.54
   1   7  -5   21.34    4.36
   1   8  -5    0.24    1.91
   1   9  -5    1.17    3.72
  -2   8   5    6.49    4.02
  -2   7   5    3.84    3.30
  -2   7   5    5.73    2.94
   2  -7  -5    4.38    2.45
  -2   6   5   24.46    4.75
  -2   6   5   24.65    5.52
   2  -6  -5   22.46    4.13
  -2   5   5   13.07    3.05
  -2   5   5   13.78    4.06
   2  -5  -5   14.12    3.11
  -2   4   5   13.33    2.82
  -2   4   5   10.78    3.03
   2  -4  -5   12.25    2.45
  -2   3   5   10.32    2.61
  -2   3   5   10.90    2.80
   2  -3  -5   10.61    2.04
  -2   2   5    2.19    1.38
  -2   2   5    2.28    1.51
   2  -2  -5    2.78    1.02
  -2   1   5  146.22    6.01
   2  -1  -5  152.07    4.26
   2  -1  -5  143.48    5.93
  -2   0   5   -0.11    1.03
   2   0  -5   -0.43    0.30
   2   0  -5   -0.06    0.57
  -2  -1   5  144.35    6.09
   2   1  -5  137.19    4.22
   2   1  -5  147.79    5.41
  -2  -2   5    2.10    1.82
   2   2  -5    2.07    1.25
   2   2  -5    2.61    1.32
  -2  -3   5    8.62    2.77
   2   3  -5   11.16    2.73
   2   3  -5   12.23    2.00
  -2  -4   5   13.35    3.35
   2   4  -5   14.04    3.14
   2   4  -5   15.58    2.55
  -2  -5   5   10.22    3.34
   2   5  -5    8.39    2.85
   2   5  -5   16.85    2.78
  -2  -6   5   19.76    4.72
   2   6  -5   15.27    4.02
  -2  -7   5    2.51    2.97
   2   7  -5    1.01    2.26
  -2  -8   5    7.82    4.26
   2   8  -5    2.76    2.63
   2   9  -5    7.19    3.27
  -3   9   5   -3.05    2.90
  -3   8   5    3.19    3.43
  -3   7   5    1.45    2.14
  -3   7   5    2.73    3.34
   3  -7  -5    4.22    2.58
  -3   6   5   -2.66    1.98
  -3   6   5    0.57    1.62
   3  -6  -5    1.27    1.88
  -3   5   5   51.90    4.38
  -3   5   5   50.19    5.75
   3  -5  -5   49.67    4.52
  -3   4   5  156.78    6.95
  -3   4   5  149.80    8.73
   3  -4  -5  157.48    6.96
  -3   3   5   14.58    3.31
  -3   3   5   16.13    2.91
   3  -3  -5   11.76    2.20
  -3   2   5   26.23    3.07
  -3   2   5   21.24    2.61
   3  -2  -5   27.21    2.24
  -3   1   5   52.47    3.57
  -3   1   5   46.70    3.51
   3  -1  -5   49.34    2.81
  -3   0   5    6.36    2.09
   3   0  -5    7.11    1.44
   3   0  -5    7.66    1.59
  -3  -1   5   48.72    4.09
   3   1  -5   47.80    2.23
   3   1  -5   48.79    3.30
  -3  -2   5   26.65    3.51
   3   2  -5   22.86    2.67
   3   2  -5   24.83    1.75
  -3  -3   5   15.77    3.71
   3   3  -5   18.01    3.44
   3   3  -5   13.35    1.44
  -3  -4   5  153.47    8.48
   3   4  -5  152.87    5.26
   3   4  -5  143.78    7.84
  -3  -5   5   47.75    5.39
   3   5  -5   51.22    5.22
   3   5  -5   56.75    3.67
  -3  -6   5   -0.81    2.16
   3   6  -5    1.27    1.78
  -3  -7   5   -2.27    2.47
   3   7  -5    2.20    2.02
  -3  -8   5   -0.65    2.98
   3   8  -5    6.39    2.85
   3   9  -5    3.25    3.80
  -4   9   5    6.04    4.09
  -4   8   5   46.62    8.84
   4  -8  -5   53.42    6.31
  -4   7   5    2.54    2.90
   4  -7  -5    2.47    2.42
  -4   6   5    9.76    2.57
  -4   6   5    4.66    3.37
   4  -6  -5    8.50    3.06
  -4   5   5   -1.65    1.88
  -4   5   5    7.70    2.27
   4  -5  -5    1.22    1.76
  -4   4   5   30.06    3.14
  -4   4   5   29.84    5.23
   4  -4  -5   31.68    3.53
  -4   3   5    2.21    1.81
  -4   3   5    2.95    1.39
   4  -3  -5    1.26    1.16
  -4   2   5   23.00    3.12
  -4   2   5   27.64    3.00
   4  -2  -5   24.27    2.43
  -4   1   5   76.92    4.48
  -4   1   5   75.69    4.61
   4  -1  -5   74.36    3.84
  -4   0   5   -1.00    0.78
  -4   0   5   -0.74    1.52
   4   0  -5   -0.11    0.78
  -4  -1   5   72.46    5.17
   4   1  -5   70.83    2.50
   4   1  -5   82.22    4.58
  -4  -2   5   30.36    4.81
   4   2  -5   24.65    2.91
  -4  -3   5    0.43    1.61
   4   3  -5    3.11    1.12
  -4  -4   5   39.20    6.32
   4   4  -5   28.31    4.59
   4   4  -5   34.17    1.90
  -4  -5   5   -0.59    2.17
   4   5  -5    1.71    2.01
  -4  -6   5    7.27    3.77
   4   6  -5    8.06    3.46
  -4  -7   5    0.36    2.68
   4   7  -5   -1.00    1.98
  -4  -8   5   45.72    8.13
   4   8  -5   36.61    6.80
  -4  -9   5    2.65    4.50
   4   9  -5    2.05    3.20
  -5   9   5    0.96    3.99
  -5   8   5   11.34    4.67
   5  -8  -5   -4.34    2.77
  -5   7   5    1.60    3.04
   5  -7  -5    1.90    2.46
  -5   6   5    6.05    3.47
   5  -6  -5    2.22    2.16
  -5   5   5    8.31    3.85
  -5   5   5   13.52    2.73
   5  -5  -5    5.45    2.62
  -5   4   5  137.54    8.99
  -5   4   5  140.93    6.44
   5  -4  -5  149.69    7.56
  -5   3   5   46.69    3.59
  -5   3   5   50.89    5.03
   5  -3  -5   52.02    4.12
  -5   2   5   19.09    3.26
  -5   2   5   18.98    3.58
   5  -2  -5   17.26    2.77
  -5   1   5    4.37    1.78
  -5   1   5    2.96    1.86
   5  -1  -5    2.81    1.34
  -5   0   5   56.98    4.64
  -5   0   5   59.55    3.44
   5   0  -5   56.34    3.89
  -5  -1   5    6.45    2.55
   5   1  -5    5.84    1.87
  -5  -2   5   20.09    4.27
   5   2  -5   17.66    3.08
  -5  -3   5   52.11    5.41
   5   3  -5   48.78    4.38
  -5  -4   5  133.08    8.92
   5   4  -5  122.85    7.51
  -5  -5   5    2.57    3.14
   5   5  -5    4.23    2.14
  -5  -6   5    3.93    3.40
   5   6  -5    1.24    1.76
  -5  -7   5    1.79    3.59
   5   7  -5   -1.16    1.65
  -5  -8   5   -2.83    2.77
   5   8  -5    1.85    2.50
  -5  -9   5    1.59    5.05
   5   9  -5   10.13    3.64
  -6   8   5    1.63    3.23
   6  -8  -5    4.09    3.84
  -6   7   5   -3.29    2.33
   6  -7  -5    4.92    3.63
  -6   6   5    8.12    4.13
   6  -6  -5   12.79    3.76
  -6   5   5    6.84    3.57
   6  -5  -5    6.57    2.61
  -6   4   5   30.73    5.64
  -6   4   5   28.89    3.05
   6  -4  -5   32.20    4.85
  -6   3   5    3.11    1.47
  -6   3   5    1.30    1.71
   6  -3  -5   -0.84    1.41
  -6   2   5   20.16    3.75
  -6   2   5   20.38    3.44
   6  -2  -5   17.40    3.10
  -6   1   5    3.60    2.15
  -6   1   5    2.85    1.66
   6  -1  -5    5.30    1.80
  -6   0   5   -0.23    1.02
  -6   0   5    0.64    1.71
   6   0  -5    1.00    1.05
  -6  -1   5    6.07    2.89
   6   1  -5    3.14    1.66
  -6  -2   5   19.51    4.45
   6   2  -5   17.39    3.44
  -6  -3   5   -2.15    1.64
   6   3  -5   -0.02    0.92
  -6  -4   5   30.57    6.30
   6   4  -5   23.31    4.26
  -6  -5   5    6.12    3.49
   6   5  -5    2.15    2.02
  -6  -6   5    8.84    4.58
   6   6  -5    9.76    3.97
  -6  -7   5    3.77    4.00
   6   7  -5    2.93    2.91
  -6  -8   5   -0.57    3.69
   6   8  -5   13.22    3.95
  -7   8   5    0.05    3.46
   7  -8  -5    2.80    3.25
  -7   7   5   12.64    4.80
   7  -7  -5   10.78    4.37
  -7   6   5    9.96    4.56
   7  -6  -5    9.28    3.54
  -7   5   5    1.73    3.04
   7  -5  -5    3.54    2.33
  -7   4   5    1.47    2.36
  -7   4   5    4.48    1.71
   7  -4  -5    4.13    2.36
  -7   3   5    6.71    3.05
  -7   3   5   14.24    2.83
   7  -3  -5    9.57    2.85
  -7   2   5   -1.41    1.16
  -7   2   5   -1.13    1.40
   7  -2  -5    0.03    1.22
  -7   1   5   -0.15    1.18
  -7   1   5    1.42    1.99
   7  -1  -5   -0.30    0.83
  -7   0   5  199.29    9.13
  -7   0   5  208.60    7.23
   7   0  -5  196.39    8.48
  -7  -1   5    0.47    0.85
  -7  -1   5   -1.42    1.74
   7   1  -5   -0.18    1.11
  -7  -2   5    1.18    2.46
   7   2  -5   -0.14    1.05
  -7  -3   5   11.63    4.11
   7   3  -5    6.24    2.46
  -7  -4   5    4.89    3.32
   7   4  -5    2.91    2.08
  -7  -5   5    0.82    2.83
   7   5  -5    1.82    1.69
  -7  -6   5    9.45    4.44
   7   6  -5    7.48    2.98
  -7  -7   5    5.69    3.93
   7   7  -5    6.77    3.04
  -7  -8   5    0.85    4.15
   7   8  -5    4.18    3.58
  -8   8   5   -1.44    4.34
   8  -8  -5   -0.93    3.21
  -8   7   5    4.55    4.10
   8  -7  -5    2.47    3.36
  -8   6   5   -0.03    2.86
   8  -6  -5   -1.81    2.42
  -8   5   5    3.86    3.08
   8  -5  -5    7.74    3.29
  -8   4   5    6.25    3.23
   8  -4  -5    8.90    3.46
  -8   3   5   18.32    4.62
  -8   3   5   21.82    3.56
   8  -3  -5   21.00    4.22
  -8   2   5   50.79    4.48
  -8   2   5   51.76    5.26
   8  -2  -5   55.86    4.94
  -8   1   5   -0.09    1.46
  -8   1   5    2.72    2.19
   8  -1  -5    2.60    1.90
  -8   0   5   -0.31    1.08
   8   0  -5    1.00    1.48
  -8  -1   5    0.23    1.04
  -8  -1   5    0.54    2.54
   8   1  -5   -0.86    1.00
  -8  -2   5   43.72    5.71
   8   2  -5   43.36    4.43
  -8  -3   5   16.01    4.91
   8   3  -5   16.13    3.72
  -8  -4   5   14.21    4.74
   8   4  -5    9.37    3.19
  -8  -5   5    3.50    3.35
   8   5  -5    2.43    2.28
  -8  -6   5   -0.35    3.28
   8   6  -5    1.39    2.35
  -8  -7   5   -0.38    3.60
   8   7  -5    2.79    2.61
  -8  -8   5    5.94    5.43
   8   8  -5    4.47    3.33
  -9   7   5   -4.90    2.97
   9  -7  -5   -5.39    2.45
  -9   6   5   14.89    5.30
   9  -6  -5   13.72    4.33
  -9   5   5    4.88    3.70
   9  -5  -5    2.03    3.03
  -9   4   5   -0.06    2.90
   9  -4  -5   -0.03    1.86
  -9   3   5   -1.69    1.96
  -9   3   5    1.34    1.62
   9  -3  -5   -0.17    1.57
  -9   2   5   27.26    5.29
  -9   2   5   30.42    4.77
   9  -2  -5   25.47    4.67
  -9   1   5    1.70    2.61
  -9   1   5   -1.11    1.41
   9  -1  -5    1.60    1.78
  -9   0   5   73.27    6.49
  -9   0   5   71.81    4.91
   9   0  -5   73.07    6.02
  -9  -1   5    2.57    3.19
  -9  -1   5    0.09    1.13
   9   1  -5   -0.78    1.23
  -9  -2   5   26.25    5.93
   9   2  -5   23.25    4.65
  -9  -3   5   -1.27    2.82
   9   3  -5    1.29    1.79
  -9  -4   5   -4.06    2.14
   9   4  -5    2.27    1.81
  -9  -5   5   -2.45    2.56
   9   5  -5    5.40    2.26
  -9  -6   5   18.88    6.66
   9   6  -5   12.16    3.98
  -9  -7   5    5.63    5.12
   9   7  -5   -1.10    2.78
 -10   7   5    6.53    5.37
  10  -7  -5   -1.24    3.11
 -10   6   5    6.06    4.50
  10  -6  -5    0.93    3.40
 -10   5   5    3.70    3.69
  10  -5  -5    0.44    2.61
 -10   4   5    0.74    3.04
  10  -4  -5    2.44    2.61
 -10   3   5   -0.24    2.30
  10  -3  -5   -3.47    1.28
 -10   2   5   18.09    3.80
 -10   2   5   10.63    3.72
  10  -2  -5   12.89    3.85
 -10   1   5    3.55    2.48
 -10   1   5    6.58    3.32
  10  -1  -5    2.78    2.40
 -10   0   5   -0.44    1.59
 -10   0   5    0.10    2.37
  10   0  -5    0.33    1.53
 -10  -1   5    2.11    3.25
  10   1  -5    5.80    2.64
 -10  -2   5   10.45    4.74
  10   2  -5   12.17    3.69
 -10  -3   5    2.81    3.06
  10   3  -5    2.14    2.13
 -10  -4   5    3.20    4.05
  10   4  -5    2.60    2.41
 -10  -5   5   -3.42    2.60
  10   5  -5    2.54    2.45
 -10  -6   5    0.57    3.44
  10   6  -5    1.16    1.94
 -10  -7   5   -4.20    3.61
  10   7  -5    1.74    2.75
 -11   6   5    5.32    4.51
  11  -6  -5    4.64    3.80
 -11   5   5    0.65    3.06
  11  -5  -5   -2.45    2.06
 -11   4   5   -1.84    2.69
  11  -4  -5    2.49    2.76
 -11   3   5    0.54    2.39
  11  -3  -5    0.88    1.92
 -11   2   5    0.12    2.28
 -11   2   5   -0.49    1.81
  11  -2  -5   -0.15    1.55
 -11   1   5   -3.25    2.07
 -11   1   5   -1.31    1.83
  11  -1  -5   -2.58    1.20
 -11   0   5   17.57    5.12
  11   0  -5   11.98    3.93
 -11  -1   5   -2.07    2.37
  11   1  -5   -1.19    1.37
 -11  -2   5    4.02    4.03
 -11  -3   5    5.17    3.69
  11   4  -5    0.70    2.06
 -11  -5   5   -3.19    2.80
  11   5  -5   -0.29    1.85
 -11  -6   5    1.97    4.02
  11   6  -5    5.06    3.29
 -12   6   5    7.66    4.70
  12  -6  -5    1.23    3.72
 -12   5   5    3.18    3.76
  12  -5  -5    1.33    2.83
 -12   4   5    0.22    2.97
  12  -4  -5   -0.14    2.56
 -12   3   5    3.71    3.60
  12  -3  -5    5.91    3.32
 -12   2   5   -2.48    1.85
  12  -2  -5    2.43    2.22
 -12   1   5    2.31    2.37
 -12   1   5    0.42    2.90
  12  -1  -5    0.05    1.91
 -12   0   5   -1.01    2.99
  12   0  -5    0.15    1.76
 -12  -1   5    2.64    3.61
  12   1  -5    3.66    2.47
 -12  -2   5   -3.19    3.14
  12   2  -5    2.15    2.09
 -12  -3   5    8.92    5.02
  12   3  -5    3.56    2.80
 -12  -4   5    1.03    3.50
  12   4  -5   -0.04    2.10
 -12  -5   5   -0.01    3.87
 -12  -6   5   10.66    5.47
  12   6  -5    5.93    3.15
 -13   5   5    5.96    4.08
  13  -5  -5    4.95    3.70
 -13   4   5    3.87    3.83
  13  -4  -5    9.96    4.02
 -13   3   5   -0.19    2.92
  13  -3  -5    3.50    2.78
 -13   2   5    2.23    2.93
  13  -2  -5    4.70    3.23
  13  -1  -5   13.70    5.06
 -13   0   5    4.36    3.96
  13   0  -5    7.44    3.46
 -13  -1   5   15.31    5.78
  13   1  -5   16.33    4.96
 -13  -2   5    2.79    4.32
  13   2  -5    0.22    2.10
 -13  -3   5   -4.95    3.28
  13   3  -5    1.30    2.16
 -13  -4   5   -1.35    4.19
  13   4  -5    6.20    3.35
 -13  -5   5    3.62    5.10
  13   5  -5   -3.60    2.06
 -14   4   5   -1.59    3.16
  14  -4  -5    2.72    3.34
 -14   3   5    0.29    3.26
  14  -3  -5   -1.46    2.35
  14  -2  -5   -1.99    2.38
  14  -1  -5    0.80    2.66
  14   0  -5    0.65    2.48
 -14  -1   5   -2.81    3.27
  14   1  -5    3.63    2.59
 -14  -2   5    2.45    4.14
  14   2  -5    1.76    1.99
 -14  -3   5    0.59    4.17
  14   3  -5    0.69    2.44
 -14  -4   5    3.22    5.24
  15  -2  -5    1.45    3.43
  15  -1  -5    6.37    3.81
  15   0  -5    4.79    3.28
 -15  -1   5    8.33    5.77
 -15  -2   5   -1.90    4.57
  15   2  -5    0.44    2.64
  15   3  -5    6.23    3.93
  14   1   6    6.08    3.27
  14   0   6   -1.39    2.82
 -14   0  -6    4.42    3.47
  14  -1   6    2.49    2.92
 -14   1  -6    5.32    3.74
  14  -2   6    6.32    3.48
 -14   2  -6    0.25    2.47
 -13  -4  -6   18.50    4.58
 -13  -3  -6   19.23    4.60
  13   2   6   -3.42    2.31
  13   1   6    4.75    2.90
 -13  -1  -6    0.73    2.60
  13   0   6    1.26    2.74
 -13   0  -6    0.52    2.73
  13  -1   6    3.91    2.74
 -13   1  -6    2.03    2.68
  13  -2   6   -0.63    2.23
 -13   2  -6    2.46    2.92
  13  -3   6   -1.62    2.79
 -13   3  -6    6.57    3.52
  13  -4   6   -0.15    3.81
 -12  -4  -6   15.44    4.32
 -12  -3  -6   12.34    3.75
  12   2   6    5.79    3.06
 -12  -2  -6    2.03    3.27
 -12  -2  -6   14.41    3.57
  12   1   6    0.83    2.32
 -12  -1  -6   -0.82    2.45
  12   0   6    0.90    2.17
 -12   0  -6    2.58    2.69
  12  -1   6    0.13    2.22
 -12   1  -6    4.95    3.27
  12  -2   6    5.46    3.44
 -12   2  -6    3.13    2.94
  12  -3   6    0.03    3.23
 -12   3  -6   -1.95    2.31
  12  -4   6    2.36    3.77
 -12   4  -6    2.34    2.94
  12  -5   6   -5.58    2.67
 -12   5  -6    4.17    3.74
  11   5   6    2.97    4.58
  11   4   6    1.19    3.30
  11   3   6   10.63    3.45
  11   3   6    3.29    3.36
 -11  -3  -6   10.69    4.45
  11   2   6    2.81    3.15
  11   2   6    1.98    2.48
 -11  -2  -6    1.77    3.33
  11   1   6    4.78    2.57
 -11  -1  -6    4.15    3.35
  11   0   6    2.52    2.30
 -11   0  -6   -0.48    2.50
  11  -1   6   -0.50    2.18
 -11   1  -6    4.44    3.36
  11  -2   6    6.02    3.70
 -11   2  -6   -0.36    2.35
  11  -3   6   14.48    4.75
 -11   3  -6   13.02    4.49
  11  -4   6   -0.07    2.38
 -11   4  -6   -4.40    1.72
  11  -5   6    6.88    3.59
 -11   5  -6    3.75    3.59
  10   6   6   -3.08    2.95
  10   5   6    2.55    3.56
  10   4   6   -0.10    2.82
 -10  -4  -6    1.17    3.46
  10   3   6    1.09    2.82
  10   3   6    2.55    2.11
 -10  -3  -6   -0.28    3.08
  10   2   6    6.49    3.61
  10   2   6   16.34    4.01
 -10  -2  -6    8.93    4.17
  10   1   6    7.02    2.80
  10   1   6    8.37    3.36
 -10  -1  -6    6.95    3.71
  10   0   6    3.53    2.13
  10   0   6    0.94    2.63
 -10   0  -6    0.82    2.65
  10  -1   6   10.37    3.44
 -10   1  -6    5.71    3.64
  10  -2   6   10.03    3.41
 -10   2  -6    8.42    3.97
  10  -3   6    5.98    2.95
 -10   3  -6    3.86    3.10
  10  -4   6    3.91    3.12
 -10   4  -6    9.07    3.77
  10  -5   6    2.74    3.50
 -10   5  -6    2.17    3.23
  10  -6   6    9.04    4.58
 -10   6  -6   -0.06    2.58
   9   7   6    4.15    4.09
   9   6   6    0.99    3.33
   9   5   6    0.05    3.43
  -9  -5  -6   -3.17    3.24
   9   4   6    3.47    3.78
  -9  -4  -6   -1.99    2.54
   9   3   6    1.11    2.70
   9   3   6    5.08    2.24
  -9  -3  -6   -0.72    2.90
   9   2   6   34.80    6.36
   9   2   6   27.87    3.61
  -9  -2  -6   36.88    6.47
   9   1   6   24.47    5.05
   9   1   6   19.30    3.93
  -9  -1  -6   24.22    5.53
   9   0   6   -0.77    1.91
   9   0   6    0.31    1.59
  -9   0  -6    1.25    2.81
   9  -1   6   20.63    3.81
   9  -1   6   22.00    4.58
  -9   1  -6   20.09    5.39
   9  -2   6   41.56    6.46
  -9   2  -6   35.18    6.67
   9  -3   6    0.11    2.14
  -9   3  -6    1.22    2.98
   9  -4   6    5.94    3.41
  -9   4  -6    4.22    3.37
   9  -5   6   -2.99    2.24
  -9   5  -6   -0.96    2.61
   9  -6   6   -3.32    2.52
  -9   6  -6   -0.29    2.98
   9  -7   6   -1.75    3.82
  -9   7  -6   -3.24    2.33
   8   7   6   10.71    4.98
   8   6   6   15.31    5.51
   8   5   6    7.36    3.83
  -8  -5  -6   12.20    4.21
   8   4   6   10.44    4.65
  -8  -4  -6    8.64    3.68
   8   3   6   12.31    4.34
   8   3   6   19.23    3.00
  -8  -3  -6   10.46    3.89
   8   2   6    7.01    2.07
   8   2   6    3.01    2.69
  -8  -2  -6    2.76    3.15
   8   1   6   54.05    5.52
   8   1   6   60.30    4.39
  -8  -1  -6   52.12    5.91
   8   0   6    3.32    2.05
   8   0   6    2.20    2.10
  -8   0  -6    4.14    3.31
   8  -1   6   54.30    4.33
   8  -1   6   58.67    5.39
  -8   1  -6   54.35    6.25
   8  -2   6    1.21    2.03
  -8   2  -6    2.72    2.78
   8  -3   6    9.24    3.49
  -8   3  -6    8.20    3.64
   8  -4   6    5.27    3.33
  -8   4  -6    6.24    3.61
   8  -5   6    5.39    3.87
  -8   5  -6    9.77    3.78
   8  -6   6    9.93    4.64
  -8   6  -6    9.72    3.72
   8  -7   6    1.95    3.33
  -8   7  -6   14.53    5.61
   7   8   6   -1.10    3.87
   7   7   6   11.19    5.45
   7   6   6   -0.04    2.79
  -7  -6  -6   -0.59    2.18
   7   5   6   12.13    4.95
  -7  -5  -6    9.25    3.68
   7   4   6    0.92    2.75
  -7  -4  -6   -0.20    2.31
   7   3   6   15.52    4.63
   7   3   6   18.57    2.45
  -7  -3  -6   19.90    4.61
   7   2   6    6.83    2.04
   7   2   6    6.99    3.11
  -7  -2  -6   10.66    3.67
   7   1   6   30.97    3.06
   7   1   6   30.84    4.05
  -7  -1  -6   37.33    6.20
   7   0   6    1.09    1.71
   7   0   6    1.48    1.08
  -7   0  -6    1.13    2.74
   7  -1   6   32.21    3.39
   7  -1   6   31.93    3.77
  -7   1  -6   37.57    6.40
   7  -2   6    6.63    2.00
   7  -2   6    2.64    2.26
  -7   2  -6    8.15    3.60
   7  -3   6   13.14    3.97
  -7   3  -6   13.28    4.15
   7  -4   6   -2.94    1.74
   7  -5   6   12.37    4.47
  -7   5  -6    9.02    3.95
   7  -6   6    7.23    3.12
  -7   6  -6    5.20    3.41
   7  -7   6    2.13    3.18
  -7   7  -6    7.17    3.81
   7  -8   6   -2.78    2.92
  -7   8  -6    9.71    4.21
   6   8   6    4.20    4.04
   6   7   6    0.99    3.17
  -6  -7  -6    1.39    2.75
   6   6   6    1.17    3.56
  -6  -6  -6    4.41    2.89
   6   5   6    0.81    3.00
  -6  -5  -6    1.71    2.40
   6   4   6   12.25    4.33
   6   4   6   17.33    2.18
   6   3   6  118.75    5.59
   6   3   6  130.64    8.75
  -6  -3  -6  131.28    8.07
   6   2   6    7.69    3.19
   6   2   6    9.85    2.03
  -6  -2  -6    7.54    3.06
   6   1   6   21.70    4.13
   6   1   6   25.94    2.44
  -6  -1  -6   22.73    4.63
   6   0   6   35.02    3.65
   6   0   6   39.27    3.47
  -6   0  -6   37.06    4.78
   6  -1   6   22.45    3.38
   6  -1   6   19.21    3.38
  -6   1  -6   17.06    4.41
   6  -2   6    8.73    2.07
   6  -2   6    5.32    2.21
  -6   2  -6   10.14    3.79
   6  -3   6  122.83    8.31
  -6   3  -6  107.70    7.94
   6  -4   6   10.53    3.45
  -6   4  -6    9.43    3.45
   6  -5   6    2.93    2.82
  -6   5  -6    1.70    2.44
   6  -6   6    2.48    3.02
  -6   6  -6    5.23    3.35
   6  -7   6    1.16    2.95
  -6   7  -6    1.69    2.78
   6  -8   6   -3.50    3.07
  -6   8  -6    3.41    3.80
   5   8   6   -4.20    2.66
   5   7   6    6.21    4.11
  -5  -7  -6    7.95    3.61
   5   6   6    0.94    2.56
  -5  -6  -6    3.46    1.99
   5   5   6   13.09    4.66
  -5  -5  -6   16.69    4.20
   5   4   6   11.93    4.01
   5   4   6   20.24    2.11
  -5  -4  -6   14.06    3.67
   5   3   6    0.81    0.99
   5   3   6    0.84    1.76
  -5  -3  -6    1.35    1.90
   5   2   6    1.57    1.98
  -5  -2  -6    0.88    1.74
   5   1   6   22.86    4.01
   5   1   6   17.74    1.95
  -5  -1  -6   19.88    4.15
   5   0   6    4.63    1.49
   5   0   6   -0.14    1.35
  -5   0  -6    0.28    1.87
   5  -1   6   21.57    3.43
   5  -1   6   20.22    3.07
  -5   1  -6   21.13    4.36
   5  -2   6    5.64    2.05
   5  -2   6    0.40    1.07
  -5   2  -6   -0.70    1.88
   5  -3   6    2.41    2.08
  -5   3  -6    0.78    2.16
   5  -4   6   13.08    4.05
  -5   4  -6    7.46    3.29
   5  -5   6   13.06    4.11
  -5   5  -6   12.82    4.28
   5  -6   6   -3.74    1.46
  -5   6  -6    1.74    2.37
   5  -7   6    4.80    3.59
  -5   7  -6   13.92    4.64
   5  -8   6    0.74    3.28
  -5   8  -6    8.02    4.19
   4   8   6    7.81    4.81
  -4  -8  -6    2.85    3.07
   4   7   6   -2.86    2.59
  -4  -7  -6    3.15    2.27
   4   6   6    0.04    2.52
  -4  -6  -6    0.74    1.90
   4   5   6   11.49    4.02
  -4  -5  -6   14.88    3.90
   4   4   6   41.76    5.26
   4   4   6   48.22    2.99
  -4  -4  -6   43.23    4.68
   4   3   6   78.22    3.54
   4   3   6   75.78    6.25
  -4  -3  -6   85.42    6.14
   4   2   6    3.81    0.98
   4   2   6   -0.25    1.37
  -4  -2  -6    0.41    1.33
   4   1   6   -0.23    1.31
   4   1   6    1.12    0.77
  -4  -1  -6    0.66    1.65
   4   0   6   10.88    1.80
   4   0   6    5.48    2.16
  -4   0  -6    4.60    2.47
   4  -1   6   -1.03    0.93
   4  -1   6    2.96    1.49
  -4   1  -6    0.94    1.93
   4  -2   6    5.37    1.94
   4  -2   6    0.52    1.00
  -4   2  -6    0.54    1.83
   4  -3   6   78.19    6.01
  -4   3  -6   73.76    6.09
   4  -4   6   39.18    6.20
  -4   4  -6   37.45    4.87
   4  -5   6    7.36    3.16
  -4   5  -6   10.24    3.54
   4  -6   6   -1.80    1.80
  -4   6  -6   -0.56    2.20
   4  -7   6   -4.24    2.37
  -4   7  -6    2.75    2.83
   4  -8   6    0.35    3.77
  -4   8  -6    9.58    3.87
   3   9   6    6.94    4.68
  -3  -9  -6    1.55    3.46
   3   8   6    6.89    4.61
  -3  -8  -6    1.53    2.44
   3   7   6   -1.49    2.35
  -3  -7  -6    3.51    2.62
   3   6   6    0.16    2.29
  -3  -6  -6    2.38    2.13
   3   5   6   27.93    5.81
   3   5   6   33.44    2.49
  -3  -5  -6   34.32    5.70
   3   4   6   41.55    2.47
   3   4   6   36.65    4.75
  -3  -4  -6   36.27    4.34
   3   3   6    5.33    0.93
   3   3   6    2.03    1.91
  -3  -3  -6    2.47    1.71
   3   2   6    0.72    1.57
   3   2   6    0.98    0.75
  -3  -2  -6    1.22    1.28
   3   1   6   10.45    1.19
   3   1   6    9.68    2.60
  -3  -1  -6    7.68    2.45
   3   0   6    2.52    1.19
   3   0   6    0.55    1.19
  -3   0  -6    1.14    1.63
   3  -1   6   10.20    2.28
   3  -1   6   10.65    2.47
  -3   1  -6   11.17    3.12
   3  -2   6    2.68    1.36
   3  -2   6    3.25    1.55
  -3   2  -6    2.19    2.35
   3  -3   6    2.89    1.29
   3  -3   6    6.96    2.61
  -3   3  -6   -0.35    1.82
   3  -4   6   35.02    5.79
  -3   4  -6   33.09    4.44
   3  -5   6   28.72    5.95
  -3   5  -6   30.34    5.27
   3  -6   6    1.49    2.74
  -3   6  -6    0.54    2.17
   3  -7   6   -3.28    1.76
  -3   7  -6    2.08    2.41
   3  -8   6   -0.43    2.71
  -3   8  -6    5.63    3.09
   3  -9   6    1.99    4.32
  -3   9  -6    7.40    3.95
   2   9   6    9.21    4.81
  -2  -9  -6    6.36    4.12
   2   8   6    1.80    3.29
  -2  -8  -6    6.25    2.76
   2   7   6    1.09    2.47
  -2  -7  -6    3.03    2.44
   2   6   6    6.13    3.37
  -2  -6  -6    9.04    3.20
   2   5   6    4.14    2.98
  -2  -5  -6    7.88    2.96
   2   4   6   57.10    2.68
   2   4   6   57.13    5.50
  -2  -4  -6   67.30    5.77
   2   3   6    3.68    2.11
  -2  -3  -6    7.61    2.56
   2   2   6    5.10    2.26
  -2  -2  -6    5.60    2.14
   2   1   6   82.54    5.07
   2   1   6   78.89    2.44
  -2  -1  -6   82.67    5.13
   2   0   6   97.21    5.06
   2   0   6   95.57    3.90
  -2   0  -6   92.81    5.28
   2  -1   6   78.57    4.42
   2  -1   6   82.85    4.19
  -2   1  -6   76.82    5.10
   2  -2   6    6.46    1.93
   2  -2   6    3.57    1.59
  -2   2  -6    7.60    2.75
   2  -3   6   12.49    2.80
   2  -3   6    8.53    1.87
  -2   3  -6    2.39    2.16
   2  -4   6   60.12    3.60
   2  -4   6   56.75    5.70
  -2   4  -6   58.59    5.30
   2  -5   6    3.91    2.09
   2  -5   6    1.97    2.57
  -2   5  -6    2.55    2.51
   2  -6   6    8.65    3.79
  -2   6  -6    9.33    3.07
   2  -7   6    0.94    2.68
  -2   7  -6    1.52    2.23
   2  -8   6   -1.07    2.55
  -2   8  -6    4.59    3.09
   2  -9   6    7.71    4.14
   1   9   6    8.06    4.35
  -1  -9  -6    2.88    3.81
   1   8   6    2.31    3.06
  -1  -8  -6    0.76    2.27
   1   7   6   -0.65    2.06
  -1  -7  -6    3.38    2.44
   1   6   6   10.01    3.88
  -1  -6  -6   18.26    3.48
  -1  -6  -6   19.29    4.97
   1   5   6   50.48    5.43
  -1  -5  -6   58.56    4.12
  -1  -5  -6   57.44    5.75
   1   4   6    3.37    2.18
  -1  -4  -6    0.54    1.72
  -1  -4  -6    3.75    1.36
   1   3   6    1.78    1.77
  -1  -3  -6    1.53    0.71
  -1  -3  -6    1.03    1.33
   1   2   6   -0.98    1.12
  -1  -2  -6    0.29    0.93
   1   1   6   39.58    3.56
  -1  -1  -6   43.29    3.55
   1   0   6    0.60    0.61
   1   0   6    1.02    1.18
  -1   0  -6    1.68    1.08
   1  -1   6   44.43    3.33
  -1   1  -6   41.95    3.69
  -1   1  -6   42.61    2.90
   1  -2   6    0.69    1.15
  -1   2  -6    0.24    0.89
  -1   2  -6   -0.09    1.70
   1  -3   6    1.77    1.47
  -1   3  -6    1.31    1.32
  -1   3  -6    3.74    1.88
   1  -4   6    0.92    1.75
  -1   4  -6   -1.53    1.54
  -1   4  -6    2.39    1.70
   1  -5   6   51.90    4.46
  -1   5  -6   57.45    5.27
  -1   5  -6   56.08    5.46
   1  -6   6   17.49    3.96
  -1   6  -6   14.82    4.06
  -1   6  -6   16.03    3.89
   1  -7   6   -0.14    2.63
  -1   7  -6    7.33    2.81
   1  -8   6    3.61    3.67
  -1   8  -6    6.24    3.41
   1  -9   6   11.76    5.80
   0  -9  -6   -3.44    2.28
   0   8   6    0.13    2.83
   0  -8  -6   -2.18    2.54
   0   7   6    6.48    3.18
   0  -7  -6    1.44    2.38
   0   6   6    1.37    2.25
   0  -6  -6    1.74    2.48
   0  -6  -6    1.23    1.84
   0   5   6    3.09    2.39
   0  -5  -6   -0.12    1.17
   0  -5  -6   -0.37    1.78
   0   4   6   22.99    4.26
   0  -4  -6   20.77    2.09
   0  -4  -6   26.91    5.06
   0  -3  -6    0.61    1.19
   0  -3  -6    0.71    0.61
   0   2   6   13.36    2.92
   0  -2  -6   14.72    2.79
   0   1   6   20.07    2.56
   0  -1  -6   23.98    2.58
   0   0   6    1.25    1.39
   0   0  -6    3.09    1.30
   0   0  -6    1.88    0.81
   0  -1   6   20.96    2.56
   0   1  -6   22.69    2.17
   0   1  -6   21.67    2.62
   0  -2   6   13.32    2.65
   0   2  -6   12.62    2.76
   0   2  -6   12.75    2.58
   0  -3   6   -0.45    1.55
   0   3  -6   -1.70    1.06
   0   3  -6   -0.65    0.94
   0  -4   6   24.61    3.33
   0   4  -6   20.09    3.39
   0   4  -6   18.94    3.76
   0  -5   6    1.71    2.47
   0   5  -6   -0.26    1.49
   0   5  -6   -0.46    1.79
   0  -6   6    0.87    2.69
   0   6  -6    2.62    1.73
   0   6  -6    0.16    1.70
   0   7  -6    9.60    3.31
   0   7  -6    5.92    2.92
   0   8  -6   -0.41    2.41
   0  -9   6   -1.38    3.10
   1  -9  -6   11.91    5.08
  -1   8   6    1.41    2.63
   1  -8  -6    2.86    2.95
  -1   7   6    5.30    3.03
   1  -7  -6    1.86    2.75
  -1   6   6    2.23    2.48
   1  -6  -6    4.34    2.17
  -1   5   6   21.12    4.46
   1  -5  -6   25.12    3.56
  -1   4   6    0.93    1.58
   1  -4  -6    0.85    1.00
   1  -4  -6    2.13    1.82
  -1   3   6    5.42    2.05
   1  -3  -6    1.29    1.16
   1  -3  -6    0.86    0.76
  -1   2   6    6.82    2.22
   1  -2  -6    3.37    1.64
   1  -2  -6    5.06    0.78
  -1   1   6    0.64    1.17
   1  -1  -6    2.01    1.02
   1  -1  -6    1.29    0.62
  -1   0   6   -1.92    0.84
   1   0  -6   -0.28    0.63
   1   0  -6    2.12    0.82
  -1  -1   6    0.08    1.26
   1   1  -6   -0.12    0.85
   1   1  -6    0.33    1.01
  -1  -2   6    4.69    2.16
   1   2  -6    4.26    1.83
   1   2  -6    6.43    1.92
  -1  -3   6    1.86    2.17
   1   3  -6    0.84    1.31
   1   3  -6    3.28    1.76
  -1  -4   6   -0.04    1.97
   1   4  -6    0.46    1.44
   1   4  -6    1.46    1.40
  -1  -5   6   22.45    4.63
   1   5  -6   21.25    4.37
   1   5  -6   24.98    3.29
  -1  -6   6    1.85    3.04
   1   6  -6   -0.82    1.50
   1   6  -6    2.67    2.24
  -1  -7   6    0.76    3.28
   1   7  -6    7.79    3.12
   1   7  -6    3.91    2.61
   1   8  -6    0.26    2.97
   1   9  -6   16.41    5.45
   2  -9  -6   -4.49    2.33
  -2   7   6   18.52    4.55
  -2   7   6   22.02    5.73
  -2   6   6    5.15    3.06
  -2   6   6   11.45    3.55
   2  -6  -6    6.16    2.43
  -2   5   6    1.63    2.44
   2  -5  -6   -0.70    1.15
  -2   4   6   -1.95    1.16
  -2   4   6    1.15    1.81
   2  -4  -6    0.46    1.17
  -2   3   6   24.66    3.39
  -2   3   6   24.44    3.15
   2  -3  -6   26.61    2.14
  -2   2   6   13.86    2.75
   2  -2  -6   11.22    1.24
   2  -2  -6   12.06    3.05
  -2   1   6   85.06    5.05
   2  -1  -6   75.19    4.54
   2  -1  -6   80.49    3.13
  -2   0   6   12.89    2.80
   2   0  -6   12.03    1.62
   2   0  -6   13.01    1.96
  -2  -1   6   83.72    5.10
   2   1  -6   79.92    3.51
   2   1  -6   84.42    4.30
  -2  -2   6   14.12    3.21
   2   2  -6   16.54    3.03
   2   2  -6   15.01    2.37
  -2  -3   6   29.21    4.53
   2   3  -6   24.56    2.41
   2   3  -6   25.07    3.27
  -2  -4   6   -0.69    1.85
   2   4  -6    1.31    1.35
   2   4  -6    1.19    1.71
  -2  -5   6    1.29    2.62
   2   5  -6    2.63    1.71
   2   5  -6    4.54    1.75
  -2  -6   6    8.58    3.88
   2   6  -6    6.75    2.69
  -2  -7   6   15.27    4.96
   2   7  -6   12.39    3.94
  -2  -8   6   -2.71    3.44
   2   8  -6    0.91    1.92
   2   9  -6    0.40    3.03
  -3   8   6    9.35    4.83
  -3   7   6    3.81    2.53
  -3   7   6    2.18    2.76
   3  -7  -6    0.88    1.98
  -3   6   6   -0.79    2.40
  -3   6   6    3.09    2.27
   3  -6  -6    0.37    1.81
  -3   5   6   47.45    4.50
  -3   5   6   41.34    5.41
   3  -5  -6   47.73    4.23
  -3   4   6    5.99    2.01
  -3   4   6    7.54    2.98
   3  -4  -6    8.83    2.18
  -3   3   6   20.47    3.55
  -3   3   6   20.06    3.90
   3  -3  -6   20.59    2.20
  -3   2   6   53.09    4.38
  -3   2   6   55.49    4.16
   3  -2  -6   53.01    2.93
  -3   1   6   27.00    3.18
   3  -1  -6   24.74    2.12
   3  -1  -6   25.04    2.68
  -3   0   6    1.06    1.70
   3   0  -6   -0.23    0.68
   3   0  -6    0.31    0.86
  -3  -1   6   28.05    3.61
   3   1  -6   24.05    2.54
   3   1  -6   28.74    1.89
  -3  -2   6   58.14    4.88
   3   2  -6   55.90    4.18
   3   2  -6   57.52    2.91
  -3  -3   6   22.86    4.46
   3   3  -6   19.22    1.83
   3   3  -6   27.61    4.27
  -3  -4   6    6.24    3.02
   3   4  -6    5.27    2.29
  -3  -5   6   42.96    5.35
   3   5  -6   53.60    3.69
   3   5  -6   43.38    5.06
  -3  -6   6   -0.40    2.76
   3   6  -6   -1.27    1.57
  -3  -7   6    0.28    2.71
   3   7  -6   -1.99    1.69
  -3  -8   6    8.20    4.55
   3   8  -6   -0.56    2.43
   3   9  -6    5.07    3.38
  -4   9   6    7.63    5.27
  -4   8   6    3.62    4.19
  -4   7   6    2.27    3.19
   4  -7  -6    4.01    3.21
  -4   6   6   27.65    3.83
  -4   6   6   33.71    6.72
   4  -6  -6   32.43    5.22
  -4   5   6    9.02    2.72
  -4   5   6    1.43    2.55
   4  -5  -6    1.99    1.88
  -4   4   6    6.25    2.15
  -4   4   6    6.06    2.97
   4  -4  -6    8.85    2.36
  -4   3   6   42.01    3.74
  -4   3   6   44.03    4.61
   4  -3  -6   45.35    3.45
  -4   2   6   20.85    3.67
  -4   2   6   22.39    3.72
   4  -2  -6   17.54    2.55
  -4   1   6   87.68    4.95
  -4   1   6   83.47    5.19
   4  -1  -6   81.80    4.20
  -4   0   6  252.29    9.08
   4   0  -6  243.57    7.24
   4   0  -6  246.47    7.61
  -4  -1   6   87.30    5.80
   4   1  -6   80.23    4.68
   4   1  -6   83.00    3.07
  -4  -2   6   21.69    4.26
   4   2  -6   19.23    3.20
  -4  -3   6   43.44    5.03
   4   3  -6   42.00    4.13
  -4  -4   6    4.19    2.67
   4   4  -6    4.64    2.45
  -4  -5   6    4.48    3.00
   4   5  -6    2.26    2.18
  -4  -6   6   23.64    5.77
   4   6  -6   24.68    5.10
  -4  -7   6    5.46    3.75
   4   7  -6    3.40    2.18
  -4  -8   6    0.24    3.79
   4   8  -6    4.12    2.43
   4   9  -6    9.09    4.68
  -5   8   6   11.56    4.67
  -5   7   6    6.12    3.59
   5  -7  -6    2.24    2.85
  -5   6   6    2.81    3.35
  -5   6   6   17.03    3.26
   5  -6  -6    8.28    2.90
  -5   5   6   -0.39    2.04
  -5   5   6   -0.62    1.34
   5  -5  -6    0.74    1.36
  -5   4   6   82.78    7.25
  -5   4   6   82.13    5.32
   5  -4  -6   80.08    5.41
  -5   3   6    2.29    1.38
  -5   3   6    0.51    1.80
   5  -3  -6    0.55    1.29
  -5   2   6   35.88    3.61
  -5   2   6   41.35    4.13
   5  -2  -6   38.19    3.17
  -5   1   6    4.04    1.98
  -5   1   6    6.82    2.18
   5  -1  -6    7.80    2.08
  -5   0   6   -0.10    1.76
   5   0  -6    0.10    1.00
  -5  -1   6    8.57    3.10
   5   1  -6    7.44    2.13
  -5  -2   6   38.24    4.62
   5   2  -6   40.37    3.80
  -5  -3   6    3.33    2.86
   5   3  -6    0.94    1.44
  -5  -4   6   81.85    7.25
   5   4  -6   83.36    6.35
  -5  -5   6    0.05    2.30
   5   5  -6    0.53    1.99
  -5  -6   6    2.55    3.12
   5   6  -6    5.61    2.98
  -5  -7   6    1.60    3.38
   5   7  -6    0.87    2.47
  -5  -8   6    3.97    4.18
   5   8  -6    4.95    3.39
   5   9  -6   13.10    4.11
  -6   8   6    1.09    3.54
  -6   7   6    0.10    2.92
   6  -7  -6    1.95    2.96
  -6   6   6   40.87    7.97
   6  -6  -6   40.28    4.99
  -6   5   6   10.24    4.09
   6  -5  -6   11.90    3.24
  -6   4   6    4.90    3.02
  -6   4   6   12.39    2.81
   6  -4  -6    7.95    2.59
  -6   3   6   62.62    4.50
  -6   3   6   62.12    5.92
   6  -3  -6   61.40    4.69
  -6   2   6    2.82    1.90
  -6   2   6    3.64    1.81
   6  -2  -6    4.86    1.89
  -6   1   6   10.69    2.97
  -6   1   6   10.51    2.55
   6  -1  -6    9.62    2.46
  -6   0   6  170.10    6.32
  -6   0   6  163.29    8.10
   6   0  -6  163.61    7.17
  -6  -1   6   10.39    3.31
   6   1  -6    9.13    2.34
  -6  -2   6    0.57    2.38
   6   2  -6    3.94    1.79
  -6  -3   6   58.02    6.26
   6   3  -6   55.37    4.92
  -6  -4   6    6.89    3.65
   6   4  -6    7.61    2.53
  -6  -5   6   13.66    4.90
   6   5  -6    8.35    2.88
  -6  -6   6   29.05    7.02
   6   6  -6   25.86    5.14
  -6  -7   6    0.65    3.31
   6   7  -6    6.26    2.56
  -6  -8   6    4.14    4.56
   6   8  -6    2.69    2.43
  -7   8   6   16.35    5.76
  -7   7   6    2.29    3.28
   7  -7  -6    5.31    3.40
  -7   6   6    6.76    4.09
   7  -6  -6    3.05    2.65
  -7   5   6   -0.15    2.37
   7  -5  -6    2.06    2.32
  -7   4   6   40.80    7.00
  -7   4   6   41.58    3.76
   7  -4  -6   36.12    4.39
  -7   3   6   12.17    3.66
  -7   3   6   19.06    3.63
   7  -3  -6   14.94    3.32
  -7   2   6   37.47    4.29
  -7   2   6   35.30    3.85
   7  -2  -6   34.27    3.66
  -7   1   6   30.30    3.79
  -7   1   6   28.46    3.39
   7  -1  -6   28.19    3.37
  -7   0   6   -0.15    1.17
  -7   0   6    2.13    2.31
   7   0  -6   -0.58    0.95
  -7  -1   6   33.57    5.66
   7   1  -6   33.69    2.29
   7   1  -6   27.30    4.16
  -7  -2   6   39.21    6.50
   7   2  -6   37.46    4.12
  -7  -3   6   17.77    4.98
   7   3  -6   14.75    3.69
  -7  -4   6   50.30    8.33
   7   4  -6   40.51    4.79
  -7  -5   6   -4.52    1.92
   7   5  -6   -0.04    1.94
  -7  -6   6    2.82    3.78
   7   6  -6    0.45    2.34
  -7  -7   6    5.50    4.69
   7   7  -6    4.52    3.08
  -7  -8   6    5.01    4.78
   7   8  -6    4.60    2.97
  -8   8   6    0.44    3.50
  -8   7   6   -5.17    2.46
   8  -7  -6   -2.02    2.90
  -8   6   6   -3.57    2.45
   8  -6  -6   -0.68    2.18
  -8   5   6   -2.37    2.55
   8  -5  -6   -1.84    2.28
  -8   4   6   31.92    3.37
  -8   4   6   33.20    6.43
   8  -4  -6   34.74    5.52
  -8   3   6   92.35    7.54
  -8   3   6   92.47    5.85
   8  -3  -6   86.82    6.33
  -8   2   6   42.11    4.79
  -8   2   6   49.99    4.63
   8  -2  -6   43.09    4.38
  -8   1   6   -2.50    1.75
  -8   1   6   -0.19    1.36
   8  -1  -6   -1.31    1.22
  -8   0   6   35.23    5.72
  -8   0   6   38.43    3.47
   8   0  -6   38.89    4.28
  -8  -1   6   -3.15    2.09
   8   1  -6   -0.67    1.06
  -8  -2   6   45.17    6.09
   8   2  -6   41.33    4.61
  -8  -3   6   74.06    7.70
   8   3  -6   76.41    6.25
  -8  -4   6   37.34    7.42
   8   4  -6   26.93    5.15
  -8  -5   6    0.90    2.99
   8   5  -6    0.42    1.52
  -8  -6   6   -4.81    2.24
  -8  -7   6   -0.51    3.84
   8   7  -6    2.08    2.33
  -8  -8   6   -2.90    3.94
   8   8  -6   -0.33    2.58
   9  -7  -6    0.31    3.20
  -9   6   6    1.28    3.91
   9  -6  -6   -1.72    2.84
  -9   5   6    1.71    2.99
   9  -5  -6    0.86    2.38
  -9   4   6    9.49    4.13
   9  -4  -6    8.35    3.27
  -9   3   6   10.72    3.66
  -9   3   6   14.76    3.42
   9  -3  -6    9.61    3.25
  -9   2   6    4.29    2.37
  -9   2   6    4.56    2.53
   9  -2  -6    6.38    2.57
  -9   1   6    6.83    3.11
  -9   1   6    5.93    2.38
   9  -1  -6    7.45    2.92
  -9   0   6   -1.67    2.21
  -9   0   6   -0.60    1.38
   9   0  -6   -1.47    0.97
  -9  -1   6    2.90    3.09
   9   1  -6    3.69    2.21
  -9  -2   6    1.16    3.43
   9   2  -6    5.95    2.64
  -9  -3   6   12.14    4.77
   9   3  -6    7.50    2.83
  -9  -4   6    6.43    4.57
   9   4  -6    2.15    2.13
  -9  -5   6   -1.63    3.45
   9   5  -6   -1.11    1.84
  -9  -6   6   -0.70    3.23
   9   6  -6   -0.28    2.26
  -9  -7   6   -0.47    3.91
   9   7  -6    3.68    3.03
 -10   7   6   -5.10    3.38
  10  -7  -6   -2.11    3.18
 -10   6   6   12.21    5.78
  10  -6  -6    4.84    3.56
 -10   5   6    3.40    3.93
  10  -5  -6    4.55    3.14
 -10   4   6   18.75    5.39
  10  -4  -6   25.80    5.25
 -10   3   6    1.60    2.54
  10  -3  -6   -1.68    1.32
 -10   2   6    2.78    2.40
 -10   2   6    3.72    2.51
  10  -2  -6    0.35    1.85
 -10   1   6   12.80    3.28
 -10   1   6   21.43    4.88
  10  -1  -6   18.70    4.63
 -10   0   6    4.50    3.33
 -10   0   6    8.91    2.72
  10   0  -6   12.59    3.78
 -10  -1   6   18.34    5.29
  10   1  -6   14.63    3.77
 -10  -2   6    2.47    3.39
  10   2  -6    0.60    1.68
 -10  -3   6   -4.32    2.59
  10   3  -6    2.94    1.89
 -10  -4   6   20.45    6.60
  10   4  -6   23.82    4.94
 -10  -5   6    0.76    3.86
  10   5  -6    5.62    2.60
 -10  -6   6    2.63    4.37
  10   6  -6    4.08    2.54
 -10  -7   6   -6.45    3.35
  10   7  -6   -2.18    2.75
 -11   6   6    5.94    4.91
  11  -6  -6    8.77    4.49
 -11   5   6   -1.23    3.38
  11  -5  -6    2.90    2.87
 -11   4   6    4.71    3.55
  11  -4  -6    1.73    2.55
 -11   3   6    9.47    3.95
  11  -3  -6    3.51    2.83
 -11   2   6    8.58    3.01
 -11   2   6    2.11    2.46
  11  -2  -6    5.96    3.01
 -11   1   6    2.15    2.69
 -11   1   6    3.65    2.56
  11  -1  -6    0.82    2.23
 -11   0   6   -1.61    2.62
  11   0  -6   -1.16    1.56
 -11  -1   6    1.19    3.59
  11   1  -6    0.01    1.80
 -11  -2   6    7.04    4.32
  11   2  -6    6.10    2.68
 -11  -3   6    6.13    4.55
  11   3  -6    5.04    2.70
 -11  -4   6    5.35    4.78
  11   4  -6    0.17    1.75
 -11  -5   6   -5.87    2.69
  11   5  -6    2.00    2.45
 -11  -6   6    2.04    4.07
  11   6  -6    6.98    3.38
 -12   6   6    4.67    4.76
  12  -6  -6   12.46    5.19
 -12   5   6    1.66    3.51
  12  -5  -6    5.09    3.90
 -12   4   6    8.13    3.99
  12  -4  -6    7.72    3.36
 -12   3   6    6.45    3.68
  12  -3  -6    3.84    2.78
 -12   2   6    6.91    3.21
  12  -2  -6    4.30    3.02
 -12   1   6   -2.69    2.15
  12  -1  -6   -1.71    1.79
 -12   0   6    4.04    3.64
  12   0  -6    0.03    1.88
 -12  -1   6   -3.06    3.17
  12   1  -6    2.26    2.02
 -12  -2   6    4.93    4.57
  12   2  -6    4.20    2.53
 -12  -3   6    3.82    4.46
  12   3  -6   -0.50    1.52
 -12  -4   6   -6.18    3.58
  12   4  -6    0.84    1.85
 -12  -5   6    5.37    4.64
  12   5  -6    4.78    3.01
 -12  -6   6    1.46    5.28
  12   6  -6    5.40    3.55
 -13   5   6    6.96    4.40
  13  -5  -6    3.35    3.12
 -13   4   6    0.85    3.44
  13  -4  -6    0.70    2.88
 -13   3   6    1.99    2.98
  13  -3  -6    0.12    2.27
  13  -2  -6   -3.00    1.97
  13  -1  -6   -0.40    2.05
 -13   0   6    4.18    3.99
  13   0  -6    0.03    2.14
 -13  -1   6    0.95    3.78
  13   1  -6   -0.95    1.68
  13   2  -6    1.02    1.85
 -13  -3   6    3.83    4.73
  13   3  -6    2.55    2.68
 -13  -4   6   -3.33    4.17
  13   4  -6   -0.79    2.08
 -13  -5   6   -1.61    4.29
  13   5  -6    1.56    2.70
 -14   4   6   -4.65    2.82
  14  -4  -6    0.31    2.61
  14  -3  -6    2.72    3.56
  14  -2  -6   -0.12    2.83
  14  -1  -6    7.21    3.59
 -14   0   6    1.36    3.74
  14   0  -6    0.81    2.41
 -14  -1   6    9.11    5.66
  14   1  -6    7.01    3.73
 -14  -2   6   -1.32    4.17
  14   2  -6    0.97    2.58
 -14  -3   6   -2.89    4.44
  14   3  -6   -0.96    2.10
 -14  -4   6   -0.33    5.16
  14   4  -6    6.06    3.40
  15  -2  -6   -2.00    2.74
  15  -1  -6    5.64    4.03
  15   0  -6   -5.27    2.12
 -15  -1   6    3.84    4.96
  15   1  -6    2.93    3.58
 -15  -2   6    4.13    5.45
  15   2  -6    1.58    2.69
  14   0   7    4.13    3.36
 -14   0  -7    3.37    2.83
  14  -1   7    7.44    3.59
 -13  -3  -7   20.50    4.52
  13   1   7   -0.48    2.54
 -13  -1  -7    3.89    3.38
  13   0   7    0.74    2.80
 -13   0  -7    5.74    3.51
  13  -1   7    4.32    2.96
 -13   1  -7    4.94    3.22
  13  -2   7   -1.58    2.22
 -13   2  -7   -1.61    2.46
  13  -3   7   -0.43    2.93
 -13   3  -7    3.12    3.80
  12   4   7   -1.62    3.47
  12   3   7   -3.44    3.04
 -12  -2  -7    3.80    3.68
  12   1   7    4.58    3.10
 -12  -1  -7    4.97    3.72
  12   0   7    3.45    2.55
 -12   0  -7    0.09    2.68
  12  -1   7    4.57    3.00
 -12   1  -7    3.83    3.20
  12  -2   7    3.94    3.09
 -12   2  -7    3.51    3.44
  12  -3   7    1.14    3.21
 -12   3  -7   -1.28    2.49
  12  -4   7   -2.27    3.43
 -12   4  -7    4.95    3.65
  11   5   7    3.32    4.57
  11   4   7    5.27    4.14
  11   3   7   11.81    4.56
 -11  -3  -7    8.73    4.68
  11   2   7    5.14    3.32
  11   2   7    3.56    2.41
 -11  -2  -7    1.08    3.46
  11   1   7    5.54    2.67
  11   1   7    0.33    2.92
 -11  -1  -7   -0.22    2.89
  11   0   7    2.21    2.25
 -11   0  -7   -1.45    2.41
  11  -1   7   -0.22    2.07
 -11   1  -7   -1.20    2.43
  11  -2   7    1.92    2.99
 -11   2  -7    0.83    2.74
  11  -3   7    7.78    4.05
 -11   3  -7   12.46    4.91
  11  -4   7    7.35    3.97
 -11   4  -7    7.95    4.08
  11  -5   7    7.51    3.97
 -11   5  -7    2.09    3.10
  10   6   7    2.46    4.20
  10   5   7    3.73    3.89
  10   4   7   -3.18    2.78
 -10  -4  -7    0.36    3.61
  10   3   7    3.04    3.97
 -10  -3  -7   -0.37    3.10
  10   2   7    4.48    3.71
  10   2   7    3.61    2.07
 -10  -2  -7    2.36    3.43
  10   1   7    5.85    2.66
  10   1   7    1.77    3.18
 -10  -1  -7   10.00    4.55
  10   0   7   -1.24    2.02
  10   0   7    1.57    1.64
 -10   0  -7    2.64    3.23
  10  -1   7   10.35    3.65
 -10   1  -7    5.58    3.77
  10  -2   7    2.00    2.21
 -10   2  -7    3.03    3.18
  10  -3   7    5.18    2.86
 -10   3  -7    1.16    2.94
  10  -4   7    8.33    3.66
 -10   4  -7    5.02    3.83
  10  -5   7    7.25    3.86
 -10   5  -7    5.30    4.02
  10  -6   7    2.16    4.26
 -10   6  -7   11.16    4.53
   9   7   7    1.73    4.20
   9   6   7   -4.00    3.36
   9   5   7    4.41    4.13
  -9  -5  -7   -5.87    3.16
   9   4   7    0.54    3.26
  -9  -4  -7   -0.64    2.98
   9   3   7   27.31    6.40
  -9  -3  -7   25.10    5.99
   9   2   7   11.02    4.37
   9   2   7   15.23    3.40
  -9  -2  -7   10.71    4.57
   9   1   7   -0.76    1.33
   9   1   7   -0.28    2.50
  -9  -1  -7   -1.54    2.69
   9   0   7    3.83    2.10
   9   0   7    1.92    2.47
  -9   0  -7    2.57    3.37
   9  -1   7   -2.20    1.38
  -9   1  -7    0.88    2.86
   9  -2   7    8.58    3.18
  -9   2  -7   10.53    4.14
   9  -3   7   20.27    4.61
  -9   3  -7   21.00    5.64
   9  -4   7   -2.39    2.81
  -9   4  -7    3.27    3.04
   9  -5   7    1.00    3.08
  -9   5  -7    3.20    3.02
   9  -6   7   -1.90    2.95
  -9   6  -7    1.24    3.31
   8   7   7   -3.13    3.01
   8   6   7   -1.71    2.79
  -8  -6  -7    1.06    3.39
   8   5   7    4.79    4.30
  -8  -5  -7    8.58    3.94
   8   4   7    0.52    2.75
  -8  -4  -7   -0.77    2.49
   8   3   7    4.88    1.82
   8   3   7    2.48    2.96
  -8  -3  -7    0.16    2.73
   8   2   7   12.07    2.69
   8   2   7    8.24    3.85
  -8  -2  -7    3.75    3.34
   8   1   7   34.94    3.34
   8   1   7   34.14    5.76
  -8  -1  -7   34.60    6.64
   8   0   7   -0.11    2.06
   8   0   7    1.16    1.94
  -8   0  -7    0.71    3.03
   8  -1   7   29.73    4.64
   8  -1   7   27.14    4.74
  -8   1  -7   25.52    5.81
   8  -2   7    4.31    2.53
  -8   2  -7    7.08    3.70
   8  -3   7    3.05    2.81
  -8   3  -7   -0.73    2.20
   8  -4   7    1.56    2.45
  -8   4  -7    0.60    3.04
   8  -5   7    2.10    2.57
  -8   5  -7    1.48    3.34
   8  -6   7    9.60    3.92
  -8   6  -7    9.33    3.84
   8  -7   7    1.73    3.43
  -8   7  -7    4.25    4.11
   7   7   7    0.14    3.13
   7   6   7   11.42    4.99
  -7  -6  -7    9.97    4.02
   7   5   7    3.86    3.67
  -7  -5  -7    4.18    3.17
   7   4   7   -2.03    2.39
  -7  -4  -7   -0.13    2.48
   7   3   7   68.83    4.40
   7   3   7   68.51    6.90
  -7  -3  -7   62.73    6.39
   7   2   7    5.32    1.51
   7   2   7   -1.61    1.81
  -7  -2  -7    0.29    2.36
   7   1   7    1.26    2.26
   7   1   7    4.86    1.67
  -7  -1  -7    0.52    2.74
   7   0   7   42.10    3.76
   7   0   7   38.83    4.26
  -7   0  -7   47.41    7.26
   7  -1   7   -0.31    1.41
   7  -1   7    0.10    1.71
  -7   1  -7    2.74    3.24
   7  -2   7   -1.00    1.52
  -7   2  -7    0.49    2.72
   7  -3   7   69.93    6.66
  -7   3  -7   62.03    6.68
   7  -4   7    6.69    3.11
  -7   4  -7   -0.94    2.06
   7  -5   7    1.80    3.02
  -7   5  -7    6.10    3.49
   7  -6   7    7.52    3.76
  -7   6  -7    8.38    4.21
   7  -7   7   10.75    4.46
  -7   7  -7   10.43    3.86
   6   8   7    0.88    4.21
   6   7   7    5.22    4.51
  -6  -7  -7    5.37    3.12
   6   6   7    3.34    3.06
  -6  -6  -7   -1.52    2.24
   6   5   7   11.85    4.52
  -6  -5  -7   12.05    4.00
   6   4   7   -1.68    2.01
  -6  -4  -7   -1.73    1.65
   6   3   7   29.14    2.72
   6   3   7   22.94    5.13
  -6  -3  -7   28.61    5.45
   6   2   7   12.43    2.30
   6   2   7    5.18    2.97
  -6  -2  -7    6.30    3.14
   6   1   7   47.78    3.42
   6   1   7   48.16    4.86
  -6  -1  -7   52.49    5.56
   6   0   7    0.15    1.69
   6   0   7   -1.59    1.05
  -6   0  -7   -0.58    2.35
   6  -1   7   56.88    4.25
   6  -1   7   58.76    4.75
  -6   1  -7   43.84    5.51
   6  -2   7    9.66    3.15
   6  -2   7    8.49    2.11
  -6   2  -7   11.87    4.25
   6  -3   7   19.19    4.77
  -6   3  -7   22.94    5.36
   6  -4   7   -1.86    1.72
  -6   4  -7    2.11    2.63
   6  -5   7    5.04    3.17
  -6   5  -7   11.54    4.09
   6  -6   7    3.96    2.81
  -6   6  -7    1.93    2.66
   6  -7   7    7.46    4.01
  -6   7  -7   -1.56    2.60
   6  -8   7    2.97    4.00
  -6   8  -7    9.10    4.21
   5   8   7    1.49    4.14
  -5  -8  -7    3.34    3.26
   5   7   7   36.17    7.84
  -5  -7  -7   40.73    5.73
   5   6   7   12.44    4.92
  -5  -6  -7   10.10    3.80
   5   5   7   13.09    4.19
  -5  -5  -7   12.67    4.11
   5   4   7   -0.89    2.13
  -5  -4  -7    2.19    2.07
   5   3   7   12.44    3.97
   5   3   7   12.26    1.92
  -5  -3  -7    7.83    3.06
   5   2   7   34.98    2.52
   5   2   7   30.20    4.11
  -5  -2  -7   31.58    4.30
   5   1   7   20.45    2.17
   5   1   7   26.22    4.49
  -5  -1  -7   28.03    5.09
   5   0   7  158.29    7.33
   5   0   7  157.28    6.36
  -5   0  -7  156.17    8.67
   5  -1   7   22.67    3.50
   5  -1   7   19.31    2.67
  -5   1  -7   21.04    4.64
   5  -2   7   41.68    4.16
   5  -2   7   25.93    2.67
  -5   2  -7   35.09    5.87
   5  -3   7   11.24    2.01
   5  -3   7    7.98    2.95
  -5   3  -7    5.17    3.03
   5  -4   7   -1.43    1.62
  -5   4  -7   -0.35    2.43
   5  -5   7    5.66    3.26
  -5   5  -7    6.16    3.32
   5  -6   7    9.48    3.94
  -5   6  -7    9.61    3.77
   5  -7   7   41.17    8.02
  -5   7  -7   40.24    7.62
   5  -8   7   -0.61    2.78
  -5   8  -7    5.16    4.07
   4   8   7    6.01    4.77
  -4  -8  -7    1.58    3.47
   4   7   7    1.38    3.39
  -4  -7  -7    2.32    2.43
   4   6   7    5.62    3.30
  -4  -6  -7    2.12    2.39
   4   5   7   22.11    5.36
  -4  -5  -7   24.45    5.18
   4   4   7   31.40    5.84
  -4  -4  -7   36.30    5.90
   4   3   7   19.98    1.69
   4   3   7   15.82    4.02
  -4  -3  -7   16.24    3.92
   4   2   7    0.15    1.48
   4   2   7    3.99    0.92
  -4  -2  -7    1.81    1.70
   4   1   7    2.26    0.75
   4   1   7    0.58    1.48
  -4  -1  -7    0.79    1.79
   4   0   7    2.85    1.27
   4   0   7    0.32    1.38
  -4   0  -7   -0.02    1.86
   4  -1   7    2.09    1.56
   4  -1   7   -1.21    0.93
  -4   1  -7    0.65    2.35
   4  -2   7   -1.37    1.26
   4  -2   7    0.62    1.29
  -4   2  -7   -0.29    2.13
   4  -3   7   14.29    2.38
   4  -3   7   12.33    3.47
  -4   3  -7    9.69    3.40
   4  -4   7   25.87    5.24
  -4   4  -7   23.38    5.08
   4  -5   7   20.34    4.98
  -4   5  -7   24.20    5.11
   4  -6   7    5.49    3.05
  -4   6  -7   -0.73    2.28
   4  -7   7    7.25    3.81
  -4   7  -7    0.76    2.53
   4  -8   7   -4.03    2.56
  -4   8  -7   13.84    4.93
   3   8   7    6.80    4.14
  -3  -8  -7    2.70    2.64
   3   7   7   55.17    7.22
  -3  -7  -7   49.75    6.18
   3   6   7    0.17    2.56
  -3  -6  -7    3.33    2.13
   3   5   7    8.76    3.62
  -3  -5  -7   12.33    3.89
   3   4   7   41.67    5.16
  -3  -4  -7   42.50    4.95
   3   3   7    0.33    1.80
  -3  -3  -7    2.49    1.85
   3   2   7   44.27    1.98
   3   2   7   39.48    4.25
  -3  -2  -7   37.68    4.19
   3   1   7  108.25    3.58
   3   1   7  111.73    6.31
  -3  -1  -7  111.12    6.53
   3   0   7   65.36    3.65
   3   0   7   61.60    4.47
  -3   0  -7   64.81    5.06
   3  -1   7  114.97    5.72
   3  -1   7  114.02    5.58
  -3   1  -7  127.24    7.13
   3  -2   7   43.29    3.85
   3  -2   7   38.78    3.08
  -3   2  -7   36.88    4.46
   3  -3   7    4.01    1.54
   3  -3   7    2.86    1.41
  -3   3  -7    6.36    2.87
   3  -4   7   39.61    6.09
  -3   4  -7   39.04    4.84
   3  -5   7    4.80    2.91
  -3   5  -7    2.12    2.45
   3  -6   7   -1.67    2.16
  -3   6  -7   -3.14    1.50
   3  -7   7   46.74    8.16
  -3   7  -7   48.05    6.03
   3  -8   7    1.62    2.96
  -3   8  -7    5.82    3.38
   2   9   7    2.36    3.36
  -2  -9  -7    5.10    4.13
   2   8   7   12.78    5.02
  -2  -8  -7    6.70    3.65
   2   7   7    2.13    2.95
  -2  -7  -7    1.08    2.40
   2   6   7    4.04    3.01
  -2  -6  -7    1.51    2.52
   2   5   7   13.96    4.36
  -2  -5  -7   11.78    3.73
   2   4   7   19.27    4.40
  -2  -4  -7   19.87    4.28
   2   3   7   14.75    3.69
  -2  -3  -7   17.14    3.78
   2   2   7    2.90    1.88
  -2  -2  -7    2.87    1.80
   2   1   7    4.74    2.17
  -2  -1  -7    6.97    2.11
   2   0   7    3.82    0.95
  -2   0  -7    2.64    1.57
   2  -1   7   10.34    2.29
   2  -1   7    7.73    2.07
  -2   1  -7    6.11    2.45
   2  -2   7    3.33    1.83
   2  -2   7    2.37    1.44
  -2   2  -7    2.76    2.36
   2  -3   7   11.91    2.43
   2  -3   7   11.97    3.33
  -2   3  -7   16.02    3.55
   2  -4   7   19.06    2.46
   2  -4   7   22.75    4.84
  -2   4  -7   19.03    4.16
   2  -5   7   10.54    2.57
   2  -5   7    9.69    3.51
  -2   5  -7   15.35    4.05
   2  -6   7   -1.01    1.93
  -2   6  -7    1.49    2.01
   2  -7   7    4.15    3.62
  -2   7  -7    7.31    2.69
   2  -8   7   10.26    4.68
  -2   8  -7   10.50    4.16
   2  -9   7    1.45    3.75
   1   9   7   -5.64    2.19
  -1  -9  -7   -3.10    2.00
   1   8   7    4.15    3.47
  -1  -8  -7    6.03    3.49
   1   7   7    6.77    3.48
  -1  -7  -7    2.23    2.70
   1   6   7   30.96    6.04
  -1  -6  -7   30.71    6.26
   1   5   7   44.72    5.36
  -1  -5  -7   38.05    5.10
   1   4   7   28.43    4.93
  -1  -4  -7   30.09    5.14
  -1  -4  -7   23.48    1.88
   1   3   7   45.99    4.67
  -1  -3  -7   48.08    4.73
   1   2   7   54.83    4.57
  -1  -2  -7   48.70    4.42
   1   1   7    3.08    1.82
  -1  -1  -7    6.13    2.04
   1   0   7   37.37    2.48
   1   0   7   41.25    3.52
  -1   0  -7   43.52    3.72
   1  -1   7    2.01    1.49
  -1   1  -7    2.71    1.20
  -1   1  -7    2.19    2.04
   1  -2   7   54.28    3.80
  -1   2  -7   49.36    3.75
  -1   2  -7   50.50    4.47
   1  -3   7   47.50    3.63
  -1   3  -7   49.59    4.18
  -1   3  -7   42.86    4.30
   1  -4   7   22.45    2.99
  -1   4  -7   25.20    4.47
  -1   4  -7   25.60    3.52
   1  -5   7   35.56    3.89
  -1   5  -7   40.78    4.93
  -1   5  -7   31.27    4.20
  -1   6  -7   36.73    6.16
  -1   6  -7   33.83    4.34
   1  -7   7    3.44    3.91
  -1   7  -7    9.65    3.09
   1  -8   7    0.18    3.01
  -1   8  -7   11.16    4.06
   1  -9   7   -3.01    3.14
   0   9   7    8.11    4.45
   0  -9  -7    9.97    4.38
   0   8   7    1.89    2.84
   0  -8  -7   -1.93    2.16
   0   7   7    1.09    2.67
   0  -7  -7    4.86    3.31
   0   6   7   20.78    4.87
   0  -6  -7   12.36    4.21
   0   5   7   -0.17    1.63
   0  -5  -7   -2.16    1.49
   0  -5  -7    0.05    1.10
   0   4   7    7.07    2.70
   0  -4  -7    1.53    0.85
   0  -4  -7    1.00    1.52
   0   3   7   -0.10    1.47
   0  -3  -7    1.36    1.56
   0   2   7    0.25    1.66
   0  -2  -7    3.67    1.31
   0   1   7    0.61    1.38
   0  -1  -7    2.45    1.19
   0   0   7   -0.74    0.98
   0   0  -7    3.74    1.03
   0   0  -7    0.16    0.62
   0  -1   7   -0.35    1.28
   0   1  -7    2.52    1.49
   0   1  -7    0.51    0.87
   0  -2   7   -0.57    1.32
   0   2  -7   -0.98    1.51
   0   2  -7    1.38    1.30
   0  -3   7    0.09    1.65
   0   3  -7   -3.00    1.32
   0   3  -7    0.14    1.08
   0  -4   7    0.09    1.91
   0   4  -7    3.22    1.84
   0   4  -7    2.22    1.62
   0  -5   7   -1.19    2.13
   0   5  -7   -1.28    1.40
   0   5  -7    0.72    1.91
   0  -6   7   18.97    4.58
   0   6  -7   12.77    3.99
   0   6  -7   14.32    3.37
   0   7  -7    0.89    2.13
   0   7  -7    7.55    2.99
   0   8  -7   -1.13    2.52
   0  -9   7    4.48    4.49
   1  -9  -7    1.80    3.70
  -1   8   7    5.04    3.22
   1  -8  -7   -4.99    2.27
  -1   7   7    5.84    3.00
   1  -7  -7    0.48    2.64
  -1   6   7   -3.94    1.53
   1  -6  -7    2.65    2.68
  -1   5   7   28.48    5.10
   1  -5  -7   27.21    2.78
   1  -5  -7   23.73    5.04
  -1   4   7    5.85    2.18
   1  -4  -7   -0.78    1.43
   1  -4  -7    0.90    1.05
  -1   3   7   76.15    5.47
   1  -3  -7   83.75    2.66
   1  -3  -7   88.37    6.49
  -1   2   7  149.47    7.14
   1  -2  -7  155.29    7.60
  -1   1   7    8.98    2.58
   1  -1  -7    8.66    2.37
   1  -1  -7    8.95    1.05
  -1   0   7    2.83    1.71
   1   0  -7    1.83    0.95
   1   0  -7    1.62    1.30
  -1  -1   7    8.39    2.53
   1   1  -7   17.15    2.14
   1   1  -7   14.10    2.43
  -1  -2   7  158.86    7.11
   1   2  -7  165.32    7.01
   1   2  -7  163.43    6.47
  -1  -3   7   90.12    5.74
   1   3  -7   85.57    4.96
   1   3  -7   85.68    5.69
  -1  -4   7    0.74    2.34
   1   4  -7    0.29    1.41
   1   4  -7    0.09    1.22
  -1  -5   7   29.47    5.22
   1   5  -7   32.57    5.49
   1   5  -7   23.68    3.23
  -1  -6   7    0.82    3.09
   1   6  -7    2.04    2.22
   1   6  -7    1.50    1.95
  -1  -7   7   -3.13    3.08
   1   7  -7   -0.63    1.47
   1   8  -7    3.27    2.76
   1   9  -7    1.08    2.50
   2  -9  -7    3.36    3.79
  -2   8   7   -0.46    2.28
   2  -8  -7   -1.86    2.58
  -2   7   7    3.46    2.83
   2  -7  -7    5.77    3.10
  -2   6   7   39.68    6.40
  -2   5   7   59.21    5.51
   2  -5  -7   64.36    4.33
  -2   4   7    3.51    1.92
   2  -4  -7    2.52    1.29
   2  -4  -7    4.85    2.16
  -2   3   7    9.09    2.66
   2  -3  -7    8.46    1.42
   2  -3  -7   12.70    2.97
  -2   2   7    0.43    1.57
   2  -2  -7    0.20    0.91
   2  -2  -7   -0.21    0.67
  -2   1   7   50.57    4.29
   2  -1  -7   55.46    3.88
   2  -1  -7   54.46    2.76
  -2   0   7   -2.03    1.27
   2   0  -7   -0.85    0.57
   2   0  -7    0.52    0.87
  -2  -1   7   57.43    4.45
   2   1  -7   49.49    3.49
   2   1  -7   46.77    3.13
  -2  -2   7    0.95    1.98
   2   2  -7   -0.38    1.33
   2   2  -7   -0.84    0.89
  -2  -3   7   10.71    3.37
   2   3  -7    9.46    2.10
   2   3  -7    7.55    2.48
  -2  -4   7    2.14    2.64
   2   4  -7    3.24    1.98
   2   4  -7    4.61    1.75
  -2  -5   7   58.34    5.84
   2   5  -7   61.18    5.83
   2   5  -7   65.04    4.43
  -2  -6   7   31.46    5.99
   2   6  -7   20.57    4.75
  -2  -7   7   -0.37    3.19
   2   7  -7    0.22    1.85
   2   8  -7    5.53    3.09
   2   9  -7    2.24    3.40
   3  -9  -7    5.97    5.37
  -3   7   7    3.98    3.33
  -3   7   7    2.86    2.60
  -3   6   7    4.96    2.66
  -3   6   7   -2.21    2.35
   3  -6  -7    0.30    1.87
  -3   5   7   10.62    3.38
  -3   5   7    5.17    3.02
   3  -5  -7    8.94    2.41
  -3   4   7    8.91    3.17
  -3   4   7   10.43    3.06
   3  -4  -7    9.48    2.11
  -3   3   7   16.02    3.21
  -3   3   7   11.79    3.32
   3  -3  -7   13.90    2.07
  -3   2   7  106.56    6.00
   3  -2  -7  106.14    6.61
   3  -2  -7  107.07    4.18
  -3   1   7   17.18    3.39
   3  -1  -7   13.53    1.70
   3  -1  -7   13.33    2.75
  -3   0   7   22.51    3.84
   3   0  -7   20.13    2.80
   3   0  -7   21.65    2.13
  -3  -1   7   14.69    3.48
   3   1  -7   14.22    2.65
   3   1  -7   14.31    1.76
  -3  -2   7  112.08    6.74
   3   2  -7  105.04    4.30
   3   2  -7  102.50    5.75
  -3  -3   7   16.70    4.03
   3   3  -7   13.41    3.16
   3   3  -7   15.40    1.85
  -3  -4   7    7.36    3.49
   3   4  -7    7.23    2.88
  -3  -5   7   12.69    4.28
   3   5  -7    9.45    2.91
  -3  -6   7    2.00    3.18
   3   6  -7    2.70    1.92
  -3  -7   7   -2.33    3.31
   3   7  -7    6.23    2.95
  -3  -8   7    0.99    4.38
   3   8  -7    5.65    2.98
   3   9  -7    7.15    3.14
  -4   8   7   -2.05    2.87
  -4   7   7    1.69    2.93
  -4   6   7   -2.70    1.82
  -4   6   7    4.43    2.37
   4  -6  -7   -0.07    1.82
  -4   5   7   40.33    4.35
  -4   5   7   39.74    5.59
   4  -5  -7   39.63    3.89
  -4   4   7    3.25    2.00
  -4   4   7    2.93    2.63
   4  -4  -7    1.20    1.44
  -4   3   7    0.47    1.69
  -4   3   7   -1.62    1.19
   4  -3  -7    0.54    1.08
  -4   2   7    6.72    2.39
  -4   2   7    9.35    2.78
   4  -2  -7    4.76    1.42
  -4   1   7   36.00    3.84
   4  -1  -7   30.44    2.71
   4  -1  -7   31.63    3.50
  -4   0   7   -1.47    1.54
   4   0  -7    0.05    0.85
  -4  -1   7   35.69    4.32
   4   1  -7   35.36    3.30
   4   1  -7   37.49    2.34
  -4  -2   7    6.87    3.03
   4   2  -7    4.45    1.86
   4   2  -7    5.44    1.41
  -4  -3   7    2.50    2.61
   4   3  -7    5.22    0.91
  -4  -4   7   -0.06    2.55
   4   4  -7    0.96    1.56
  -4  -5   7   40.01    6.95
   4   5  -7   38.25    6.07
  -4  -6   7   -1.36    2.98
   4   6  -7    1.21    2.13
  -4  -7   7   -1.65    3.31
   4   7  -7    2.78    2.16
  -4  -8   7   -0.31    4.48
   4   8  -7    1.07    2.75
   4   9  -7   -0.67    3.27
  -5   8   7   -1.69    2.85
  -5   7   7    5.30    3.22
  -5   6   7    2.04    2.77
  -5   6   7    2.93    2.12
   5  -6  -7    1.28    2.24
  -5   5   7    3.23    2.84
  -5   5   7   11.62    2.80
   5  -5  -7   -0.61    1.93
  -5   4   7    7.83    2.73
  -5   4   7    5.93    3.10
   5  -4  -7    1.25    1.72
  -5   3   7    0.85    1.83
  -5   3   7    2.05    1.70
   5  -3  -7    0.43    1.19
  -5   2   7   -0.12    1.57
  -5   2   7    0.22    1.41
   5  -2  -7    0.43    0.87
  -5   1   7   16.73    3.62
  -5   1   7   18.24    3.27
   5  -1  -7   20.26    3.13
  -5   0   7   36.10    4.18
   5   0  -7   37.68    3.31
   5   0  -7   40.27    3.06
  -5  -1   7   18.22    4.14
   5   1  -7   16.24    3.18
   5   1  -7   21.07    1.66
  -5  -2   7   -0.71    2.00
   5   2  -7   -0.79    0.75
  -5  -3   7   -3.07    1.93
   5   3  -7   -0.31    1.29
  -5  -4   7    1.87    3.02
   5   4  -7    1.05    1.59
  -5  -5   7    1.37    3.09
   5   5  -7    6.90    2.73
  -5  -6   7   -0.92    2.93
   5   6  -7    0.11    1.59
  -5  -7   7    1.80    3.89
   5   7  -7    3.54    2.74
  -5  -8   7   -6.56    3.67
   5   8  -7    1.98    2.40
  -6   8   7    0.62    4.15
  -6   7   7    3.12    3.84
  -6   6   7    0.10    2.85
   6  -6  -7    2.25    2.37
  -6   5   7   11.09    4.32
  -6   5   7    9.49    2.27
   6  -5  -7    7.72    2.62
  -6   4   7    4.82    2.19
  -6   4   7    4.71    3.00
   6  -4  -7    4.04    2.27
  -6   3   7    2.31    2.34
  -6   3   7    0.98    1.58
   6  -3  -7    0.06    1.35
  -6   2   7    7.74    2.62
  -6   2   7   10.83    3.03
   6  -2  -7   11.30    2.50
  -6   1   7   22.11    4.20
  -6   1   7   21.96    3.57
   6  -1  -7   25.62    3.87
  -6   0   7    7.34    2.76
   6   0  -7    3.20    1.49
  -6  -1   7   24.02    4.86
   6   1  -7   26.17    1.81
   6   1  -7   24.19    3.86
  -6  -2   7    7.01    3.53
   6   2  -7   10.18    2.92
  -6  -3   7    2.59    2.96
   6   3  -7    0.57    1.46
  -6  -4   7    7.96    4.10
   6   4  -7    2.57    1.98
  -6  -5   7    2.03    3.27
   6   5  -7    5.75    3.01
  -6  -6   7    6.49    4.18
   6   6  -7    4.79    3.07
  -6  -7   7    1.26    3.66
   6   7  -7    2.86    2.58
  -6  -8   7    0.30    4.43
   6   8  -7   -1.57    2.24
  -7   8   7    6.80    4.49
  -7   7   7    0.72    3.24
   7  -7  -7    0.31    3.41
  -7   6   7    0.01    2.75
   7  -6  -7    5.08    3.05
  -7   5   7    0.30    2.75
   7  -5  -7    2.96    2.81
  -7   4   7   10.14    2.53
  -7   4   7    4.22    3.35
   7  -4  -7    5.86    2.55
  -7   3   7    0.66    1.41
  -7   3   7   -0.80    1.92
   7  -3  -7   -0.10    1.61
  -7   2   7    0.84    1.78
  -7   2   7   -2.69    1.11
   7  -2  -7   -0.30    1.18
  -7   1   7   62.42    5.31
  -7   1   7   56.98    4.67
   7  -1  -7   61.92    4.91
  -7   0   7   16.73    4.33
  -7   0   7   15.36    2.82
   7   0  -7   17.07    3.44
  -7  -1   7   50.10    5.76
   7   1  -7   51.12    4.54
   7   1  -7   55.05    2.71
  -7  -2   7    1.71    3.10
   7   2  -7    1.97    1.29
  -7  -3   7   -1.63    2.27
   7   3  -7    0.81    1.56
  -7  -4   7    6.04    4.01
   7   4  -7    6.36    2.71
  -7  -5   7    0.38    3.40
   7   5  -7    0.51    1.51
  -7  -6   7    0.08    3.68
   7   6  -7    6.61    2.83
  -7  -7   7   -4.12    3.20
   7   7  -7   -1.69    1.62
  -7  -8   7    0.60    4.86
   7   8  -7   -4.63    2.06
  -8   8   7    8.22    5.40
  -8   7   7    5.91    4.61
   8  -7  -7    4.43    3.45
  -8   6   7    2.88    3.76
   8  -6  -7   -0.62    2.81
  -8   5   7   -2.58    2.57
   8  -5  -7    3.11    2.51
  -8   4   7   22.18    3.02
  -8   4   7   16.19    5.00
   8  -4  -7   18.54    3.99
  -8   3   7   23.42    4.19
  -8   3   7   21.36    4.96
   8  -3  -7   20.44    3.98
  -8   2   7   18.47    4.14
  -8   2   7   16.24    3.68
   8  -2  -7   22.51    3.93
  -8   1   7    3.12    2.56
  -8   1   7    2.88    1.99
   8  -1  -7   -0.07    1.59
  -8   0   7   -0.49    1.24
  -8   0   7    1.08    2.72
   8   0  -7   -0.05    1.32
  -8  -1   7    0.33    3.00
   8   1  -7    1.77    1.73
  -8  -2   7   19.02    5.25
   8   2  -7   19.48    4.23
  -8  -3   7   16.96    5.46
   8   3  -7   14.57    3.97
  -8  -4   7   22.07    6.38
   8   4  -7   13.18    3.72
  -8  -5   7    2.34    3.80
   8   5  -7    2.12    2.42
  -8  -6   7    3.53    4.22
   8   6  -7    0.83    2.22
  -8  -7   7    0.70    4.38
   8   7  -7    4.08    3.70
  -8  -8   7   16.16    7.03
   8   8  -7   19.23    4.95
  -9   7   7    5.79    4.99
   9  -7  -7    1.70    3.63
  -9   6   7   10.60    5.43
   9  -6  -7    5.86    3.45
  -9   5   7    0.08    2.84
   9  -5  -7    3.78    2.96
  -9   4   7   -0.25    2.39
   9  -4  -7   -1.03    1.85
  -9   3   7    4.06    2.25
  -9   3   7    0.17    2.29
   9  -3  -7   -1.81    1.46
  -9   2   7    7.34    2.95
  -9   2   7    4.42    2.64
   9  -2  -7    3.92    2.30
  -9   1   7   20.32    4.51
  -9   1   7   10.75    3.11
   9  -1  -7   16.21    4.03
  -9   0   7   59.46    6.21
  -9   0   7   55.02    4.33
   9   0  -7   56.46    5.40
  -9  -1   7   17.65    5.34
   9   1  -7   21.18    4.42
  -9  -2   7   -0.58    3.11
   9   2  -7    5.21    2.54
  -9  -3   7   -5.12    2.41
   9   3  -7    2.07    2.05
   9   4  -7   -1.01    1.29
  -9  -5   7   -2.70    3.05
   9   5  -7    3.60    2.09
  -9  -6   7    1.46    4.08
   9   6  -7    2.64    2.53
  -9  -7   7    0.01    4.26
   9   7  -7    4.38    2.60
 -10   7   7   -3.22    3.61
  10  -7  -7    2.54    3.66
 -10   6   7    8.01    4.88
  10  -6  -7    3.06    3.12
 -10   5   7    4.57    4.08
  10  -5  -7    7.71    3.49
 -10   4   7   10.69    4.60
  10  -4  -7    9.00    3.41
 -10   3   7    4.94    2.50
 -10   3   7    1.89    2.89
  10  -3  -7   -1.30    1.62
 -10   2   7    5.29    2.78
 -10   2   7    6.10    3.09
  10  -2  -7    6.57    2.91
 -10   1   7   -0.38    1.68
 -10   1   7    2.24    2.28
  10  -1  -7   -0.82    1.50
 -10   0   7    1.32    2.80
  10   0  -7   -0.99    1.37
 -10  -1   7    0.32    3.18
  10   1  -7    0.74    1.85
 -10  -2   7   13.15    5.24
  10   2  -7    6.14    3.00
 -10  -3   7    1.98    3.69
  10   3  -7    1.51    1.72
 -10  -4   7   14.86    6.00
  10   4  -7    4.58    2.88
 -10  -5   7    8.47    5.14
  10   5  -7    0.72    2.08
 -10  -6   7    1.05    4.20
  10   6  -7    6.06    3.63
 -10  -7   7    0.29    4.87
  10   7  -7    2.28    2.83
 -11   6   7    6.29    5.29
  11  -6  -7    3.58    3.20
 -11   5   7   -0.29    3.26
  11  -5  -7   -1.75    2.86
 -11   4   7    3.02    3.58
  11  -4  -7    2.47    2.38
 -11   3   7   19.59    5.28
  11  -3  -7   29.59    5.71
 -11   2   7    4.74    2.99
 -11   2   7    6.41    2.83
  11  -2  -7    5.05    2.94
 -11   1   7    0.07    2.09
 -11   1   7   -3.30    1.71
  11  -1  -7    1.62    2.15
 -11   0   7   46.70    7.90
  11   0  -7   39.06    6.67
  11   1  -7   -0.73    1.45
 -11  -2   7    1.35    3.68
  11   2  -7    6.43    3.20
 -11  -3   7   23.13    7.24
  11   3  -7   25.03    5.09
 -11  -4   7    4.24    4.49
  11   4  -7    3.60    2.25
 -11  -5   7   -1.02    4.69
  11   5  -7    5.01    2.26
 -11  -6   7    2.50    5.44
  11   6  -7    6.06    3.22
 -12   5   7    0.60    3.75
  12  -5  -7    6.84    3.76
 -12   4   7    0.80    3.13
  12  -4  -7   -0.60    2.31
 -12   3   7    0.95    2.87
  12  -3  -7   -0.29    2.11
 -12   2   7    6.75    3.54
  12  -2  -7   11.25    4.33
 -12   1   7    2.99    3.03
  12  -1  -7   -1.62    1.69
 -12   0   7   -0.24    3.22
  12   0  -7   -0.70    1.98
 -12  -1   7   -4.84    2.60
  12   1  -7    0.93    2.06
 -12  -2   7    2.45    4.27
  12   2  -7    6.99    3.35
 -12  -3   7   -3.66    3.81
  12   3  -7   -2.38    1.68
 -12  -4   7    2.35    4.67
  12   4  -7   -1.06    2.01
 -12  -5   7   -4.49    3.84
  12   5  -7    7.45    3.69
  12   6  -7    3.82    2.84
 -13   5   7    6.25    4.86
  13  -5  -7    3.33    4.20
 -13   4   7   13.46    5.69
  13  -4  -7   16.73    5.14
 -13   3   7    1.00    3.35
  13  -3  -7    5.31    3.60
  13  -2  -7   -1.36    2.30
 -13   1   7   -3.49    1.99
  13  -1  -7   -0.89    1.88
 -13   0   7    3.06    3.95
  13   0  -7    0.30    2.36
 -13  -1   7   -1.18    3.75
  13   1  -7   -0.30    2.07
 -13  -2   7    0.33    4.23
  13   2  -7   -0.33    2.11
 -13  -3   7   -2.00    4.24
  13   3  -7    9.62    3.12
 -13  -4   7   12.87    6.78
  13   4  -7    9.19    3.67
 -13  -5   7   -4.25    4.05
  13   5  -7    4.07    2.98
  14  -4  -7    2.10    3.69
  14  -3  -7    4.58    3.45
  14  -2  -7    0.41    2.86
  14  -1  -7    5.47    3.70
 -14   0   7    1.95    3.99
  14   0  -7   -1.55    2.25
 -14  -1   7   -3.17    3.31
  14   1  -7   -0.41    2.22
 -14  -2   7    1.75    4.89
  14   2  -7   -0.02    2.28
 -14  -3   7   -2.49    4.59
  14   3  -7   -3.37    1.93
 -14  -4   7    3.29    5.37
  14   4  -7    6.20    3.18
  15  -2  -7    2.39    3.46
  15  -1  -7    0.13    2.76
  15   0  -7    6.97    4.26
  15   1  -7    2.95    3.01
 -15  -2   7    6.08    5.67
  15   2  -7   -0.13    2.10
 -13  -2  -8    9.38    4.86
 -13  -1  -8    6.45    4.06
  13   0   8    3.20    3.08
 -13   0  -8    3.14    3.02
  13  -1   8    3.48    2.78
 -13   1  -8    4.61    3.83
  13  -2   8    7.87    3.99
 -13   2  -8    7.56    4.00
  12   4   8   -0.12    3.89
  12   3   8    1.68    4.00
  12   2   8    2.11    4.03
 -12  -2  -8   -0.35    3.31
 -12  -1  -8   -3.11    2.65
  12   0   8   45.68    5.47
 -12   0  -8   41.47    8.33
  12  -1   8    5.59    3.06
 -12   1  -8   -2.57    2.09
  12  -2   8    7.84    3.96
 -12   2  -8    8.19    4.21
  12  -3   8    2.51    3.58
 -12   3  -8   -0.17    3.32
  12  -4   8   -0.35    3.77
 -12   4  -8   -1.45    2.67
  11   5   8    2.08    4.19
  11   4   8    5.96    4.22
  11   3   8    4.36    4.34
 -11  -3  -8    2.07    4.05
  11   2   8    7.82    4.25
 -11  -2  -8    4.05    4.32
  11   1   8   -0.99    2.15
  11   1   8   -0.01    2.88
 -11  -1  -8   -0.08    3.33
  11   0   8   -1.56    1.91
 -11   0  -8   -3.06    2.76
  11  -1   8    2.00    2.64
 -11   1  -8    0.11    2.74
  11  -2   8    2.46    3.15
 -11   2  -8    4.68    3.68
  11  -3   8    0.49    2.84
 -11   3  -8    4.98    3.76
  11  -4   8    1.57    3.45
 -11   4  -8    8.61    4.80
  11  -5   8    5.32    3.70
 -11   5  -8    1.71    3.98
  10   6   8   -5.69    3.36
  10   4   8    1.01    3.69
 -10  -4  -8    0.04    3.92
  10   3   8   12.89    5.52
 -10  -3  -8   17.73    5.76
  10   2   8   -0.66    2.84
 -10  -2  -8   -4.23    2.61
  10   1   8    9.01    3.32
  10   1   8    8.79    3.90
 -10  -1  -8   10.16    4.84
  10   0   8   26.21    5.42
  10   0   8   31.52    5.05
 -10   0  -8   26.73    6.59
  10  -1   8   13.68    3.86
 -10   1  -8    8.33    4.27
  10  -2   8    0.39    2.23
 -10   2  -8   -1.53    2.43
  10  -3   8   21.02    4.96
 -10   3  -8   24.92    6.47
  10  -4   8   11.65    3.84
 -10   4  -8    7.00    4.11
  10  -5   8    1.04    2.50
 -10   5  -8    4.93    3.82
  10  -6   8   -3.95    3.47
 -10   6  -8    1.98    3.92
   9   6   8    6.80    5.22
   9   5   8    2.49    3.50
  -9  -5  -8   -4.64    3.16
   9   4   8   -2.87    2.92
  -9  -4  -8   -3.45    2.86
   9   3   8   -0.40    2.96
  -9  -3  -8   -4.88    2.59
   9   2   8    9.54    4.07
   9   2   8   16.79    3.63
  -9  -2  -8   13.66    4.93
   9   1   8    4.69    2.23
   9   1   8   -0.48    2.40
  -9  -1  -8    1.50    3.45
   9   0   8    1.34    2.29
   9   0   8    0.78    1.58
  -9   0  -8   -0.59    3.20
   9  -1   8   -1.14    1.49
  -9   1  -8   -0.01    2.93
   9  -2   8   11.84    3.52
  -9   2  -8   12.66    4.65
   9  -3   8    4.31    2.72
  -9   3  -8   -0.09    2.48
  -9   4  -8    1.66    2.46
   9  -5   8    4.80    3.81
  -9   5  -8    0.71    2.34
   9  -6   8    2.56    3.91
  -9   6  -8    5.63    3.43
   8   7   8    4.71    5.56
   8   6   8   -0.06    3.99
  -8  -6  -8   -1.61    3.28
   8   5   8    0.73    3.34
  -8  -5  -8    0.02    3.12
   8   4   8   14.77    5.20
  -8  -4  -8   15.58    5.22
   8   3   8   -1.42    2.51
  -8  -3  -8   -1.49    2.69
   8   2   8   37.95    6.52
   8   2   8   32.33    3.28
  -8  -2  -8   31.71    6.48
   8   1   8    2.34    2.52
   8   1   8    7.58    1.75
  -8  -1  -8    1.82    3.31
   8   0   8    1.48    2.24
   8   0   8    2.54    1.98
  -8   0  -8    2.18    3.29
   8  -1   8    0.32    2.06
   8  -1   8   -0.28    1.79
  -8   1  -8   -1.19    2.96
   8  -2   8   25.65    4.79
  -8   2  -8   30.52    6.33
   8  -3   8   -2.38    2.29
  -8   3  -8    2.29    2.97
   8  -4   8    8.31    3.80
  -8   4  -8    3.37    3.55
   8  -5   8    5.26    3.67
  -8   5  -8   -0.84    2.64
   8  -6   8    8.19    3.76
  -8   6  -8    3.35    3.35
   8  -7   8   11.98    4.77
  -8   7  -8    0.69    3.00
   7   7   8   -1.92    3.46
   7   6   8    9.98    4.44
  -7  -6  -8    3.99    3.58
   7   5   8    1.46    3.21
  -7  -5  -8    3.26    2.69
   7   4   8    6.05    3.55
  -7  -4  -8    5.47    3.59
   7   3   8    1.96    2.88
  -7  -3  -8    2.02    3.14
   7   2   8   13.98    2.46
   7   2   8    7.55    3.40
  -7  -2  -8    9.47    4.07
   7   1   8   11.60    2.51
   7   1   8   10.08    3.49
  -7  -1  -8    9.24    4.29
   7   0   8    0.43    1.91
   7   0   8    5.42    1.69
  -7   0  -8   -2.79    2.42
   7  -1   8    9.92    2.89
   7  -1   8    6.78    2.43
  -7   1  -8    8.09    4.03
   7  -2   8    9.46    3.38
  -7   2  -8    8.06    3.96
   7  -3   8    0.84    1.98
  -7   3  -8   -0.13    2.38
   7  -4   8    3.19    2.46
  -7   4  -8    6.48    3.74
   7  -5   8    2.36    2.71
  -7   5  -8    0.92    2.50
   7  -6   8    0.85    2.63
  -7   6  -8    5.37    3.72
   7  -7   8    2.37    3.61
  -7   7  -8    8.88    3.45
   6   8   8    3.89    4.35
   6   7   8   11.37    4.78
  -6  -7  -8   -2.15    2.52
   6   6   8    1.73    3.68
  -6  -6  -8    0.42    2.61
   6   5   8    3.74    3.01
  -6  -5  -8   -0.94    1.96
   6   4   8   16.14    4.98
  -6  -4  -8   16.25    4.64
   6   3   8    3.53    2.96
  -6  -3  -8    5.08    3.33
   6   2   8   10.21    1.87
   6   2   8    4.38    2.92
  -6  -2  -8    9.94    3.84
   6   1   8    1.47    2.06
  -6  -1  -8    1.06    2.71
   6   0   8   -0.42    1.40
   6   0   8    0.21    1.62
  -6   0  -8    4.88    3.52
   6  -1   8    0.49    1.46
   6  -1   8    6.92    2.03
  -6   1  -8    1.17    3.11
   6  -2   8    7.76    2.31
   6  -2   8    5.45    2.40
  -6   2  -8    3.55    3.30
   6  -3   8    4.27    2.40
  -6   3  -8    4.18    3.57
   6  -4   8   20.58    4.90
  -6   4  -8   14.90    4.81
   6  -5   8    0.92    2.53
  -6   5  -8    0.94    2.60
   6  -6   8   -1.63    2.50
  -6   6  -8    1.84    2.52
   6  -7   8    2.99    3.31
  -6   7  -8    6.40    3.94
   6  -8   8    7.87    4.56
   5   8   8   -1.74    3.36
  -5  -8  -8    3.00    3.41
   5   7   8    5.98    4.28
  -5  -7  -8    1.49    2.74
   5   6   8    4.11    3.18
  -5  -6  -8    8.23    3.96
   5   5   8    5.96    3.78
  -5  -5  -8    7.94    3.29
   5   4   8    0.93    2.74
  -5  -4  -8    3.24    2.64
   5   3   8    1.22    2.26
  -5  -3  -8    1.01    1.99
   5   2   8    7.35    1.69
   5   2   8    5.77    2.96
  -5  -2  -8    5.00    2.91
   5   1   8    2.60    2.29
   5   1   8    6.34    1.60
  -5  -1  -8    0.57    2.40
   5   0   8    5.60    1.30
   5   0   8   -0.66    1.43
  -5   0  -8   -1.63    2.11
   5  -1   8    7.14    2.06
   5  -1   8    2.18    1.71
  -5   1  -8    1.72    2.63
   5  -2   8    3.67    1.80
   5  -2   8    3.35    2.01
  -5   2  -8    7.65    3.48
   5  -3   8    3.36    2.41
  -5   3  -8   -0.27    2.23
   5  -4   8    6.16    2.80
  -5   4  -8    4.79    2.73
   5  -5   8   10.49    3.46
  -5   5  -8    6.02    3.48
   5  -6   8   -0.12    2.59
  -5   6  -8    5.83    3.74
   5  -7   8    5.61    3.96
  -5   7  -8    0.34    2.55
   5  -8   8    4.42    3.95
  -5   8  -8   11.07    4.69
   4   8   8    1.56    3.69
  -4  -8  -8   -2.64    2.82
   4   7   8    3.52    4.44
  -4  -7  -8   -0.05    2.68
   4   6   8    7.64    4.00
  -4  -6  -8    7.03    3.58
   4   5   8    2.11    2.48
  -4  -5  -8    1.78    1.95
   4   4   8   59.98    6.45
  -4  -4  -8   66.42    6.51
   4   3   8   18.73    4.52
  -4  -3  -8   17.46    4.31
   4   2   8   -0.84    1.55
   4   2   8    3.18    0.94
  -4  -2  -8   -0.26    1.69
   4   1   8   -0.52    1.57
   4   1   8    2.23    0.93
  -4  -1  -8   -0.92    1.68
   4   0   8   14.58    3.27
   4   0   8   17.12    2.14
  -4   0  -8   14.24    3.86
   4  -1   8    0.83    1.55
   4  -1   8    6.22    1.79
  -4   1  -8    0.26    2.35
   4  -2   8    1.61    1.37
   4  -2   8   -1.00    1.17
  -4   2  -8   -0.41    2.29
   4  -3   8   14.33    3.54
   4  -3   8   16.48    2.31
  -4   3  -8   14.06    4.33
   4  -4   8   50.72    5.82
  -4   4  -8   49.71    5.67
   4  -5   8    0.92    2.38
  -4   5  -8    2.38    2.58
   4  -6   8    2.90    2.63
  -4   6  -8    4.70    3.05
   4  -7   8   -2.21    2.21
  -4   7  -8   11.31    3.45
   4  -8   8   -2.85    2.73
  -4   8  -8   -1.95    2.49
   3   8   8   24.00    6.81
  -3  -8  -8   23.62    6.12
   3   7   8   11.99    4.59
   3   6   8    1.04    2.94
  -3  -6  -8    0.88    2.52
   3   5   8   23.56    5.50
  -3  -5  -8   22.15    5.00
   3   4   8   -3.40    1.28
  -3  -4  -8    1.03    1.89
   3   3   8    2.35    2.16
  -3  -3  -8    3.99    2.46
   3   2   8   27.83    3.83
  -3  -2  -8   30.52    4.07
   3   1   8    4.84    0.92
   3   1   8    1.24    1.72
  -3  -1  -8    2.32    1.98
   3   0   8   -0.74    1.23
   3   0   8    3.67    1.12
  -3   0  -8   -0.75    1.05
   3  -1   8    0.86    1.41
   3  -1   8    5.79    1.59
  -3   1  -8    1.72    1.93
   3  -2   8   33.13    3.64
   3  -2   8   31.34    3.08
  -3   2  -8   31.85    4.35
   3  -3   8    2.53    1.58
   3  -3   8    6.03    2.42
  -3   3  -8   -0.13    2.12
   3  -4   8   -2.69    1.54
   3  -4   8    0.37    1.35
  -3   4  -8   -0.86    1.95
   3  -5   8   18.45    4.80
  -3   5  -8   18.66    4.45
   3  -6   8    1.69    2.76
  -3   6  -8    3.71    2.57
   3  -7   8    2.18    2.73
  -3   7  -8    5.66    3.00
   3  -8   8   24.21    6.87
  -3   8  -8   26.58    6.02
   2   8   8   10.27    4.81
  -2  -8  -8   -2.73    2.60
   2   7   8    2.53    3.23
   2   6   8   19.35    4.99
  -2  -6  -8   23.77    5.45
   2   5   8    3.45    2.54
  -2  -5  -8    0.77    2.12
   2   4   8    8.72    3.52
  -2  -4  -8    8.49    3.20
   2   3   8   76.49    6.23
  -2  -3  -8   75.22    6.16
   2   2   8    3.02    2.08
  -2  -2  -8   -0.39    1.45
   2   1   8   22.62    1.37
   2   1   8   24.50    4.14
  -2  -1  -8   22.46    4.12
   2   0   8   82.64    5.34
   2   0   8   85.62    4.00
  -2   0  -8   88.09    5.91
   2  -1   8   19.72    2.66
   2  -1   8   19.25    2.38
  -2   1  -8   20.32    4.05
   2  -2   8    3.96    1.48
   2  -2   8    1.25    1.42
  -2   2  -8    1.66    2.22
   2  -3   8   75.42    4.61
   2  -3   8   71.76    5.77
  -2   3  -8   75.71    6.04
   2  -4   8    5.54    2.89
   2  -4   8    7.39    2.25
  -2   4  -8    9.28    3.07
   2  -5   8    1.25    1.65
   2  -5   8   -0.24    1.76
  -2   5  -8    3.04    2.35
   2  -6   8   19.37    5.20
  -2   6  -8   17.27    4.24
   2  -7   8    3.00    3.05
  -2   7  -8    4.10    2.50
   2  -8   8    0.82    3.26
   1   8   8   12.43    4.72
  -1  -8  -8    7.48    3.55
   1   7   8    9.54    4.24
  -1  -7  -8    2.55    2.97
   1   6   8   -1.57    2.28
  -1  -6  -8    7.42    2.82
   1   5   8    5.12    2.87
  -1  -5  -8    1.71    2.41
   1   4   8   25.70    5.10
  -1  -4  -8   21.25    4.75
   1   3   8   -2.03    1.30
  -1  -3  -8    0.12    1.38
   1   2   8   10.94    3.06
  -1  -2  -8   16.34    3.36
   1   1   8    8.39    2.70
  -1  -1  -8   17.33    3.28
   1   0   8    3.10    1.12
   1   0   8    1.41    1.48
  -1   0  -8    2.98    1.33
   1  -1   8    9.87    2.55
  -1   1  -8   10.29    2.15
  -1   1  -8   10.36    2.75
   1  -2   8   12.62    2.74
  -1   2  -8   11.87    3.15
  -1   2  -8   11.69    2.65
   1  -3   8    0.06    1.47
  -1   3  -8   -0.15    1.08
  -1   3  -8    0.71    2.14
   1  -4   8   23.73    3.72
  -1   4  -8   18.96    4.05
  -1   4  -8   17.81    3.70
   1  -5   8    1.48    2.06
  -1   5  -8    0.25    1.57
  -1   5  -8    2.63    2.04
  -1   6  -8    6.29    2.63
  -1   6  -8    0.65    1.96
   1  -7   8    6.08    3.65
  -1   7  -8   12.14    3.52
   1  -8   8    7.52    5.11
   1  -9   8   -3.17    4.08
   0   9   8    5.28    4.30
   0  -9  -8    0.00    2.94
   0   8   8    7.31    3.63
   0  -8  -8    5.48    4.04
   0   7   8   -1.29    2.36
   0  -7  -8   -1.48    2.26
   0   6   8   41.85    6.90
   0  -6  -8   39.70    7.04
   0   5   8   19.67    4.66
   0  -5  -8   18.19    4.73
   0   4   8    5.52    2.70
   0  -4  -8    5.14    2.58
   0   3   8   -0.97    1.47
   0  -3  -8   -0.92    0.99
   0   2   8    0.70    1.54
   0  -2  -8    3.52    1.95
   0   1   8   16.37    3.29
   0  -1  -8    8.79    2.64
   0   0   8  272.54    9.72
   0   0  -8  267.82    6.61
   0   0  -8  270.41    9.26
   0  -1   8   11.75    2.99
   0   1  -8   15.32    2.62
   0   1  -8   11.37    2.60
   0  -2   8    2.49    1.70
   0   2  -8    4.50    2.23
   0   2  -8    3.99    1.72
   0  -3   8   -0.43    1.56
   0   3  -8   -1.70    1.52
   0   3  -8    0.49    0.98
   0  -4   8    3.13    2.38
   0   4  -8    3.97    2.28
   0   4  -8    5.21    2.47
   0  -5   8   14.02    3.87
   0   5  -8   18.92    4.39
   0   5  -8   18.56    3.74
   0  -6   8   37.71    5.73
   0   6  -8   39.32    6.67
   0   6  -8   36.84    4.42
   0   7  -8    4.47    2.85
   0   7  -8    2.83    3.06
   0  -9   8    1.51    4.19
   1  -9  -8   -3.91    2.21
  -1   8   8   10.08    4.07
   1  -8  -8    7.83    4.69
  -1   7   8    1.64    2.84
   1  -7  -8   -0.21    2.26
  -1   6   8    1.29    1.93
   1  -6  -8    0.14    2.27
  -1   5   8    6.05    2.80
   1  -5  -8    4.22    3.06
  -1   4   8   28.43    5.01
   1  -4  -8   32.49    6.06
   1  -4  -8   28.59    1.90
  -1   3   8    2.74    1.73
   1  -3  -8    1.66    1.05
  -1   2   8   15.71    3.50
   1  -2  -8   15.87    3.28
  -1   1   8   24.10    3.93
   1  -1  -8   20.12    1.51
   1  -1  -8   21.86    2.75
  -1   0   8    0.78    1.56
   1   0  -8   -0.29    0.94
   1   0  -8   -0.09    0.71
  -1  -1   8   23.44    3.91
   1   1  -8   22.18    2.48
   1   1  -8   19.34    2.70
  -1  -2   8    9.98    2.80
   1   2  -8   11.73    2.83
   1   2  -8   15.47    3.08
  -1  -3   8   -0.03    1.93
   1   3  -8    2.80    1.59
   1   3  -8   -0.65    1.62
  -1  -4   8   33.01    5.22
   1   4  -8   29.06    3.48
   1   4  -8   31.31    5.08
  -1  -5   8    4.01    3.04
   1   5  -8    4.80    2.38
   1   5  -8    7.06    2.79
  -1  -6   8   -0.86    2.90
   1   6  -8    2.81    2.35
   1   6  -8   -0.45    1.79
  -1  -7   8    1.65    3.84
   1   7  -8    4.39    2.52
   1   8  -8    5.06    2.91
   1   9  -8   -0.13    3.74
   2  -9  -8    1.72    4.38
  -2   8   8    2.13    2.88
   2  -8  -8    0.06    3.53
  -2   7   8   26.17    5.45
   2  -7  -8   22.50    6.09
  -2   6   8    3.31    2.34
   2  -6  -8    6.63    3.28
  -2   5   8   18.06    4.29
   2  -5  -8   16.11    4.58
  -2   4   8   18.41    4.06
   2  -4  -8   24.56    5.29
   2  -4  -8   15.05    1.80
  -2   3   8    8.90    2.97
   2  -3  -8    8.12    3.05
   2  -3  -8    6.91    1.22
  -2   2   8    1.19    1.60
   2  -2  -8    3.34    2.00
   2  -2  -8    3.33    0.97
  -2   1   8   89.91    5.90
   2  -1  -8   94.44    5.49
   2  -1  -8  101.91    3.85
  -2   0   8    0.14    1.57
   2   0  -8    2.10    0.79
   2   0  -8   -0.45    0.78
  -2  -1   8   93.80    5.93
   2   1  -8   93.71    4.72
   2   1  -8   97.17    5.00
  -2  -2   8    3.08    2.28
   2   2  -8    0.58    1.53
   2   2  -8    4.35    1.77
  -2  -3   8    6.32    2.79
   2   3  -8    6.71    2.34
   2   3  -8    9.38    2.48
  -2  -4   8   19.92    4.61
   2   4  -8   20.73    4.36
   2   4  -8   18.82    2.60
  -2  -5   8   12.51    4.38
   2   5  -8   21.84    2.75
   2   5  -8   14.66    3.82
  -2  -6   8    0.96    3.57
   2   6  -8    1.62    1.92
  -2  -7   8   17.08    5.58
   2   7  -8   23.26    5.20
   2   8  -8   -0.84    2.25
   2   9  -8    5.93    3.22
   3  -8  -8    3.23    3.34
  -3   7   8   -1.16    1.99
   3  -7  -8    0.63    2.80
  -3   6   8    3.14    2.07
  -3   5   8   -1.84    1.35
   3  -5  -8   -0.54    1.34
  -3   4   8   -1.37    1.39
   3  -4  -8   -1.63    1.16
   3  -4  -8    1.48    1.16
  -3   3   8    0.64    1.40
   3  -3  -8    4.35    1.84
   3  -3  -8    2.78    1.07
  -3   2   8   -1.31    1.52
   3  -2  -8    4.57    1.80
   3  -2  -8    1.96    1.04
  -3   1   8    1.07    1.54
   3  -1  -8    0.47    0.84
  -3   0   8   -0.89    1.41
   3   0  -8    1.40    0.93
   3   0  -8    0.65    0.96
  -3  -1   8    0.87    1.92
   3   1  -8    2.92    1.17
   3   1  -8   -0.74    0.88
  -3  -2   8    1.90    2.37
   3   2  -8    5.97    1.68
   3   2  -8    2.83    1.68
  -3  -3   8    1.67    2.54
   3   3  -8    2.51    1.70
   3   3  -8    3.16    1.50
  -3  -4   8    1.16    2.84
   3   4  -8   -1.38    1.03
   3   4  -8    2.83    1.56
  -3  -5   8    1.38    3.15
   3   5  -8   -0.45    1.69
  -3  -6   8    0.46    3.35
   3   6  -8    3.40    2.22
  -3  -7   8   -3.44    3.09
   3   7  -8   -0.45    1.79
  -3  -8   8   -5.74    3.59
   3   8  -8   -1.65    2.33
  -4   7   8   10.76    3.62
  -4   7   8    7.08    4.10
  -4   6   8   36.75    4.70
  -4   6   8   36.67    7.33
  -4   5   8    8.49    2.87
  -4   5   8    6.46    3.73
   4  -5  -8    5.72    2.00
  -4   4   8   17.58    4.44
  -4   4   8   23.75    4.52
   4  -4  -8   23.54    2.61
  -4   3   8   23.73    4.64
  -4   3   8   23.37    4.19
   4  -3  -8   18.18    2.14
  -4   2   8    2.41    1.94
   4  -2  -8    5.85    1.67
   4  -2  -8    8.37    2.22
  -4   1   8    7.95    2.70
   4  -1  -8    8.58    2.11
   4  -1  -8    5.18    1.59
  -4   0   8   47.40    4.59
   4   0  -8   49.95    3.49
   4   0  -8   45.81    3.54
  -4  -1   8    3.79    2.57
   4   1  -8    5.86    1.95
   4   1  -8    6.26    1.53
  -4  -2   8    3.75    2.61
   4   2  -8    3.92    1.56
   4   2  -8    4.49    1.90
  -4  -3   8   21.17    5.05
   4   3  -8   22.50    4.22
   4   3  -8   24.54    2.09
  -4  -4   8   26.89    5.72
   4   4  -8   18.92    4.17
  -4  -5   8    9.13    4.14
   4   5  -8    6.61    3.06
  -4  -6   8   46.25    7.72
   4   6  -8   33.60    6.40
  -4  -7   8    5.05    4.50
   4   7  -8    2.68    2.48
  -4  -8   8    6.14    5.41
   4   8  -8    9.39    3.49
  -5   8   8    1.99    3.69
  -5   7   8   15.41    5.62
  -5   6   8    3.65    3.33
  -5   6   8    7.60    2.98
  -5   5   8   16.15    3.81
  -5   5   8   13.93    4.69
   5  -5  -8   14.03    3.20
  -5   4   8    8.96    3.06
  -5   4   8    9.85    3.73
   5  -4  -8   11.51    2.62
  -5   3   8    2.35    1.85
  -5   3   8   -1.67    1.54
   5  -3  -8    0.57    1.12
  -5   2   8    3.46    2.18
  -5   2   8    1.51    1.61
   5  -2  -8    1.32    1.31
  -5   1   8    3.37    2.23
   5  -1  -8    0.34    1.08
   5  -1  -8    2.77    1.27
  -5   0   8    1.18    2.11
   5   0  -8   -0.29    0.87
   5   0  -8   -1.11    0.92
  -5  -1   8    0.14    2.12
   5   1  -8   -0.45    0.89
   5   1  -8    2.78    1.18
  -5  -2   8    2.89    2.83
   5   2  -8    0.61    1.29
   5   2  -8    4.74    1.35
  -5  -3   8   -2.43    2.29
   5   3  -8   -1.03    0.86
  -5  -4   8    7.80    4.01
   5   4  -8    9.41    3.18
  -5  -5   8   16.36    5.26
   5   5  -8   20.67    4.93
  -5  -6   8    1.41    3.61
   5   6  -8    5.36    2.95
  -5  -7   8    7.14    4.94
   5   7  -8   15.08    4.40
  -5  -8   8   -1.85    4.54
   5   8  -8   -2.44    2.11
  -6   8   8    1.16    3.81
  -6   7   8    2.84    3.17
  -6   6   8    4.65    3.68
   6  -6  -8    3.49    2.86
  -6   5   8   17.49    3.92
  -6   5   8   13.29    4.59
   6  -5  -8   11.17    3.00
  -6   4   8   14.66    3.54
  -6   4   8   13.46    4.39
   6  -4  -8   14.72    3.02
  -6   3   8   64.01    5.21
  -6   3   8   67.46    6.33
   6  -3  -8   65.58    4.61
  -6   2   8   -0.96    1.38
  -6   2   8    5.59    2.53
   6  -2  -8    0.36    1.10
  -6   1   8    2.17    2.03
   6  -1  -8    2.42    1.51
  -6   0   8    3.18    2.40
   6   0  -8    1.16    1.20
   6   0  -8    0.98    1.12
  -6  -1   8    2.09    2.79
   6   1  -8    0.25    1.23
  -6  -2   8    0.81    2.85
   6   2  -8   -0.66    1.06
  -6  -3   8   74.48    7.40
   6   3  -8   63.52    5.59
  -6  -4   8   16.74    5.37
   6   4  -8   17.85    4.33
  -6  -5   8   19.44    6.11
   6   5  -8   17.81    4.37
  -6  -6   8   -2.68    3.02
   6   6  -8    5.05    2.99
  -6  -7   8   -1.82    3.64
   6   7  -8    0.27    1.78
  -6  -8   8   -5.10    4.21
   6   8  -8    3.88    2.45
  -7   8   8    2.67    3.69
  -7   7   8   -1.24    2.98
  -7   6   8   -3.61    2.29
   7  -6  -8    0.67    2.72
  -7   5   8   33.70    4.07
  -7   5   8   34.96    7.08
   7  -5  -8   35.03    5.23
  -7   4   8    3.92    2.91
  -7   4   8    2.49    1.74
   7  -4  -8    2.17    1.94
  -7   3   8    1.12    2.09
  -7   3   8   -1.16    1.75
   7  -3  -8    0.68    1.76
  -7   2   8    2.46    2.12
  -7   2   8    4.92    2.74
   7  -2  -8    1.09    1.64
  -7   1   8   24.26    4.68
  -7   1   8   24.72    3.35
   7  -1  -8   25.63    4.14
  -7   0   8   -1.24    2.09
   7   0  -8    3.07    1.68
   7   0  -8    1.46    1.37
  -7  -1   8   28.46    5.67
   7   1  -8   23.55    4.24
   7   1  -8   32.51    2.24
  -7  -2   8    4.17    3.37
   7   2  -8    1.06    1.65
  -7  -3   8    0.44    3.29
  -7  -4   8    0.53    3.32
   7   4  -8    2.38    1.98
  -7  -5   8   41.93    8.34
   7   5  -8   21.77    4.78
  -7  -6   8   -2.96    3.53
   7   6  -8   -0.54    2.27
  -7  -7   8    2.11    4.64
   7   7  -8    4.29    2.89
  -7  -8   8   -0.53    4.86
   7   8  -8    5.27    3.92
  -8   7   8    3.04    4.10
  -8   6   8   -3.01    2.86
   8  -6  -8    0.25    2.46
  -8   5   8    1.96    3.08
   8  -5  -8    1.72    2.01
  -8   4   8   35.10    6.65
  -8   4   8   29.88    3.90
   8  -4  -8   36.19    5.31
  -8   3   8    8.35    3.17
  -8   3   8   10.94    3.83
   8  -3  -8    7.05    2.49
  -8   2   8    7.56    3.02
  -8   2   8    6.84    2.86
   8  -2  -8    6.20    2.48
  -8   1   8    2.04    1.79
  -8   1   8    3.24    2.47
   8  -1  -8    1.01    1.61
  -8   0   8    2.72    3.08
   8   0  -8    2.75    1.98
  -8  -1   8   -1.18    2.48
   8   1  -8    1.15    1.40
  -8  -2   8    1.36    3.85
   8   2  -8    5.58    2.47
  -8  -3   8    5.52    3.94
   8   3  -8    5.66    2.63
  -8  -4   8   33.60    7.58
   8   4  -8   20.56    4.44
  -8  -5   8   -1.40    3.81
   8   5  -8   -0.39    1.56
  -8  -6   8    0.01    3.87
   8   6  -8    1.43    2.13
  -8  -7   8   -2.18    4.11
   8   7  -8    2.02    2.40
  -9   7   8    2.11    4.05
  -9   6   8   -5.52    2.42
   9  -6  -8    1.32    2.67
  -9   5   8   13.76    5.06
   9  -5  -8    7.73    3.22
  -9   4   8    1.59    2.88
   9  -4  -8    2.83    2.27
  -9   3   8   -0.91    2.30
  -9   3   8    4.24    2.49
   9  -3  -8    3.83    2.33
  -9   2   8    1.85    2.27
  -9   2   8   -1.87    1.62
   9  -2  -8    4.27    2.45
  -9   1   8   28.16    4.69
  -9   1   8   35.22    5.93
   9  -1  -8   29.22    5.02
  -9   0   8    0.36    2.72
   9   0  -8    1.44    1.79
  -9  -1   8   23.89    5.87
   9   1  -8   22.11    4.47
  -9  -2   8    4.18    4.03
   9   2  -8    5.31    2.70
  -9  -3   8   -2.64    3.11
   9   3  -8    2.54    2.20
  -9  -4   8   -5.31    2.57
   9   4  -8    2.69    2.34
  -9  -5   8   11.02    5.61
   9   5  -8    8.08    3.64
  -9  -6   8   -7.73    3.21
   9   6  -8    2.83    2.45
  -9  -7   8   -6.75    3.63
   9   7  -8    0.25    2.67
 -10   6   8    0.26    3.66
  10  -6  -8    1.74    2.83
 -10   5   8    4.64    3.67
  10  -5  -8   -1.91    1.80
 -10   4   8   -0.22    2.63
  10  -4  -8    0.77    2.54
 -10   3   8    2.75    2.16
 -10   3   8    4.52    3.38
  10  -3  -8    4.13    2.48
 -10   2   8   20.01    4.54
 -10   2   8   23.82    4.93
  10  -2  -8   18.31    4.57
 -10   1   8    9.57    3.69
 -10   1   8   11.97    3.39
  10  -1  -8   13.25    3.88
 -10   0   8   11.02    4.35
  10   0  -8    5.04    2.58
 -10  -1   8   13.46    5.27
  10   1  -8   10.35    3.44
 -10  -2   8   22.80    6.40
  10   2  -8   18.34    4.65
 -10  -3   8    6.48    4.85
  10   3  -8    2.07    2.29
 -10  -4   8    3.83    4.17
  10   4  -8    0.35    1.40
 -10  -5   8   -4.11    3.62
  10   5  -8    3.67    2.37
 -10  -6   8    5.07    5.23
  10   6  -8    1.38    2.05
  10   7  -8   13.48    3.71
 -11   6   8    9.15    5.15
  11  -6  -8   -3.72    2.43
 -11   5   8   22.86    6.72
  11  -5  -8   33.05    6.29
 -11   4   8    3.07    3.71
  11  -4  -8    2.46    2.89
 -11   3   8   -4.10    1.90
  11  -3  -8   -0.30    2.38
 -11   2   8   26.27    5.24
 -11   2   8   35.28    6.12
  11  -2  -8   31.01    6.06
 -11   1   8    9.38    3.78
  11  -1  -8    8.88    3.61
 -11   0   8   -0.34    2.84
  11   0  -8   -0.68    1.57
 -11  -1   8    9.82    4.97
  11   1  -8    8.68    3.29
 -11  -2   8   31.74    7.97
  11   2  -8   23.37    5.32
 -11  -3   8   -2.78    3.20
  11   3  -8   -1.10    1.53
 -11  -4   8    2.54    5.33
  11   4  -8   -0.80    1.94
 -11  -5   8   31.03    8.64
  11   5  -8   22.46    5.54
 -11  -6   8   -3.75    4.19
  11   6  -8    2.36    3.32
 -12   5   8    4.21    4.35
  12  -5  -8   -3.44    2.66
 -12   4   8   -4.61    2.38
  12  -4  -8    4.36    3.09
 -12   3   8    8.77    4.27
  12  -3  -8    4.43    3.37
 -12   2   8   -1.36    2.42
  12  -2  -8   -0.58    2.34
 -12   1   8   33.80    6.53
  12  -1  -8   27.01    5.93
 -12   0   8    3.77    3.80
  12   0  -8    4.06    2.82
 -12  -1   8   20.20    6.45
  12   1  -8   21.48    5.24
  12   2  -8    2.08    2.49
 -12  -3   8   -0.73    4.28
  12   3  -8    3.86    2.85
 -12  -4   8   -7.89    3.34
  12   4  -8    2.74    2.03
 -12  -5   8    6.06    5.84
  12   5  -8    6.49    2.67
 -13   4   8   -1.58    3.50
  13  -4  -8   -2.08    2.76
 -13   3   8    5.60    4.16
  13  -3  -8    1.04    2.83
  13  -2  -8    8.39    3.96
 -13   1   8    0.22    2.45
  13  -1  -8    0.97    2.67
 -13   0   8    3.76    3.58
  13   0  -8   -0.71    1.84
 -13  -1   8   -3.43    3.02
  13   1  -8    1.62    2.40
 -13  -2   8    4.04    5.36
  13   2  -8    2.89    2.92
 -13  -3   8    1.63    4.54
  13   3  -8   -0.35    1.93
 -13  -4   8   10.33    6.31
  14  -3  -8    7.64    4.50
  14  -2  -8    5.45    3.53
  14  -1  -8   12.24    4.88
 -14   0   8    3.72    4.27
  14   0  -8   -1.49    2.02
 -14  -1   8   11.29    5.88
  14   1  -8   12.81    4.67
 -14  -2   8    3.00    5.15
  14   2  -8    1.01    3.04
 -14  -3   8   10.71    6.64
  14   3  -8   13.45    4.04
  15  -1  -8    2.08    3.43
  15   0  -8    1.58    2.67
 -15  -1   8   -1.41    4.12
  15   1  -8    4.39    3.54
 -13  -1  -9   -0.54    3.41
 -13   0  -9    1.76    3.59
  13  -1   9    6.97    3.44
 -13   1  -9    1.02    3.12
  12   3   9   -3.36    3.55
 -12  -3  -9    0.76    4.19
  12   2   9    0.80    3.60
 -12  -2  -9    4.04    4.58
 -12  -1  -9    4.50    4.37
  12   0   9   -0.94    2.00
 -12   0  -9    1.95    3.28
  12  -1   9    4.88    2.90
 -12   1  -9    6.57    4.61
  12  -2   9    4.07    3.18
 -12   2  -9    3.58    3.59
  12  -3   9    6.15    4.30
 -12   3  -9    5.00    3.59
  11   4   9    4.57    4.71
 -11  -4  -9   -0.88    4.45
  11   3   9    1.52    4.42
 -11  -3  -9   -6.03    2.99
  11   2   9    0.28    3.47
 -11  -2  -9   -0.78    3.69
  11   1   9    5.04    4.27
 -11  -1  -9    3.27    3.99
  11   0   9   10.16    3.33
 -11   0  -9   11.47    5.26
  11  -1   9    6.98    3.09
 -11   1  -9    6.35    4.24
  11  -2   9    1.61    2.93
 -11   2  -9    3.84    3.81
  11  -3   9    2.32    3.13
 -11   3  -9    0.00    2.97
  11  -4   9   -0.71    2.44
 -11   4  -9    9.59    4.45
  10   5   9   -4.67    3.39
  10   4   9   -4.74    3.42
 -10  -4  -9    0.20    4.10
  10   3   9    4.08    3.91
 -10  -3  -9    5.46    4.55
  10   2   9    9.75    4.26
 -10  -2  -9   15.97    5.90
  10   1   9    6.90    4.07
 -10  -1  -9    2.30    3.97
  10   0   9    2.50    2.07
 -10   0  -9   -0.34    3.46
  10  -1   9    8.34    2.92
 -10   1  -9    8.65    4.73
  10  -2   9    8.10    3.29
 -10   2  -9   16.75    5.59
  10  -3   9    2.21    2.74
 -10   3  -9    1.87    2.89
  10  -4   9    5.85    3.33
 -10   4  -9    1.95    2.98
  10  -5   9    2.17    2.91
 -10   5  -9    5.44    3.69
   9   6   9    3.55    4.29
   9   5   9    0.67    4.11
  -9  -5  -9   -0.29    4.36
   9   4   9   -3.43    3.19
  -9  -4  -9   -1.36    3.42
   9   3   9    1.37    3.04
  -9  -3  -9   -3.27    3.07
   9   2   9   -0.33    2.83
  -9  -2  -9    0.57    3.59
   9   1   9   43.62    4.30
   9   1   9   46.46    5.87
  -9  -1  -9   43.82    7.98
   9   0   9    3.26    2.14
   9   0   9    3.07    2.90
  -9   0  -9    7.15    4.46
   9  -1   9   39.27    4.92
  -9   1  -9   51.63    9.01
   9  -2   9   -0.18    1.65
  -9   2  -9   -1.66    2.68
   9  -3   9    2.42    2.22
  -9   3  -9    0.85    3.02
   9  -4   9    0.51    2.36
  -9   4  -9   -3.24    2.18
   9  -5   9    7.40    3.98
  -9   5  -9    5.11    3.72
   9  -6   9    8.57    5.31
  -9   6  -9    1.94    3.11
   8   6   9    9.08    5.55
  -8  -6  -9   -0.25    3.35
   8   5   9    1.84    3.50
  -8  -5  -9   -2.05    3.00
   8   4   9   -1.75    2.99
  -8  -4  -9   -0.11    3.26
   8   3   9    7.64    3.94
  -8  -3  -9    4.36    3.86
   8   2   9    7.77    3.78
  -8  -2  -9    7.52    4.34
   8   1   9    2.77    1.52
   8   1   9   -0.87    2.22
  -8  -1  -9   -0.70    3.27
   8   0   9   -0.34    2.23
   8   0   9    1.33    1.73
  -8   0  -9   -0.97    3.03
   8  -1   9    0.37    2.03
   8  -1   9   -0.80    2.04
  -8   1  -9   -1.37    2.87
   8  -2   9    7.56    2.67
  -8   2  -9   15.88    5.42
   8  -3   9    4.13    2.59
  -8   3  -9   -0.78    2.34
   8  -4   9    0.86    3.16
  -8   4  -9   -0.23    2.74
   8  -5   9    2.06    3.76
  -8   5  -9    3.91    3.26
   8  -6   9    1.27    3.01
  -8   6  -9    3.70    3.80
   7   7   9   -2.62    3.41
  -7  -7  -9    2.70    3.70
   7   6   9    3.81    4.36
  -7  -6  -9    3.21    3.58
   7   5   9    6.74    4.16
  -7  -5  -9    8.93    4.05
   7   4   9    3.75    3.64
  -7  -4  -9   -0.89    2.59
   7   3   9    1.63    3.09
  -7  -3  -9    3.63    3.40
   7   2   9   34.71    6.26
  -7  -2  -9   37.60    7.17
   7   1   9   10.79    3.77
   7   1   9   13.33    2.32
  -7  -1  -9   11.66    4.79
   7   0   9   68.55    5.97
   7   0   9   65.92    4.80
  -7   0  -9   62.58    7.33
   7  -1   9    5.05    2.28
   7  -1   9   11.81    3.38
  -7   1  -9    3.27    3.74
   7  -2   9   32.29    5.50
  -7   2  -9   31.36    6.59
   7  -3   9    0.29    2.45
  -7   3  -9   -2.89    2.75
   7  -4   9    2.90    2.92
  -7   4  -9    4.73    3.37
   7  -5   9    5.79    3.12
  -7   5  -9    8.61    4.02
   7  -6   9   12.85    4.15
  -7   6  -9    8.33    3.82
   7  -7   9   -1.16    2.93
  -7   7  -9    5.89    3.23
   6   7   9   -1.19    3.90
  -6  -7  -9   -0.92    3.07
   6   6   9    1.55    3.51
  -6  -6  -9   -0.42    2.57
   6   5   9   -1.27    2.87
  -6  -5  -9    0.58    2.24
   6   4   9    1.55    3.16
  -6  -4  -9    3.23    3.30
   6   3   9    2.22    3.00
  -6  -3  -9    6.44    3.71
   6   2   9    0.67    2.33
  -6  -2  -9   -1.70    2.37
   6   1   9   11.68    1.93
   6   1   9    5.02    2.79
  -6  -1  -9    3.13    3.43
   6   0   9   -0.68    1.41
   6   0   9    0.37    1.81
  -6   0  -9   -1.55    2.70
   6  -1   9   10.39    2.26
   6  -1   9    3.93    2.29
  -6   1  -9   10.47    4.24
   6  -2   9    2.46    1.92
   6  -2   9    0.82    1.65
  -6   2  -9    4.83    3.48
   6  -3   9    7.78    3.00
  -6   3  -9    2.89    3.09
   6  -4   9    7.43    2.75
  -6   4  -9    4.53    3.25
   6  -5   9    3.04    2.96
  -6   5  -9   -3.42    2.08
   6  -6   9    1.02    2.88
  -6   6  -9    8.07    3.50
   6  -7   9   -2.78    2.30
  -6   7  -9   -0.65    2.64
   5   8   9    0.76    4.18
  -5  -8  -9   -4.55    2.90
   5   7   9    0.87    3.29
   5   6   9   19.61    5.49
  -5  -6  -9   20.47    5.46
   5   5   9   20.49    5.61
  -5  -5  -9   29.23    6.00
   5   4   9    5.31    3.64
  -5  -4  -9   10.74    3.87
   5   3   9   17.23    4.72
  -5  -3  -9   18.33    5.01
   5   2   9   -2.49    1.42
  -5  -2  -9    0.40    2.34
   5   1   9   30.49    5.22
   5   1   9   27.47    2.42
  -5  -1  -9   33.88    6.34
   5   0   9   29.22    2.82
   5   0   9   25.10    4.43
  -5   0  -9   28.93    5.56
   5  -1   9   35.49    3.75
   5  -1   9   25.95    3.44
  -5   1  -9   27.66    5.74
   5  -2   9    0.05    1.53
   5  -2   9   -1.10    1.24
  -5   2  -9    2.44    3.09
   5  -3   9   23.29    4.85
  -5   3  -9   17.18    4.81
   5  -4   9    7.50    3.51
  -5   4  -9    6.28    3.30
   5  -5   9   24.86    5.56
  -5   5  -9   25.50    5.74
   5  -6   9   18.21    5.16
  -5   6  -9   10.51    4.39
   5  -7   9   -0.32    2.30
  -5   7  -9    3.97    3.33
   5  -8   9   -3.16    2.65
  -5   8  -9    8.18    4.08
   4   8   9    8.88    4.92
  -4  -8  -9    9.93    4.62
   4   7   9    5.87    3.85
  -4  -7  -9    3.08    2.72
   4   6   9    0.08    3.04
  -4  -6  -9   -0.64    1.92
   4   5   9    0.25    2.70
  -4  -5  -9    3.74    2.70
   4   4   9   13.33    4.39
  -4  -4  -9   18.37    4.56
   4   3   9    0.71    1.90
  -4  -3  -9    2.34    2.43
   4   2   9   13.01    3.75
  -4  -2  -9   17.72    4.31
   4   1   9    5.84    2.82
  -4  -1  -9    7.25    3.27
   4   0   9    1.87    1.29
   4   0   9    1.93    1.74
  -4   0  -9   -0.09    2.11
   4  -1   9   15.97    2.67
   4  -1   9    9.11    2.76
  -4   1  -9    7.34    3.50
   4  -2   9   18.18    3.32
   4  -2   9   26.52    3.42
  -4   2  -9   13.85    4.31
   4  -3   9    1.91    1.86
   4  -3   9    0.64    1.53
  -4   3  -9    0.66    2.80
   4  -4   9    9.22    3.88
  -4   4  -9   12.16    4.09
   4  -5   9    4.76    2.49
  -4   5  -9   -0.60    2.27
   4  -6   9    1.74    2.84
  -4   6  -9   -0.25    2.19
   4  -7   9    2.04    3.67
  -4   7  -9    7.21    3.16
   4  -8   9    9.33    4.94
  -4   8  -9    8.48    4.13
   3   8   9   12.34    5.34
  -3  -8  -9   12.17    4.59
   3   7   9    2.49    3.58
  -3  -7  -9    4.52    3.46
   3   6   9    3.63    3.32
  -3  -6  -9    3.46    2.93
   3   5   9    3.86    2.92
  -3  -5  -9    1.79    2.75
   3   4   9   46.19    5.77
  -3  -4  -9   44.84    5.43
   3   3   9    0.57    2.05
  -3  -3  -9    0.71    1.87
   3   2   9   36.28    5.75
  -3  -2  -9   34.61    4.51
   3   1   9   20.14    1.61
   3   1   9   20.89    4.22
  -3  -1  -9   15.10    3.90
   3   0   9    6.75    1.35
   3   0   9    1.50    1.71
  -3   0  -9    3.92    2.61
   3  -1   9   19.14    3.50
   3  -1   9   21.61    2.68
  -3   1  -9   17.44    4.21
   3  -2   9   32.03    3.40
   3  -2   9   34.92    3.70
  -3   2  -9   34.32    5.75
   3  -3   9    0.63    1.55
   3  -3   9   -0.49    1.39
  -3   3  -9    2.46    2.61
   3  -4   9   40.92    6.51
   3  -4   9   36.07    3.35
  -3   4  -9   36.67    6.06
   3  -5   9   -0.45    2.05
  -3   5  -9    1.38    2.45
   3  -6   9    1.81    2.74
  -3   6  -9   11.67    3.97
   3  -7   9    6.78    3.23
  -3   7  -9    8.71    3.21
   3  -8   9   -0.10    3.15
  -3   8  -9   20.20    5.34
   2   8   9    1.27    3.43
  -2  -8  -9   -0.90    2.60
   2   7   9   -1.96    2.47
  -2  -7  -9   -0.14    2.28
   2   6   9    3.63    3.22
  -2  -6  -9    4.72    2.58
   2   5   9    0.29    2.54
  -2  -5  -9    2.33    2.56
   2   4   9   15.94    4.39
  -2  -4  -9   14.42    4.17
   2   3   9    5.48    2.78
  -2  -3  -9    3.54    2.39
   2   2   9   30.20    5.05
  -2  -2  -9   31.59    5.23
   2   1   9    1.02    1.51
   2   1   9    4.90    0.80
  -2  -1  -9    6.06    1.82
   2   0   9   -0.03    1.39
   2   0   9    2.52    1.04
  -2   0  -9    1.62    1.21
   2  -1   9    1.09    1.49
   2  -1   9    7.10    1.66
  -2   1  -9    3.64    2.26
   2  -2   9   26.72    3.12
   2  -2   9   28.21    3.47
  -2   2  -9   31.06    5.25
   2  -3   9    5.84    2.33
   2  -3   9    7.39    2.70
  -2   3  -9    4.65    3.19
   2  -4   9   13.00    2.80
   2  -4   9   14.98    4.07
  -2   4  -9   13.46    3.73
   2  -5   9    0.38    2.05
  -2   5  -9    3.32    2.35
   2  -6   9    4.62    3.71
  -2   6  -9    2.96    2.62
   2  -7   9   -0.86    3.09
  -2   7  -9    3.77    2.53
   2  -8   9    2.23    3.25
   1   8   9    5.20    3.76
  -1  -8  -9    8.36    4.37
   1   7   9    4.65    3.02
  -1  -7  -9   -2.43    2.11
   1   6   9    0.25    2.71
  -1  -6  -9    3.90    3.07
   1   5   9    4.48    3.06
  -1  -5  -9    1.62    2.14
   1   4   9   19.25    4.67
  -1  -4  -9   16.83    4.31
   1   3   9    0.47    1.79
  -1  -3  -9    2.92    2.01
   1   2   9   40.12    4.47
  -1  -2  -9   43.87    4.61
   1   1   9   14.43    3.43
  -1  -1  -9   20.30    3.83
   1   0   9   31.68    3.58
   1   0   9   32.81    2.54
  -1   0  -9   27.29    3.60
   1  -1   9   18.46    3.49
  -1   1  -9   22.07    3.25
  -1   1  -9   18.62    3.62
   1  -2   9   40.31    3.91
  -1   2  -9   42.99    4.68
  -1   2  -9   43.54    3.83
   1  -3   9    1.30    1.68
  -1   3  -9    0.01    1.33
  -1   3  -9   -0.57    2.02
   1  -4   9   20.96    3.67
  -1   4  -9   18.61    4.14
  -1   4  -9   15.99    3.90
   1  -5   9    5.18    2.51
  -1   5  -9    0.70    2.00
  -1   5  -9    3.47    2.71
  -1   6  -9    3.07    2.14
  -1   6  -9    2.73    2.72
   1  -7   9    2.84    3.44
  -1   7  -9    2.30    2.41
   1  -8   9    3.02    4.49
   0   8   9   12.35    4.55
   0  -8  -9   10.73    4.44
   0   7   9   12.92    4.25
   0  -7  -9   13.81    4.59
   0   6   9    1.44    2.72
   0  -6  -9    5.37    3.42
   0   5   9    1.44    2.18
   0  -5  -9   -2.81    1.48
   0   4   9   21.82    4.78
   0  -4  -9   17.89    4.62
   0   3   9   -1.98    1.45
   0  -3  -9    3.27    1.95
   0   2   9   33.71    4.16
   0  -2  -9   37.34    4.03
   0   1   9    2.57    1.83
   0  -1  -9    4.08    1.73
   0   0   9   -0.25    1.32
   0   0  -9    4.33    1.71
   0   0  -9    0.76    0.82
   0  -1   9    2.32    1.76
   0   1  -9    2.73    1.27
   0   1  -9    2.91    2.06
   0  -2   9   35.35    3.76
   0   2  -9   34.05    4.03
   0   2  -9   31.99    3.29
   0  -3   9   -0.43    1.67
   0   3  -9    0.89    1.90
   0   3  -9    0.68    1.33
   0  -4   9   16.63    3.68
   0   4  -9   15.66    3.83
   0   4  -9   19.74    3.94
   0  -5   9    1.88    2.67
   0   5  -9   -0.57    1.56
   0   5  -9    2.03    1.89
   0  -6   9    3.96    3.13
   0   6  -9    4.93    2.32
   0   6  -9    1.19    2.17
   0   7  -9    6.82    3.91
  -1   8   9    7.32    3.72
   1  -8  -9    2.52    3.22
  -1   7   9    2.80    2.96
   1  -7  -9    2.97    2.85
  -1   6   9    8.73    3.64
   1  -6  -9   10.47    3.51
  -1   5   9    1.24    2.22
   1  -5  -9    2.12    2.31
  -1   4   9    9.71    3.29
   1  -4  -9    8.29    3.34
  -1   3   9    8.36    3.04
   1  -3  -9    7.94    2.81
  -1   2   9   25.61    4.39
   1  -2  -9   27.04    4.49
  -1   1   9   32.28    3.76
   1  -1  -9   36.79    3.63
   1  -1  -9   31.39    1.88
  -1   0   9   35.49    4.07
   1   0  -9   37.71    2.67
   1   0  -9   39.85    3.48
  -1  -1   9   32.60    3.74
   1   1  -9   30.85    3.23
   1   1  -9   29.46    2.90
  -1  -2   9   25.57    4.22
   1   2  -9   24.30    3.00
   1   2  -9   25.49    3.95
  -1  -3   9    6.90    2.78
   1   3  -9    7.17    2.54
   1   3  -9    9.71    2.76
  -1  -4   9    8.71    3.28
   1   4  -9   11.08    2.95
   1   4  -9   10.57    3.35
  -1  -5   9   -0.40    2.81
   1   5  -9    0.50    1.78
   1   5  -9    4.24    2.32
  -1  -6   9    2.25    3.21
   1   6  -9    4.75    3.06
   1   6  -9    3.23    2.40
   1   7  -9    0.07    1.84
   1   8  -9    1.85    3.06
  -2   8   9   15.97    4.98
   2  -8  -9   13.88    5.33
  -2   7   9    7.49    3.38
   2  -7  -9    6.51    4.08
  -2   6   9   -0.63    1.76
   2  -6  -9    1.59    2.72
  -2   5   9   -1.07    1.88
   2  -5  -9    0.71    2.32
  -2   4   9    3.62    2.59
   2  -4  -9    5.08    2.91
  -2   3   9    1.55    1.99
   2  -3  -9    3.53    2.25
   2  -3  -9    1.17    0.84
  -2   2   9    1.74    1.81
   2  -2  -9    0.76    0.68
   2  -2  -9    5.54    2.08
  -2   1   9    9.37    2.79
   2  -1  -9    7.37    1.55
   2  -1  -9    7.15    2.58
  -2   0   9   -1.56    1.11
   2   0  -9    0.77    1.37
   2   0  -9    1.01    1.00
  -2  -1   9    6.94    2.69
   2   1  -9    7.64    2.05
   2   1  -9    8.30    1.91
  -2  -2   9   -0.04    1.84
   2   2  -9    1.03    1.39
   2   2  -9    0.53    1.79
  -2  -3   9    0.85    2.38
   2   3  -9    1.61    1.43
   2   3  -9    1.19    1.84
  -2  -4   9    5.78    3.40
   2   4  -9    6.59    2.12
   2   4  -9    4.16    2.31
  -2  -5   9    0.41    2.96
   2   5  -9    1.09    1.92
   2   5  -9    8.67    2.21
  -2  -6   9   -0.23    3.36
   2   6  -9   -2.23    1.36
  -2  -7   9   10.07    5.00
   2   7  -9    2.67    2.66
   2   8  -9    7.35    2.76
   3  -8  -9    3.75    4.40
  -3   7   9   -1.62    1.97
   3  -7  -9    0.77    2.44
  -3   6   9    6.31    3.12
   3  -6  -9    0.71    2.73
  -3   5   9    4.97    2.68
   3  -5  -9    2.41    2.07
  -3   4   9    0.33    1.77
   3  -4  -9    1.27    0.98
   3  -4  -9    0.54    1.48
  -3   3   9   10.55    3.30
   3  -3  -9    7.60    1.63
   3  -3  -9    8.44    3.03
  -3   2   9   18.88    3.88
   3  -2  -9   19.43    3.89
   3  -2  -9   16.02    1.80
  -3   1   9   -2.66    1.39
   3  -1  -9   -0.97    0.55
   3  -1  -9    1.82    0.97
  -3   0   9   31.58    3.86
   3   0  -9   26.61    2.63
   3   0  -9   25.93    2.85
  -3  -1   9    0.23    1.60
   3   1  -9    2.46    1.53
   3   1  -9    3.85    1.08
  -3  -2   9   18.57    4.21
   3   2  -9   23.73    4.10
   3   2  -9   20.04    3.03
  -3  -3   9    4.98    3.20
   3   3  -9    7.83    2.67
   3   3  -9    9.92    2.43
  -3  -4   9   -2.07    2.50
   3   4  -9    1.33    1.69
   3   4  -9    0.54    1.82
  -3  -5   9    3.82    3.66
   3   5  -9    4.15    2.67
  -3  -6   9   -1.40    3.48
   3   6  -9    4.24    2.84
  -3  -7   9   -3.67    3.87
   3   7  -9   -0.87    2.17
   3   8  -9    7.91    3.83
   4  -8  -9    0.98    3.44
  -4   7   9    2.86    2.73
   4  -7  -9   -4.62    2.09
  -4   6   9    2.54    2.31
  -4   5   9    0.16    1.93
  -4   4   9    1.69    2.11
   4  -4  -9   -1.42    1.81
   4  -4  -9    0.98    1.12
  -4   3   9    4.21    2.47
   4  -3  -9    4.36    1.62
   4  -3  -9    2.91    2.44
  -4   2   9   -1.17    1.65
   4  -2  -9    0.80    1.81
   4  -2  -9   -0.09    0.98
   4  -1  -9    0.15    0.96
   4  -1  -9    7.35    1.63
   4   0  -9   -1.03    0.85
   4   0  -9    1.50    1.07
  -4  -1   9   -0.32    1.95
   4   1  -9    0.61    1.12
   4   1  -9    6.18    1.20
  -4  -2   9   -0.98    2.23
   4   2  -9    2.27    1.49
   4   2  -9   -0.60    1.04
  -4  -3   9    2.72    2.97
   4   3  -9    4.48    1.82
   4   3  -9    2.59    1.97
  -4  -4   9   -0.04    3.11
   4   4  -9    0.58    1.69
  -4  -5   9   -2.12    3.09
   4   5  -9    0.12    1.82
  -4  -6   9    2.84    4.12
   4   6  -9    0.35    1.94
  -4  -7   9   -2.61    3.53
   4   7  -9   -0.87    2.08
  -4  -8   9   -0.24    4.82
   4   8  -9   13.26    3.84
   5  -8  -9   10.15    4.60
  -5   7   9   12.01    4.96
  -5   6   9    4.25    2.58
  -5   6   9    0.32    3.22
  -5   5   9    1.20    2.04
  -5   5   9   -1.24    2.58
   5  -5  -9    0.13    1.72
  -5   4   9    0.84    1.80
  -5   4   9   -0.59    2.36
   5  -4  -9    0.44    1.23
  -5   3   9    7.32    2.69
   5  -3  -9    6.33    1.85
  -5   2   9   18.34    4.09
   5  -2  -9   24.90    4.62
   5  -2  -9   19.90    2.51
  -5   1   9   36.58    4.49
   5  -1  -9   43.85    3.98
   5  -1  -9   35.30    3.20
  -5   0   9   11.64    3.60
   5   0  -9   17.91    2.27
   5   0  -9   10.84    2.61
  -5  -1   9   41.51    5.09
   5   1  -9   40.58    2.89
   5   1  -9   35.38    3.69
  -5  -2   9   24.74    5.33
   5   2  -9   19.91    3.84
   5   2  -9   21.71    2.38
  -5  -3   9    6.68    3.91
   5   3  -9    4.86    2.41
  -5  -4   9    1.90    3.34
   5   4  -9    0.67    1.62
  -5  -5   9    1.60    3.50
   5   5  -9   -1.56    1.58
  -5  -6   9   -2.72    3.13
   5   6  -9    5.14    2.46
  -5  -7   9   17.79    6.51
   5   7  -9   13.48    4.59
  -5  -8   9    6.75    5.83
   5   8  -9    9.38    4.15
  -6   8   9    5.87    4.09
  -6   7   9    3.60    4.50
  -6   6   9   -1.29    1.53
  -6   6   9   -1.80    2.72
  -6   5   9   31.65    5.61
  -6   5   9   22.24    5.84
   6  -5  -9   26.31    4.13
  -6   4   9    1.22    1.83
  -6   4   9   -0.71    2.34
   6  -4  -9    4.12    1.77
  -6   3   9    9.18    3.60
  -6   3   9    8.77    3.01
   6  -3  -9   14.08    2.91
  -6   2   9    2.60    2.15
   6  -2  -9    8.89    2.18
   6  -2  -9    5.24    1.95
  -6   1   9    8.29    3.19
   6  -1  -9    6.21    2.19
   6  -1  -9   13.81    3.31
  -6   0   9    0.71    2.35
   6   0  -9    4.71    1.54
   6   0  -9   -0.47    1.02
  -6  -1   9    6.96    3.34
   6   1  -9    6.95    2.38
  -6  -2   9    3.89    3.37
   6   2  -9    4.98    2.21
  -6  -3   9    9.17    4.31
   6   3  -9    9.16    2.97
  -6  -4   9   -0.14    3.30
   6   4  -9    1.98    1.95
  -6  -5   9   19.78    6.06
   6   5  -9   17.69    4.59
  -6  -6   9   -0.34    3.91
   6   6  -9    3.16    2.54
  -6  -7   9    0.97    4.73
   6   7  -9    4.39    2.69
  -6  -8   9    2.57    5.62
   6   8  -9   10.24    3.78
  -7   7   9   30.06    7.81
  -7   6   9    4.03    3.93
  -7   5   9   10.40    3.27
  -7   5   9    7.73    3.91
   7  -5  -9    6.67    2.62
  -7   4   9    2.46    1.85
  -7   4   9   -2.01    2.04
   7  -4  -9    1.75    1.65
  -7   3   9   19.24    4.32
  -7   3   9   18.40    4.64
   7  -3  -9   16.84    3.47
  -7   2   9   -1.13    1.87
  -7   2   9    1.93    2.17
   7  -2  -9    2.25    1.73
  -7   1   9   28.24    5.40
   7  -1  -9   28.43    3.62
   7  -1  -9   23.41    3.98
  -7   0   9   -1.77    2.12
   7   0  -9   -0.07    1.29
   7   0  -9    5.13    1.90
  -7  -1   9   31.73    6.18
   7   1  -9   31.68    2.37
   7   1  -9   23.10    4.28
  -7  -2   9   -0.97    2.80
   7   2  -9    2.09    1.88
  -7  -3   9   12.50    5.21
   7   3  -9   15.85    3.84
  -7  -4   9   -3.36    2.90
   7   4  -9    1.17    1.84
  -7  -5   9    6.97    4.78
   7   5  -9    7.64    3.44
  -7  -6   9   -0.87    4.47
   7   6  -9    3.15    2.56
  -7  -7   9   29.28    8.27
   7   7  -9   17.71    4.64
   7   8  -9    3.73    2.56
  -8   7   9    4.34    4.36
  -8   6   9    2.67    3.64
  -8   5   9   10.69    4.65
   8  -5  -9    8.55    3.19
  -8   4   9   13.21    3.78
  -8   4   9   18.03    5.07
   8  -4  -9   17.33    3.79
  -8   3   9    5.22    3.21
  -8   3   9    7.65    3.00
   8  -3  -9    3.75    2.22
  -8   2   9    3.83    2.56
  -8   2   9    5.71    2.86
   8  -2  -9    1.81    1.93
  -8   1   9   33.49    5.85
   8  -1  -9   29.94    3.84
  -8   0   9   -0.67    2.41
   8   0  -9    1.15    1.55
   8   0  -9    5.41    1.53
  -8  -1   9   41.52    7.25
   8   1  -9   29.51    5.09
  -8  -2   9    2.91    3.66
   8   2  -9    2.18    2.04
  -8  -3   9    1.73    3.97
   8   3  -9    7.80    2.76
  -8  -4   9   10.10    5.03
   8   4  -9   11.19    3.78
  -8  -5   9    4.71    4.69
   8   5  -9    5.28    3.15
  -8  -6   9    3.51    5.10
   8   6  -9    2.72    2.56
  -8  -7   9   12.61    6.48
   8   7  -9    5.95    3.18
  -9   7   9    9.54    5.21
  -9   6   9    4.32    4.08
  -9   5   9    1.91    3.17
   9  -5  -9    4.24    2.34
  -9   4   9   17.56    5.14
  -9   4   9   11.97    3.54
   9  -4  -9   19.02    4.21
  -9   3   9   25.97    5.56
  -9   3   9   31.38    5.57
   9  -3  -9   25.77    4.78
  -9   2   9   16.49    4.34
  -9   2   9   11.87    3.73
   9  -2  -9   14.79    3.86
  -9   1   9   11.02    3.34
  -9   1   9    9.25    3.64
   9  -1  -9   10.54    3.31
  -9   0   9    7.57    3.86
   9   0  -9    6.61    2.79
  -9  -1   9   13.65    5.15
   9   1  -9   12.29    3.51
  -9  -2   9   11.55    5.17
   9   2  -9   12.48    3.59
  -9  -3   9   28.48    7.10
   9   3  -9   26.60    5.41
  -9  -4   9   16.73    6.35
   9   4  -9   11.16    3.75
  -9  -5   9   -0.62    3.85
   9   5  -9    1.30    1.84
  -9  -6   9   -1.37    4.22
   9   6  -9    2.87    2.73
  -9  -7   9   -2.40    4.58
   9   7  -9    4.12    3.00
 -10   6   9    5.00    4.46
 -10   5   9   19.70    5.96
  10  -5  -9   13.77    4.11
 -10   4   9   13.85    4.85
  10  -4  -9   23.84    4.95
 -10   3   9    3.21    2.49
 -10   3   9   -0.75    2.13
  10  -3  -9    2.39    2.34
 -10   2   9    6.48    3.24
 -10   2   9    7.61    3.15
  10  -2  -9    8.55    3.14
 -10   1   9   38.29    5.24
 -10   1   9   32.66    5.23
  10  -1  -9   42.00    6.38
 -10   0   9    1.17    2.95
  10   0  -9   -0.40    1.49
 -10  -1   9   34.03    7.35
  10   1  -9   33.29    5.82
 -10  -2   9    5.84    4.47
  10   2  -9    9.67    3.43
 -10  -3   9    2.45    4.53
  10   3  -9   -1.93    1.28
 -10  -4   9   17.14    6.44
  10   4  -9   14.01    4.29
 -10  -5   9   10.40    6.26
  10   5  -9   14.10    4.20
 -10  -6   9   -6.88    4.23
  10   6  -9    6.25    3.17
 -11   6   9    2.41    4.07
 -11   5   9    3.32    3.94
  11  -5  -9    9.71    4.11
 -11   4   9    9.77    4.55
  11  -4  -9    8.81    3.74
 -11   3   9   13.77    4.40
  11  -3  -9   19.16    4.81
 -11   2   9    0.69    2.40
 -11   2   9    1.58    2.67
  11  -2  -9    1.15    2.12
 -11   1   9    3.97    3.24
  11  -1  -9   -0.33    1.89
 -11   0   9    3.37    3.33
  11   0  -9    1.45    2.08
 -11  -1   9    2.27    3.98
  11   1  -9   -0.27    2.03
 -11  -2   9    0.60    4.11
  11   2  -9    0.95    2.25
 -11  -3   9   13.96    6.82
  11   3  -9    7.01    3.34
 -11  -4   9   -0.49    4.63
  11   4  -9    5.10    3.12
 -11  -5   9   13.89    7.00
  11   5  -9    4.19    2.98
 -11  -6   9   -1.37    5.77
  11   6  -9    2.56    2.61
 -12   5   9   10.49    5.02
  12  -5  -9    9.36    3.72
 -12   4   9    0.75    3.13
  12  -4  -9   -2.96    2.17
 -12   3   9    6.92    3.86
  12  -3  -9    0.96    2.80
 -12   2   9    8.98    3.58
  12  -2  -9    5.16    2.92
 -12   1   9   -2.18    2.15
  12  -1  -9    3.23    2.78
 -12   0   9    4.60    3.88
  12   0  -9    1.96    2.27
 -12  -1   9   -1.39    3.41
  12   1  -9    1.69    2.13
 -12  -2   9    3.16    4.35
  12   2  -9    1.12    2.55
  12   3  -9    4.47    3.25
 -12  -4   9   -0.56    4.96
  12   4  -9   -0.41    2.19
 -12  -5   9   -0.60    5.20
  12   5  -9    2.98    2.56
 -13   4   9    0.57    3.61
  13  -4  -9    4.95    3.72
  13  -3  -9    2.26    3.41
  13  -2  -9    2.79    3.24
 -13   1   9   11.20    4.23
  13  -1  -9   -0.06    2.79
 -13   0   9    7.74    4.12
  13   0  -9    4.79    3.28
 -13  -1   9   -2.03    3.40
  13   1  -9    2.19    2.54
 -13  -2   9    1.68    4.91
  13   2  -9    1.66    3.08
 -13  -3   9    8.35    6.72
 -13  -4   9    3.18    5.83
  13   4  -9    7.13    2.80
  14  -3  -9    4.67    3.47
  14  -2  -9    3.14    3.53
  14  -1  -9    5.59    4.02
 -14   0   9   -1.16    3.26
  14   0  -9   -1.30    2.42
 -14  -1   9    1.41    4.42
  14   1  -9    0.81    2.84
 -14  -2   9   -7.71    3.54
  14   2  -9    2.61    3.25
 -14  -3   9    7.79    6.33
  14   3  -9    5.01    3.69
  15   0  -9    6.92    4.22
 -12  -2 -10    0.67    4.18
 -12  -1 -10   -1.94    3.23
 -12   0 -10    6.80    4.74
 -12   1 -10    2.24    3.32
  12  -2  10    1.80    2.69
 -12   2 -10    5.41    4.46
  11   4  10    3.45    5.32
 -11  -4 -10    3.55    5.26
  11   3  10    3.39    4.73
 -11  -3 -10    2.70    4.71
  11   2  10   -1.35    3.46
 -11  -2 -10    3.93    4.45
 -11  -1 -10    1.94    4.11
 -11   0 -10    2.49    3.83
  11  -1  10    1.86    2.64
 -11   1 -10   -1.28    3.27
  11  -2  10    1.49    2.55
 -11   2 -10    4.58    4.18
  11  -3  10    5.56    3.45
 -11   3 -10   -0.56    3.13
  11  -4  10   10.90    4.09
 -11   4 -10   18.12    6.17
  10   5  10    2.67    4.86
  10   4  10   -0.76    3.82
 -10  -4 -10    0.01    4.56
  10   3  10    2.90    3.47
 -10  -3 -10   -3.09    3.63
  10   2  10    1.19    3.37
 -10  -2 -10   -6.57    2.86
  10   1  10    0.03    3.08
 -10  -1 -10    3.42    4.31
 -10   0 -10   11.28    5.52
  10  -1  10   -0.89    1.85
 -10   1 -10    1.66    3.67
  10  -2  10    6.58    3.06
 -10   2 -10   -0.66    3.05
  10  -3  10    5.72    3.19
 -10   3 -10    3.01    3.93
  10  -4  10    6.65    3.35
 -10   4 -10   -0.70    3.06
  10  -5  10    3.21    3.43
 -10   5 -10    2.98    4.02
   9   5  10   -1.88    3.92
  -9  -5 -10    5.72    4.97
   9   4  10   -0.96    3.14
  -9  -4 -10   -3.21    3.45
   9   3  10    0.04    3.32
  -9  -3 -10    4.01    4.30
   9   2  10   -1.07    2.93
  -9  -2 -10   -1.99    3.68
   9   1  10    1.17    2.70
  -9  -1 -10    2.74    3.94
   9   0  10   -1.80    2.52
   9   0  10    0.36    1.87
  -9   0 -10   -2.17    3.36
   9  -1  10   -1.16    2.05
  -9   1 -10    2.53    3.79
   9  -2  10    1.23    2.13
  -9   2 -10    3.02    3.49
   9  -3  10    7.81    2.88
  -9   3 -10    4.82    4.08
   9  -4  10    2.53    2.74
  -9   4 -10    0.38    3.22
   9  -5  10    4.33    3.73
  -9   5 -10   12.77    5.24
   8   6  10    1.55    3.89
  -8  -6 -10   -2.66    3.49
   8   5  10    1.22    3.96
  -8  -5 -10    4.89    4.02
   8   4  10    2.59    3.32
  -8  -4 -10   -0.77    3.25
   8   3  10    0.83    2.86
  -8  -3 -10   -2.35    2.91
   8   2  10    9.11    4.29
  -8  -2 -10    5.78    4.53
   8   1  10    1.50    2.85
  -8  -1 -10   -1.50    3.46
   8   0  10    1.41    1.54
   8   0  10    3.01    2.67
  -8   0 -10   -0.73    3.55
   8  -1  10    0.51    1.96
  -8   1 -10    2.63    3.76
   8  -2  10    8.56    2.78
  -8   2 -10    9.11    4.80
   8  -3  10   -0.66    1.86
  -8   3 -10   -1.42    2.67
   8  -4  10    0.91    2.77
  -8   4 -10    4.77    3.47
   8  -5  10    1.24    3.67
  -8   5 -10    5.23    3.17
   8  -6  10   -5.03    2.17
  -8   6 -10    0.72    3.75
   7   7  10    2.16    3.75
   7   6  10   -0.71    3.69
  -7  -6 -10    1.71    3.42
   7   5  10    0.84    3.15
  -7  -5 -10    4.77    3.98
   7   4  10   -0.68    3.14
  -7  -4 -10    3.95    3.69
   7   3  10   -3.84    1.86
  -7  -3 -10   -0.19    3.08
   7   2  10   18.84    5.06
  -7  -2 -10   16.04    5.41
   7   1  10    0.62    2.43
  -7  -1 -10    4.28    3.78
   7   0  10    4.01    1.99
   7   0  10   -1.37    2.15
  -7   0 -10    1.52    3.67
   7  -1  10   -0.70    2.03
   7  -1  10    0.01    1.62
  -7   1 -10    4.15    4.11
   7  -2  10   18.01    4.64
  -7   2 -10   11.68    4.68
   7  -3  10    4.37    2.92
  -7   3 -10    3.73    3.59
   7  -4  10    4.22    3.10
  -7   4 -10    3.42    3.35
   7  -5  10    5.15    3.45
  -7   5 -10    0.75    3.02
   7  -6  10   13.82    4.21
  -7   6 -10    3.15    3.19
   7  -7  10    2.45    2.96
   6   7  10    3.69    4.17
  -6  -7 -10    6.02    4.28
   6   6  10    2.45    3.31
  -6  -6 -10    2.71    3.16
   6   5  10    1.31    3.09
  -6  -5 -10    1.95    3.08
   6   4  10    7.18    4.28
  -6  -4 -10    9.61    4.04
   6   3  10    4.38    3.46
  -6  -3 -10    2.59    3.17
   6   2  10   21.66    5.33
  -6  -2 -10   18.61    5.28
   6   1  10   21.89    2.34
   6   1  10   21.28    4.93
  -6  -1 -10   21.73    5.66
   6   0  10   -0.60    1.93
   6   0  10    6.17    1.98
  -6   0 -10    1.93    3.31
   6  -1  10   19.34    3.47
   6  -1  10   18.97    3.78
  -6   1 -10   16.91    5.20
   6  -2  10   19.26    3.69
   6  -2  10   21.53    4.26
  -6   2 -10   21.07    5.77
   6  -3  10    4.07    2.65
  -6   3 -10    1.09    2.94
   6  -4  10    4.03    2.94
  -6   4 -10    5.74    3.65
   6  -5  10   -0.59    2.14
  -6   5 -10    5.49    3.29
   6  -6  10    8.12    3.86
  -6   6 -10    2.64    2.97
   6  -7  10    3.99    3.80
  -6   7 -10   12.24    4.75
   5   7  10    2.34    4.33
  -5  -7 -10    0.95    2.99
   5   6  10    0.10    2.92
  -5  -6 -10    2.09    2.82
   5   5  10   13.08    4.63
  -5  -5 -10   12.18    4.51
   5   4  10    3.57    3.05
  -5  -4 -10    0.71    2.24
   5   3  10    1.11    2.57
  -5  -3 -10    1.30    2.68
   5   2  10   27.41    5.50
  -5  -2 -10   23.89    5.50
   5   1  10    1.94    2.45
   5   1  10    4.93    1.38
  -5  -1 -10    2.30    2.99
   5   0  10    3.93    1.61
   5   0  10   -0.85    1.79
  -5   0 -10    2.56    3.12
   5  -1  10   -0.64    1.62
   5  -1  10    4.96    2.14
  -5   1 -10   -0.48    3.02
   5  -2  10   25.89    4.02
   5  -2  10   24.64    4.73
  -5   2 -10   28.32    6.10
   5  -3  10    3.87    2.48
  -5   3 -10    1.08    3.05
   5  -4  10   -3.60    1.47
  -5   4 -10    5.64    3.50
   5  -5  10    4.42    2.91
  -5   5 -10   14.20    4.60
   5  -6  10    4.27    3.58
  -5   6 -10    7.23    3.82
   5  -7  10   14.81    4.71
  -5   7 -10    1.55    2.81
   4   8  10    6.65    4.86
   4   7  10    3.76    3.96
  -4  -7 -10    7.08    3.47
   4   6  10    9.61    4.71
  -4  -6 -10    7.92    3.82
   4   5  10    6.18    3.49
  -4  -5 -10    7.19    3.84
   4   4  10    1.64    2.68
  -4  -4 -10    0.04    2.14
   4   3  10    4.11    3.10
  -4  -3 -10    9.94    3.86
   4   2  10    0.59    1.93
  -4  -2 -10    2.04    2.03
   4   1  10   69.64    6.05
   4   1  10   70.29    3.31
  -4  -1 -10   79.86    6.96
   4   0  10    8.00    1.87
   4   0  10    2.03    1.99
  -4   0 -10    3.40    3.08
   4  -1  10   68.90    5.33
   4  -1  10   79.79    5.16
  -4   1 -10   69.06    6.79
   4  -2  10    1.60    1.81
   4  -2  10    1.41    1.66
  -4   2 -10    1.51    3.15
   4  -3  10    5.08    2.24
   4  -3  10    5.13    2.53
  -4   3 -10    6.66    3.65
   4  -4  10    2.45    2.52
  -4   4 -10   -2.24    2.05
   4  -5  10    3.29    2.94
  -4   5 -10    3.40    3.40
   4  -6  10    6.29    3.35
  -4   6 -10    5.16    3.18
   4  -7  10    9.78    4.77
  -4   7 -10    6.04    3.33
   4  -8  10    2.00    4.05
   3   8  10    1.26    3.78
  -3  -8 -10    1.60    3.44
   3   7  10    2.03    3.32
  -3  -7 -10   -2.45    2.45
   3   6  10    5.04    3.76
  -3  -6 -10    1.66    2.85
   3   5  10   -0.02    2.77
  -3  -5 -10    2.74    2.80
   3   4  10    0.69    2.32
  -3  -4 -10    3.19    2.89
   3   3  10    0.46    2.11
  -3  -3 -10   -0.43    1.99
   3   2  10    4.03    2.67
  -3  -2 -10    4.68    2.77
   3   1  10   -0.57    1.75
   3   1  10    5.89    1.15
  -3  -1 -10    2.12    2.08
   3   0  10   -1.45    1.24
   3   0  10    4.43    1.33
  -3   0 -10    0.76    2.28
   3  -1  10    3.40    1.81
   3  -1  10    2.26    1.94
  -3   1 -10   -1.78    2.27
   3  -2  10    8.93    2.03
   3  -2  10    4.34    2.00
  -3   2 -10    4.15    3.34
   3  -3  10    6.58    2.08
   3  -3  10    0.72    1.48
  -3   3 -10   -0.27    2.70
   3  -4  10   -2.60    1.53
  -3   4 -10    1.97    2.69
   3  -5  10    0.68    2.66
  -3   5 -10    1.62    2.41
   3  -6  10    6.70    3.84
  -3   6 -10    6.75    3.17
   3  -7  10   12.96    3.94
  -3   7 -10    9.06    3.31
   3  -8  10    3.87    3.07
  -3   8 -10   10.58    3.69
   2   8  10    8.73    4.22
  -2  -8 -10    4.97    3.41
   2   7  10   -2.29    2.37
  -2  -7 -10    6.33    3.54
   2   6  10   28.57    6.30
  -2  -6 -10   28.46    6.36
   2   5  10    1.63    2.38
  -2  -5 -10    0.75    1.95
   2   4  10    6.39    3.28
  -2  -4 -10    5.16    2.94
   2   3  10    4.64    2.80
  -2  -3 -10    5.29    2.75
   2   2  10   30.87    5.40
  -2  -2 -10   30.59    4.20
   2   1  10   14.94    3.86
   2   1  10   19.14    1.33
  -2  -1 -10   16.57    3.87
   2   0  10   67.06    3.71
   2   0  10   62.67    5.24
  -2   0 -10   73.76    6.01
   2  -1  10   14.60    3.23
   2  -1  10   22.55    2.50
  -2   1 -10   18.06    4.26
   2  -2  10   25.38    4.01
   2  -2  10   21.18    3.79
  -2   2 -10   22.70    4.80
   2  -3  10    6.27    2.48
   2  -3  10    4.25    2.59
  -2   3 -10    5.15    3.16
   2  -4  10    1.99    2.56
   2  -4  10    6.90    2.47
  -2   4 -10    1.38    2.86
   2  -5  10    1.05    2.15
  -2   5 -10    3.56    2.30
   2  -6  10   23.94    5.86
  -2   6 -10   34.15    5.82
   2  -7  10    5.54    3.95
  -2   7 -10    4.94    2.61
   2  -8  10    4.96    4.25
   1   8  10    7.76    4.04
  -1  -8 -10    5.13    3.51
   1   7  10    1.27    3.04
  -1  -7 -10    2.08    2.86
   1   6  10   -3.67    2.15
  -1  -6 -10   -1.53    2.39
   1   5  10    3.03    2.87
  -1  -5 -10    4.04    2.68
   1   4  10    4.94    2.91
  -1  -4 -10    8.07    3.29
   1   3  10   12.87    3.69
  -1  -3 -10    8.31    3.39
   1   2  10   15.30    3.98
  -1  -2 -10   13.76    3.59
   1   1  10    1.45    1.72
  -1  -1 -10    2.57    1.80
   1   0  10    0.19    1.49
  -1   0 -10    1.28    1.48
   1  -1  10    1.23    1.53
  -1   1 -10    1.64    2.33
   1  -2  10   13.50    3.34
  -1   2 -10   16.96    3.30
  -1   2 -10   20.39    4.40
   1  -3  10    6.18    2.40
  -1   3 -10   10.88    3.08
  -1   3 -10   12.79    3.92
   1  -4  10    5.79    2.55
  -1   4 -10    4.63    2.48
  -1   4 -10    5.75    2.94
   1  -5  10    3.36    2.41
  -1   5 -10    3.60    2.25
  -1   5 -10    3.80    2.34
  -1   6 -10    3.24    2.21
   1  -7  10    6.78    3.82
  -1   7 -10    9.41    3.54
   1  -8  10    3.01    3.22
   0   8  10    8.97    4.45
   0  -8 -10    2.07    3.37
   0   7  10    9.01    4.36
   0  -7 -10    9.07    4.39
   0   6  10    9.84    3.88
   0  -6 -10    4.89    3.35
   0   5  10    8.48    3.60
   0  -5 -10    4.62    2.90
   0   4  10    3.25    2.50
   0  -4 -10    5.07    2.86
   0   3  10   32.44    4.40
   0  -3 -10   34.92    4.43
   0   2  10    0.15    1.82
   0  -2 -10    1.91    1.59
   0   1  10   17.24    1.31
   0   1  10    9.93    3.11
   0  -1 -10   21.64    2.83
   0   0  10  204.33    9.18
   0   0 -10  205.24    6.07
   0   0 -10  204.67    8.78
   0  -1  10    9.98    3.08
   0   1 -10   15.90    3.08
   0   1 -10   13.30    2.57
   0  -2  10    0.25    1.59
   0   2 -10   -0.68    0.90
   0   2 -10    3.24    2.52
   0  -3  10   30.07    3.85
   0   3 -10   29.24    3.82
   0   3 -10   30.99    4.39
   0  -4  10    4.79    2.60
   0   4 -10    5.65    2.71
   0   4 -10    5.91    2.88
   0  -5  10    6.79    3.04
   0   5 -10    5.95    2.81
   0   5 -10    5.88    2.53
   0  -6  10   13.56    3.99
   0   6 -10   14.80    3.61
   0   6 -10    7.14    3.42
   0   7 -10    7.83    3.54
   0  -8  10    7.22    4.81
  -1   8  10    8.02    4.26
   1  -8 -10    0.03    3.00
  -1   7  10    3.82    3.19
   1  -7 -10   -0.07    2.63
  -1   6  10    6.60    3.07
   1  -6 -10    1.69    2.38
  -1   5  10    1.59    2.45
   1  -5 -10   -0.74    1.65
  -1   4  10   12.69    3.92
   1  -4 -10    7.03    3.30
  -1   3  10    0.36    1.82
   1  -3 -10   -1.35    1.46
  -1   2  10   16.43    3.93
   1  -2 -10   15.01    3.67
  -1   1  10    1.58    1.98
   1  -1 -10    0.02    1.64
   1  -1 -10    0.79    0.74
  -1   0  10    0.65    1.57
   1   0 -10    0.35    0.80
   1   0 -10   -1.50    1.11
  -1  -1  10    1.55    1.99
   1   1 -10    7.55    2.03
   1   1 -10    0.43    0.92
  -1  -2  10   13.45    3.45
   1   2 -10   17.05    3.31
   1   2 -10   11.21    3.03
  -1  -3  10   -0.13    2.12
   1   3 -10    2.88    2.00
   1   3 -10   -0.14    2.32
  -1  -4  10   10.65    3.51
   1   4 -10   11.95    3.20
   1   4 -10    9.99    3.26
  -1  -5  10   -2.01    2.37
   1   5 -10    0.57    1.75
   1   5 -10    3.36    2.39
  -1  -6  10    6.12    3.54
   1   6 -10    6.02    3.26
   1   7 -10    0.14    2.55
   1   8 -10   -0.45    1.84
  -2   8  10    2.93    3.08
   2  -8 -10   -0.50    2.80
  -2   7  10    5.13    3.28
   2  -7 -10   13.26    4.39
  -2   6  10    0.97    2.40
   2  -6 -10    1.16    2.13
  -2   5  10    3.28    2.58
   2  -5 -10   14.52    3.77
  -2   4  10   24.04    4.85
   2  -4 -10   24.71    5.33
  -2   3  10   18.69    4.47
   2  -3 -10   25.96    3.67
  -2   2  10   29.49    5.00
   2  -2 -10   22.20    1.63
   2  -2 -10   30.47    3.75
  -2   1  10   12.37    3.39
   2  -1 -10   14.85    2.97
   2  -1 -10   13.33    1.66
  -2   0  10   21.79    4.44
   2   0 -10   24.03    2.46
   2   0 -10   22.90    3.03
  -2  -1  10   16.60    3.77
   2   1 -10   20.91    3.42
   2   1 -10   22.81    2.88
  -2  -2  10   23.70    4.53
   2   2 -10   20.91    3.63
   2   2 -10   22.38    3.88
  -2  -3  10   11.20    3.47
   2   3 -10   20.53    4.27
   2   3 -10   17.32    3.44
  -2  -4  10   26.64    5.28
   2   4 -10   22.35    3.14
   2   4 -10   20.74    4.48
  -2  -5  10    3.53    3.36
   2   5 -10    4.20    2.60
  -2  -6  10   -1.11    3.44
   2   6 -10    4.15    2.37
  -2  -7  10    2.30    4.06
   2   7 -10    1.96    2.60
   2   8 -10    0.29    2.88
   3  -8 -10   -1.41    3.21
  -3   7  10   -2.56    1.90
   3  -7 -10    1.38    3.27
  -3   6  10   15.93    4.21
   3  -6 -10   16.04    5.45
  -3   5  10    5.23    2.68
   3  -5 -10   -0.14    2.69
  -3   4  10    8.25    3.16
   3  -4 -10    9.23    3.85
  -3   3  10    9.87    3.46
   3  -3 -10   13.84    3.99
   3  -3 -10    9.92    1.70
  -3   2  10   23.10    4.59
   3  -2 -10   16.69    3.93
   3  -2 -10   16.64    2.32
  -3   1  10    2.30    2.06
   3  -1 -10    1.67    1.02
   3  -1 -10    5.59    1.76
  -3   0  10    0.87    1.66
   3   0 -10    4.85    1.31
   3   0 -10   -0.20    0.89
  -3  -1  10    0.39    1.89
   3   1 -10    1.95    1.31
   3   1 -10    1.73    1.27
  -3  -2  10   17.54    4.23
   3   2 -10   22.91    3.57
   3   2 -10   23.87    4.22
  -3  -3  10    8.64    3.80
   3   3 -10    9.34    2.97
   3   3 -10    8.64    2.74
  -3  -4  10    6.27    3.75
   3   4 -10   11.42    3.34
   3   4 -10   14.24    2.81
  -3  -5  10    3.38    3.57
   3   5 -10    0.60    1.98
  -3  -6  10   12.61    4.95
   3   6 -10   13.49    4.10
  -3  -7  10   -4.74    3.48
   3   7 -10    1.09    2.27
   3   8 -10   -3.93    1.72
  -4   7  10    5.25    2.92
   4  -7 -10    1.49    3.29
  -4   6  10    6.95    3.18
   4  -6 -10    7.48    2.93
  -4   5  10   -0.97    1.71
   4  -5 -10    3.44    2.00
  -4   4  10   46.61    5.36
   4  -4 -10   47.10    6.00
  -4   3  10    2.30    2.40
   4  -3 -10    4.31    2.34
   4  -3 -10    2.90    1.40
  -4   2  10   41.69    4.84
   4  -2 -10   41.11    4.63
   4  -2 -10   35.61    2.87
  -4   1  10   -0.32    1.85
   4  -1 -10    1.98    1.30
   4  -1 -10    7.15    2.46
  -4   0  10   10.62    3.40
   4   0 -10    5.27    1.86
   4   0 -10    8.17    1.70
  -4  -1  10    2.43    2.41
   4   1 -10    0.84    1.44
   4   1 -10    2.17    1.19
  -4  -2  10   40.30    6.26
   4   2 -10   30.11    3.75
   4   2 -10   36.36    3.39
  -4  -3  10    2.07    3.21
   4   3 -10    2.19    2.04
   4   3 -10    0.03    1.65
  -4  -4  10   50.31    6.33
   4   4 -10   54.98    5.80
  -4  -5  10    0.53    3.55
   4   5 -10    0.94    1.59
  -4  -6  10    7.96    4.91
   4   6 -10    6.76    3.16
  -4  -7  10   -0.69    4.34
   4   7 -10   -0.37    2.41
  -4  -8  10    2.63    5.61
   4   8 -10   -0.69    2.92
   5  -8 -10    6.33    4.33
   5  -7 -10    2.38    3.61
  -5   6  10    8.29    3.41
   5  -6 -10    8.45    4.02
  -5   5  10   -0.42    1.74
   5  -5 -10    2.58    2.69
  -5   4  10    2.68    2.24
   5  -4 -10    4.18    1.71
   5  -4 -10    5.20    3.04
  -5   3  10    5.81    2.73
   5  -3 -10    5.66    2.90
   5  -3 -10    7.42    2.10
  -5   2  10   34.33    5.87
   5  -2 -10   29.19    3.00
   5  -2 -10   30.96    5.28
  -5   1  10    0.00    1.80
   5  -1 -10    0.08    1.25
   5  -1 -10   -2.40    0.97
  -5   0  10   -0.66    1.74
   5   0 -10    0.87    1.23
  -5  -1  10    2.97    2.64
   5   1 -10    1.44    1.36
  -5  -2  10   31.42    6.13
   5   2 -10   31.89    3.92
   5   2 -10   27.43    2.80
  -5  -3  10    3.72    3.60
   5   3 -10    5.18    2.48
  -5  -4  10    1.40    3.58
   5   4 -10    1.81    1.93
  -5  -5  10   -0.76    3.64
   5   5 -10    2.01    2.37
  -5  -6  10    1.83    4.59
   5   6 -10    2.07    2.23
  -5  -7  10    0.06    4.42
   5   7 -10    7.89    2.57
  -5  -8  10   -6.68    4.52
   5   8 -10    9.77    3.86
   6  -8 -10   -4.33    2.20
  -6   6  10    6.55    2.74
  -6   5  10   -0.05    2.68
  -6   5  10    6.06    2.76
  -6   4  10    9.12    3.21
   6  -4 -10   10.58    2.47
  -6   3  10   15.70    3.97
   6  -3 -10   14.10    4.40
   6  -3 -10   12.24    2.92
  -6   2  10    1.95    2.46
   6  -2 -10   -1.74    1.35
   6  -2 -10    0.83    1.54
  -6   1  10   24.02    5.05
   6  -1 -10   28.66    3.38
   6  -1 -10   28.55    4.04
  -6   0  10   27.32    5.39
   6   0 -10   35.42    3.08
   6   0 -10   26.44    3.38
  -6  -1  10   20.24    4.87
   6   1 -10   23.38    4.17
   6   1 -10   25.33    2.49
  -6  -2  10   -1.46    2.84
   6   2 -10   -0.74    1.12
  -6  -3  10   13.49    5.38
   6   3 -10   14.35    3.74
  -6  -4  10    4.20    4.18
   6   4 -10    7.10    3.05
  -6  -5  10   -0.30    3.94
   6   5 -10    2.75    2.20
  -6  -6  10    4.56    5.03
   6   6 -10    7.95    3.72
  -6  -7  10   -3.23    4.81
   6   7 -10    2.86    3.01
   6   8 -10    0.54    3.01
  -7   7  10   -1.38    3.31
  -7   6  10   -0.65    3.48
  -7   5  10    3.90    3.64
  -7   5  10    0.81    2.03
  -7   4  10    3.63    3.38
  -7   4  10    7.29    3.05
   7  -4 -10    6.76    2.48
  -7   3  10    9.40    3.42
   7  -3 -10   12.15    3.17
  -7   2  10    5.86    3.08
   7  -2 -10    4.84    2.12
   7  -2 -10    8.15    3.09
  -7   1  10   -0.16    2.22
   7  -1 -10   11.04    3.02
   7  -1 -10    3.47    1.92
  -7   0  10   -0.94    2.42
   7   0 -10    4.54    1.71
   7   0 -10   -2.02    0.95
  -7  -1  10    1.96    3.11
   7   1 -10    2.63    1.81
  -7  -2  10    5.14    4.01
   7   2 -10    4.50    2.17
  -7  -3  10   18.56    5.99
   7   3 -10   11.90    3.43
  -7  -4  10    9.34    5.37
   7   4 -10    6.61    3.19
  -7  -5  10    6.22    4.68
   7   5 -10    1.02    2.39
  -7  -6  10   -5.44    3.60
   7   6 -10    3.43    3.05
  -7  -7  10   -0.10    5.30
   7   7 -10   11.36    3.48
  -8   7  10   -2.40    3.88
  -8   6  10   -2.72    3.34
  -8   5  10   -3.31    2.21
  -8   4  10    1.28    2.81
  -8   4  10    4.25    2.73
   8  -4 -10    4.67    2.28
  -8   3  10    1.86    2.56
  -8   3  10    1.97    2.07
   8  -3 -10   -1.91    1.59
  -8   2  10    0.75    2.33
   8  -2 -10    4.79    2.50
   8  -2 -10    9.29    3.06
  -8   1  10    0.15    2.37
   8  -1 -10    1.64    1.84
   8  -1 -10    6.64    2.70
  -8   0  10  102.23    8.23
   8   0 -10   96.50    6.67
   8   0 -10  111.99    5.60
  -8  -1  10   -1.29    2.66
   8   1 -10   -1.15    1.41
  -8  -2  10    6.91    4.24
   8   2 -10    2.33    2.03
  -8  -3  10    2.85    3.90
   8   3 -10    0.57    1.72
  -8  -4  10    4.49    4.73
   8   4 -10    4.16    2.65
  -8  -5  10   -1.84    4.16
   8   5 -10    0.39    1.76
  -8  -6  10   -1.80    4.51
   8   6 -10    0.93    2.63
  -8  -7  10    7.72    6.27
   8   7 -10    3.08    2.86
  -9   6  10    4.81    4.33
  -9   5  10    8.59    4.32
   9  -5 -10    9.08    3.19
  -9   4  10    1.86    2.87
  -9   4  10    5.59    2.74
   9  -4 -10    5.67    2.88
  -9   3  10    3.37    2.50
  -9   3  10    4.60    3.15
   9  -3 -10    1.21    2.35
  -9   2  10    8.93    3.42
  -9   2  10   10.64    3.79
   9  -2 -10   16.41    4.01
  -9   1  10    3.94    2.89
   9  -1 -10    4.36    1.77
   9  -1 -10   -1.26    1.51
  -9   0  10    3.45    3.09
   9   0 -10    0.97    1.81
  -9  -1  10    2.87    3.68
   9   1 -10    0.10    1.54
  -9  -2  10    9.36    5.11
   9   2 -10    9.33    3.46
  -9  -3  10    2.18    4.17
   9   3 -10    5.23    2.52
  -9  -4  10    4.01    4.80
   9   4 -10    1.76    2.13
  -9  -5  10    4.17    5.23
   9   5 -10    5.35    3.11
  -9  -6  10   -1.59    4.56
   9   6 -10    3.38    2.98
   9   7 -10    0.33    2.13
 -10   6  10   -1.25    3.14
 -10   5  10    4.66    3.99
  10  -5 -10    4.58    2.90
 -10   4  10   11.52    4.73
  10  -4 -10   11.25    3.77
 -10   3  10    2.30    3.00
 -10   3  10    4.49    2.92
  10  -3 -10    0.74    2.35
 -10   2  10    0.59    2.32
 -10   2  10    0.81    2.38
  10  -2 -10    1.05    2.21
 -10   1  10   11.01    4.11
  10  -1 -10   13.52    3.94
 -10   0  10    3.53    3.43
  10   0 -10    2.72    2.13
 -10  -1  10   14.69    5.61
  10   1 -10   15.62    4.23
 -10  -2  10   -4.66    3.12
  10   2 -10   -0.96    1.50
 -10  -3  10    3.79    4.95
  10   3 -10    3.11    2.16
 -10  -4  10    2.87    5.09
  10   4 -10   11.18    3.64
 -10  -5  10   -0.16    4.86
  10   5 -10    0.84    2.19
 -10  -6  10   -2.02    5.33
  10   6 -10    5.25    3.81
 -11   5  10    0.10    3.31
  11  -5 -10    0.33    2.74
 -11   4  10    0.87    3.11
  11  -4 -10   -3.43    2.02
 -11   3  10    0.51    2.64
  11  -3 -10   -1.37    2.33
 -11   2  10    7.85    3.81
 -11   2  10   14.40    4.33
  11  -2 -10    9.44    3.57
 -11   1  10    9.29    3.93
  11  -1 -10    2.49    2.44
 -11   0  10   -1.54    2.50
  11   0 -10   -1.39    1.77
 -11  -1  10    4.61    4.17
  11   1 -10    6.33    3.24
 -11  -2  10    2.75    4.82
  11   2 -10    7.76    3.21
 -11  -3  10   -2.97    4.01
  11   3 -10   -0.04    2.16
 -11  -4  10   -4.77    4.26
  11   4 -10    1.59    2.52
 -11  -5  10    0.44    5.53
  11   5 -10   -0.83    1.83
 -12   5  10   -1.36    3.29
  12  -5 -10    0.91    3.46
 -12   4  10    4.69    3.94
  12  -4 -10   12.56    4.91
 -12   3  10    2.18    3.12
  12  -3 -10    0.46    2.37
 -12   2  10    3.34    2.68
  12  -2 -10    0.19    2.26
 -12   1  10    5.01    3.40
  12  -1 -10    2.37    2.59
 -12   0  10   -2.12    2.61
  12   0 -10    1.25    2.12
 -12  -1  10   -2.91    2.99
  12   1 -10   -2.94    1.69
 -12  -2  10    3.31    5.02
  12   2 -10    2.70    2.07
 -12  -3  10    3.32    4.69
  12   3 -10    2.23    2.62
 -12  -4  10    8.14    6.50
  12   4 -10    4.34    3.13
  12   5 -10    5.02    3.07
 -13   4  10    1.69    3.72
  13  -4 -10    4.69    4.21
  13  -3 -10    1.13    2.86
  13  -2 -10    9.99    4.46
 -13   1  10    7.05    4.33
  13  -1 -10    1.65    2.90
 -13   0  10    4.02    3.92
  13   0 -10    0.55    2.45
 -13  -1  10   -0.46    4.20
  13   1 -10    5.48    3.47
 -13  -2  10   11.78    6.38
  13   2 -10    7.62    3.90
 -13  -3  10    2.01    5.44
  13   3 -10    3.82    3.32
 -13  -4  10    0.02    5.90
  13   4 -10    2.24    3.04
  14  -2 -10   -0.11    2.73
  14  -1 -10    0.83    2.83
 -14   0  10    6.42    4.47
  14   0 -10    0.08    2.76
 -14  -1  10    1.67    4.44
  14   1 -10    3.08    3.05
 -14  -2  10   -2.45    4.40
  14   2 -10    1.15    2.33
 -12  -1 -11   -1.12    3.87
 -12   0 -11    2.29    4.14
 -12   1 -11   -0.12    3.68
  11   3  11   -0.18    4.15
 -11  -3 -11   -4.19    4.29
  11   2  11   -1.91    3.54
 -11  -2 -11   -4.48    3.80
 -11  -1 -11   11.75    6.07
 -11   0 -11    8.07    5.34
 -11   1 -11    9.35    5.14
  11  -2  11    5.54    3.62
 -11   2 -11    0.31    3.15
  11  -3  11    1.86    2.90
 -11   3 -11    5.33    4.38
  10   4  11    7.05    4.84
 -10  -4 -11   -1.42    4.66
  10   3  11    1.09    3.54
 -10  -3 -11   -1.65    4.03
  10   2  11    1.02    3.68
 -10  -2 -11    6.45    5.17
  10   1  11    7.36    4.31
 -10  -1 -11   -1.27    4.09
 -10   0 -11    2.68    4.51
 -10   1 -11    6.14    4.72
  10  -2  11    8.15    3.62
 -10   2 -11   -1.74    2.87
  10  -3  11   11.71    3.84
 -10   3 -11    3.80    4.21
  10  -4  11    8.19    3.70
 -10   4 -11    3.69    3.75
   9   5  11   -1.03    3.75
  -9  -5 -11   -2.14    4.09
   9   4  11   -3.33    3.06
  -9  -4 -11   -4.26    3.70
   9   3  11   -0.64    3.51
  -9  -3 -11   -2.52    3.58
   9   2  11    2.01    2.97
  -9  -2 -11    4.96    4.69
   9   1  11    8.16    3.78
  -9  -1 -11    5.29    4.97
  -9   0 -11   -2.22    3.46
   9  -1  11    5.85    2.99
  -9   1 -11    4.52    4.43
   9  -2  11    6.75    3.46
  -9   2 -11    7.60    4.95
   9  -3  11    6.10    2.90
  -9   3 -11    1.61    3.51
   9  -4  11    3.65    2.85
  -9   4 -11    2.05    3.08
   9  -5  11    2.64    3.43
  -9   5 -11   -4.02    2.11
   8   6  11    4.52    4.93
  -8  -6 -11   -2.45    3.53
   8   5  11    1.47    4.07
  -8  -5 -11   -4.09    3.06
   8   4  11    7.19    4.07
  -8  -4 -11    5.45    4.36
   8   3  11    4.55    4.22
  -8  -3 -11    1.40    4.09
   8   2  11    5.43    3.88
  -8  -2 -11    2.57    4.34
   8   1  11    2.58    3.19
  -8  -1 -11    1.35    3.91
   8   0  11    3.63    2.85
  -8   0 -11   -0.06    3.68
   8  -1  11    5.03    2.53
  -8   1 -11    6.34    4.46
   8  -2  11    4.72    2.65
  -8   2 -11    6.80    4.38
   8  -3  11   -0.43    2.32
  -8   3 -11    3.11    4.02
   8  -4  11    3.67    2.90
  -8   4 -11    0.70    3.52
   8  -5  11   -1.38    3.52
  -8   5 -11    6.89    3.89
   8  -6  11   -0.16    3.55
  -8   6 -11    6.17    4.30
   7   6  11    7.27    4.84
  -7  -6 -11    7.14    4.51
   7   5  11   -0.89    3.03
  -7  -5 -11   -1.74    3.33
   7   4  11    1.97    3.64
  -7  -4 -11    1.01    3.72
   7   3  11   -1.27    3.03
  -7  -3 -11   -1.73    3.01
   7   2  11   -1.34    2.76
  -7  -2 -11   -2.02    3.14
   7   1  11    3.19    3.08
  -7  -1 -11    2.40    4.08
   7   0  11    7.75    2.40
   7   0  11    2.94    2.60
  -7   0 -11    3.42    3.94
   7  -1  11    5.77    3.20
   7  -1  11    1.96    1.67
  -7   1 -11    1.47    3.50
   7  -2  11    4.90    2.92
  -7   2 -11    3.09    3.77
   7  -3  11    2.91    2.64
  -7   3 -11    0.94    3.10
   7  -4  11    4.24    3.00
  -7   4 -11   -0.66    2.66
   7  -5  11    0.12    2.92
  -7   5 -11   -0.38    3.31
   7  -6  11    6.57    3.82
  -7   6 -11   10.30    3.67
   6   7  11    1.63    4.34
  -6  -7 -11    4.45    3.85
   6   6  11    8.50    3.99
  -6  -6 -11    1.11    2.90
   6   5  11   14.01    5.41
  -6  -5 -11   14.71    5.31
   6   4  11    1.04    3.04
  -6  -4 -11    1.11    2.86
   6   3  11    4.42    3.55
  -6  -3 -11    3.76    3.37
   6   2  11   11.58    4.40
  -6  -2 -11    7.14    4.24
   6   1  11    2.33    2.71
  -6  -1 -11    6.54    4.10
   6   0  11    0.20    1.97
  -6   0 -11    2.07    3.37
   6  -1  11    3.31    1.83
   6  -1  11    5.24    2.87
  -6   1 -11   -1.79    3.48
  -6   2 -11   15.47    5.16
  -6   3 -11    7.42    4.21
   6  -4  11   -2.45    1.84
  -6   4 -11    2.59    3.14
   6  -5  11   13.13    4.21
  -6   5 -11   17.50    5.13
   6  -6  11    4.54    3.51
   6  -7  11    6.25    4.46
  -6   7 -11   10.32    4.46
   5   7  11    4.85    3.81
  -5  -7 -11    1.36    3.39
   5   6  11    4.32    3.59
  -5  -6 -11   -0.13    3.36
   5   5  11    7.30    4.13
  -5  -5 -11    6.09    3.51
   5   4  11   -0.46    2.54
  -5  -4 -11    1.08    2.64
   5   3  11   12.03    4.21
  -5  -3 -11   16.44    4.75
   5   2  11    6.13    3.07
  -5  -2 -11    7.54    3.94
   5   1  11    8.19    3.60
  -5  -1 -11   11.28    4.60
   5   0  11    9.53    2.05
   5   0  11    3.84    2.62
  -5   0 -11    2.44    3.44
   5  -1  11   18.24    3.61
   5  -1  11   11.29    3.37
  -5   1 -11   17.52    5.56
   5  -2  11    6.74    2.48
   5  -2  11    4.73    2.55
  -5   2 -11   10.68    4.49
   5  -3  11   12.43    3.58
  -5   3 -11   13.34    4.69
   5  -4  11    6.22    2.60
  -5   4 -11    1.30    2.94
   5  -5  11   10.66    3.87
  -5   5 -11    9.94    4.02
   5  -6  11   -1.29    2.33
  -5   6 -11    4.81    3.22
   5  -7  11    9.01    3.99
  -5   7 -11    2.19    3.33
   4   7  11    4.14    4.14
  -4  -7 -11    1.04    3.52
   4   6  11    5.76    3.31
  -4  -6 -11    4.73    3.80
   4   5  11   12.85    4.78
  -4  -5 -11   16.36    4.84
   4   4  11    0.30    2.32
  -4  -4 -11   -1.57    2.22
   4   3  11    2.12    2.75
  -4  -3 -11    3.65    2.85
   4   2  11   37.61    5.18
  -4  -2 -11   44.57    5.94
   4   1  11    3.78    2.61
  -4  -1 -11    3.10    2.94
   4   0  11   -0.69    1.82
   4   0  11    7.10    1.52
  -4   0 -11   -1.75    2.57
   4  -1  11    9.11    2.25
   4  -1  11    4.20    2.42
  -4   1 -11    6.91    3.95
   4  -2  11   36.51    4.09
   4  -2  11   40.31    4.51
  -4   2 -11   49.82    7.69
   4  -3  11    3.41    2.12
   4  -3  11    1.60    2.18
  -4   3 -11    2.94    3.36
   4  -4  11    0.74    2.23
  -4   4 -11    0.60    2.24
   4  -5  11   15.95    4.79
  -4   5 -11   17.55    5.22
   4  -6  11   -2.97    2.82
  -4   6 -11   13.49    3.71
   4  -7  11   -2.71    2.82
  -4   7 -11    1.85    2.94
   3   7  11    8.26    4.90
  -3  -7 -11    1.19    3.47
   3   6  11    4.49    3.88
  -3  -6 -11   -1.72    2.42
   3   5  11   -0.51    2.35
  -3  -5 -11    6.91    3.52
   3   4  11    6.46    3.42
  -3  -4 -11    4.64    3.28
   3   3  11   32.69    6.18
  -3  -3 -11   33.55    6.32
   3   2  11   24.50    5.09
  -3  -2 -11   20.94    5.09
   3   1  11    8.83    3.34
  -3  -1 -11    5.66    3.00
   3   0  11   32.45    5.24
   3   0  11   29.90    2.81
  -3   0 -11   23.11    5.16
   3  -1  11    5.76    1.83
   3  -1  11    6.36    2.76
  -3   1 -11    7.33    3.60
   3  -2  11   21.31    3.88
   3  -2  11   22.79    3.89
  -3   2 -11   18.22    4.77
   3  -3  11   26.88    4.86
   3  -3  11   23.22    3.17
  -3   3 -11   29.13    6.01
   3  -4  11    9.69    3.23
  -3   4 -11    5.26    3.47
   3  -5  11    3.75    3.09
  -3   5 -11    3.40    2.86
   3  -6  11    2.13    2.78
  -3   6 -11    4.42    2.50
   3  -7  11   -1.09    2.41
  -3   7 -11    3.38    2.74
   2   8  11    7.08    4.21
  -2  -8 -11   -1.98    3.11
   2   7  11    1.51    3.56
  -2  -7 -11   -3.90    2.36
   2   6  11    5.49    3.55
  -2  -6 -11   -2.81    1.98
   2   5  11   17.94    5.03
  -2  -5 -11   16.00    5.07
   2   4  11   -0.76    2.12
  -2  -4 -11    2.10    2.26
   2   3  11   -0.06    1.92
  -2  -3 -11   -1.15    1.77
   2   2  11    9.80    3.58
  -2  -2 -11   19.87    4.68
   2   1  11   12.78    3.76
  -2  -1 -11   11.44    3.75
   2   0  11   -1.36    1.47
  -2   0 -11   -1.95    1.87
   2  -1  11   12.02    3.37
   2  -1  11   17.45    2.81
  -2   1 -11   12.56    4.10
   2  -2  11   17.32    3.46
   2  -2  11   19.26    3.74
  -2   2 -11   10.31    4.19
   2  -3  11    1.01    1.78
   2  -3  11    1.19    2.13
  -2   3 -11    3.16    2.99
   2  -4  11    0.93    2.53
   2  -4  11    0.44    1.86
  -2   4 -11    0.12    2.71
   2  -5  11   14.58    4.94
  -2   5 -11   24.26    5.00
   2  -6  11    1.31    2.48
  -2   6 -11   -1.14    1.96
   2  -7  11    0.58    2.76
  -2   7 -11    2.02    2.45
   2  -8  11    2.04    4.45
   1   8  11    0.25    3.34
  -1  -8 -11    3.97    3.86
   1   7  11   10.28    4.02
  -1  -7 -11   13.04    5.18
   1   6  11   -4.09    1.78
  -1  -6 -11   -0.36    2.06
   1   5  11   -1.94    1.81
  -1  -5 -11   -1.86    1.48
   1   4  11   20.31    4.96
  -1  -4 -11   14.28    4.49
   1   3  11    5.95    3.15
  -1  -3 -11   12.08    3.25
   1   2  11   17.77    4.39
  -1  -2 -11   17.30    4.01
   1   1  11   77.09    6.36
  -1  -1 -11   84.02    6.42
   1   0  11    3.97    2.32
  -1   0 -11    3.71    2.50
   1  -1  11   78.39    5.83
   1  -1  11   71.23    4.76
  -1   1 -11   68.83    5.94
   1  -2  11   18.67    3.92
  -1   2 -11   20.16    3.82
  -1   2 -11   14.06    4.08
   1  -3  11    5.40    2.60
  -1   3 -11   12.29    3.35
  -1   3 -11    7.36    3.58
   1  -4  11   15.41    3.54
  -1   4 -11   16.76    4.14
  -1   4 -11   22.72    4.83
   1  -5  11    2.18    2.08
  -1   5 -11    2.96    2.47
  -1   5 -11   -1.20    2.09
   1  -6  11    4.21    3.44
  -1   6 -11    3.76    2.43
   1  -7  11    7.44    4.30
   1  -8  11    5.69    3.94
   0   8  11   -0.87    2.94
   0  -8 -11   -2.77    3.36
   0   7  11    0.15    2.94
   0  -7 -11    7.09    3.76
   0   6  11    7.05    3.71
   0  -6 -11   -3.10    2.05
   0   5  11    5.71    3.35
   0  -5 -11    6.36    3.23
   0   4  11   14.26    4.34
   0  -4 -11   10.03    3.70
   0   3  11    2.43    2.47
   0  -3 -11    3.10    2.52
   0   2  11   10.44    3.64
   0  -2 -11   11.74    3.59
   0   1  11   13.62    3.66
   0  -1 -11   14.73    3.75
   0   0  11    0.62    1.85
   0   0 -11    1.24    0.95
   0   0 -11   -0.31    1.46
   0  -1  11   14.72    3.69
   0   1 -11   11.62    2.40
   0   1 -11    9.77    3.04
   0  -2  11    9.49    3.25
   0   2 -11   13.72    3.53
   0   2 -11   11.49    2.89
   0  -3  11    1.33    2.20
   0   3 -11   -0.63    2.75
   0   3 -11    2.74    1.99
   0  -4  11    9.88    3.31
   0   4 -11   13.56    3.61
   0   4 -11   10.86    3.55
   0  -5  11    7.67    3.05
   0   5 -11    8.18    3.03
   0   5 -11    4.94    2.77
   0   6 -11    5.59    3.04
   0   6 -11   -0.87    1.80
   0   7 -11    2.19    2.78
   0  -8  11    8.04    4.70
  -1   8  11    6.36    3.86
   1  -8 -11   -2.29    3.12
  -1   7  11   13.94    4.59
   1  -7 -11   19.51    5.44
  -1   6  11   -0.37    2.29
   1  -6 -11    0.25    2.39
  -1   5  11    7.33    3.42
   1  -5 -11    8.75    4.02
  -1   4  11    0.93    2.39
   1  -4 -11   -2.38    0.99
  -1   3  11    3.68    2.61
   1  -3 -11    6.18    2.37
  -1   2  11    6.07    2.92
   1  -2 -11    3.47    1.91
  -1   1  11   46.61    4.91
   1  -1 -11   45.58    2.39
   1  -1 -11   42.68    4.56
  -1   0  11   43.96    4.90
   1   0 -11   48.01    3.23
   1   0 -11   49.92    4.53
  -1  -1  11   48.80    5.12
   1   1 -11   43.63    4.51
   1   1 -11   49.38    3.86
  -1  -2  11    5.87    2.64
   1   2 -11    8.27    2.66
   1   2 -11   10.45    3.09
  -1  -3  11    2.70    2.51
   1   3 -11    2.47    1.83
   1   3 -11    1.93    2.73
  -1  -4  11   -0.27    2.39
   1   4 -11   -1.80    1.09
   1   4 -11    1.46    2.51
  -1  -5  11   12.07    3.99
   1   5 -11   13.98    3.60
   1   5 -11   10.65    3.65
  -1  -6  11    0.23    2.73
   1   6 -11    6.25    2.90
   1   7 -11   11.92    4.51
   1   8 -11   -3.16    2.56
  -2   8  11    2.54    3.04
   2  -8 -11    0.28    2.89
  -2   7  11    0.02    2.32
   2  -7 -11    2.42    3.07
  -2   6  11    3.48    2.72
   2  -6 -11    1.13    2.44
  -2   5  11    8.40    3.40
   2  -5 -11    5.92    3.38
  -2   4  11    2.33    2.54
   2  -4 -11    1.56    2.15
  -2   3  11   -1.47    1.72
   2  -3 -11    4.04    2.22
  -2   2  11   17.17    4.16
   2  -2 -11   19.19    4.24
  -2   1  11   31.76    5.36
   2  -1 -11   28.07    2.33
   2  -1 -11   34.37    3.80
  -2   0  11   -0.89    1.60
   2   0 -11   -0.75    0.88
   2   0 -11    4.30    1.46
  -2  -1  11   32.73    4.44
   2   1 -11   25.28    3.08
   2   1 -11   26.86    3.46
  -2  -2  11   22.87    4.79
   2   2 -11   15.64    3.47
  -2  -3  11    0.91    2.46
   2   3 -11    0.51    1.42
   2   3 -11    1.26    2.46
  -2  -4  11    1.25    2.80
   2   4 -11    2.04    1.94
   2   4 -11    1.97    2.17
  -2  -5  11    6.12    3.81
   2   5 -11    6.92    3.24
  -2  -6  11   -2.17    2.95
   2   6 -11   -1.09    1.79
   2   7 -11   -1.03    2.39
   2   8 -11   -0.48    2.69
   3  -8 -11    7.87    3.91
  -3   7  11    6.92    3.21
   3  -7 -11   -1.94    1.87
  -3   6  11   20.49    5.39
   3  -6 -11   22.71    5.55
  -3   5  11    4.39    2.89
   3  -5 -11    6.18    2.69
  -3   4  11   -0.52    2.05
   3  -4 -11    1.79    2.31
  -3   3  11   18.83    4.59
   3  -3 -11   21.79    4.80
  -3   2  11   -3.36    1.28
   3  -2 -11   -0.25    0.81
   3  -2 -11   -0.38    1.36
  -3   1  11   59.24    5.87
   3  -1 -11   56.00    3.53
   3  -1 -11   57.84    5.12
  -3   0  11   80.36    6.66
   3   0 -11   79.35    4.71
   3   0 -11   79.01    5.15
  -3  -1  11   67.67    6.17
   3   1 -11   60.85    4.54
   3   1 -11   53.96    4.39
  -3  -2  11   -1.00    2.06
   3   2 -11    5.56    2.19
   3   2 -11   -0.21    1.36
  -3  -3  11   18.40    4.81
   3   3 -11   26.57    3.65
   3   3 -11   23.23    4.44
  -3  -4  11   -1.28    2.67
   3   4 -11   -1.12    1.63
  -3  -5  11    2.25    3.70
   3   5 -11    3.21    2.37
  -3  -6  11   18.61    5.80
   3   6 -11   13.73    4.56
  -3  -7  11    1.89    4.17
   3   7 -11    5.41    3.47
   3   8 -11    6.08    4.37
   4  -8 -11    2.82    4.29
  -4   7  11    5.00    2.94
   4  -7 -11   -0.23    2.55
  -4   6  11    9.01    3.59
   4  -6 -11    3.05    3.15
  -4   5  11   20.47    4.75
   4  -5 -11   21.44    5.31
  -4   4  11   -0.25    1.92
   4  -4 -11    1.58    1.99
  -4   3  11   -1.20    1.52
  -4   2  11   13.42    3.96
   4  -2 -11   14.22    3.58
   4  -2 -11   14.52    2.56
  -4   1  11   19.59    4.60
   4  -1 -11   11.98    2.92
   4  -1 -11   15.39    2.79
  -4   0  11    0.75    2.24
   4   0 -11    3.13    1.28
   4   0 -11    0.11    1.24
  -4  -1  11   14.41    4.22
   4   1 -11   13.45    3.12
   4   1 -11   15.18    3.02
  -4  -2  11   11.89    4.03
   4   2 -11    9.53    2.74
   4   2 -11   17.29    3.75
  -4  -3  11   -0.91    2.66
   4   3 -11    0.94    1.66
  -4  -4  11   -1.83    2.80
   4   4 -11   -0.70    1.69
  -4  -5  11   16.57    5.43
   4   5 -11   22.05    5.02
  -4  -6  11    3.48    4.16
   4   6 -11    1.84    2.13
  -4  -7  11    2.10    4.63
   4   7 -11    2.39    3.08
   4   8 -11    8.48    3.85
   5  -7 -11    5.50    4.61
  -5   6  11   18.98    4.65
   5  -6 -11   19.51    6.16
  -5   5  11    5.13    2.55
   5  -5 -11    5.24    3.84
  -5   4  11    2.97    2.40
   5  -4 -11    2.17    2.75
  -5   3  11   26.59    5.26
   5  -3 -11   30.85    6.09
   5  -3 -11   24.00    2.81
  -5   2  11   37.43    6.34
   5  -2 -11   31.49    4.15
   5  -2 -11   29.68    2.98
  -5   1  11   11.79    3.95
   5  -1 -11   10.47    2.51
   5  -1 -11    8.80    2.41
  -5   0  11   17.42    4.53
   5   0 -11   15.27    3.15
   5   0 -11   21.46    2.66
  -5  -1  11    8.24    3.66
   5   1 -11   16.15    2.28
   5   1 -11    8.64    2.71
  -5  -2  11   34.31    6.30
   5   2 -11   33.45    3.34
   5   2 -11   37.90    5.60
  -5  -3  11   24.73    6.19
   5   3 -11   29.50    5.22
  -5  -4  11    2.68    3.67
   5   4 -11    2.57    2.05
  -5  -5  11    2.08    3.77
   5   5 -11    4.83    2.98
  -5  -6  11   20.83    6.62
   5   6 -11   16.72    5.30
  -5  -7  11    1.76    4.87
   5   7 -11   -0.85    2.29
   6  -7 -11    9.76    3.78
  -6   6  11   20.62    4.66
   6  -6 -11   21.38    5.57
  -6   5  11   13.65    3.94
   6  -5 -11   18.60    4.90
  -6   4  11    1.97    2.19
   6  -4 -11    5.31    2.54
  -6   3  11   -1.12    1.91
   6  -3 -11    0.43    2.15
   6  -3 -11    1.90    1.77
  -6   2  11    8.10    3.36
   6  -2 -11    6.13    2.13
   6  -2 -11    3.80    2.16
  -6   1  11   11.71    3.98
   6  -1 -11   12.34    2.94
  -6   0  11   -3.34    1.44
   6   0 -11   -0.48    1.11
  -6  -1  11    5.80    3.33
   6   1 -11   17.88    2.32
   6   1 -11   11.06    2.88
  -6  -2  11    7.22    4.06
   6   2 -11    5.86    2.39
  -6  -3  11   -0.80    2.98
   6   3 -11   -0.43    1.56
  -6  -4  11   -0.89    3.31
   6   4 -11   -1.31    1.48
  -6  -5  11    3.67    4.23
   6   5 -11    9.70    3.92
  -6  -6  11   10.64    5.85
   6   6 -11   14.01    3.89
  -6  -7  11   -5.70    3.90
   6   7 -11    1.14    2.45
   7  -7 -11    3.95    2.93
   7  -6 -11    7.62    3.18
  -7   5  11   10.93    3.74
   7  -5 -11   12.45    4.11
  -7   4  11   15.66    4.25
   7  -4 -11   16.05    4.55
  -7   3  11   36.71    6.42
   7  -3 -11   37.30    6.58
   7  -3 -11   28.21    3.56
  -7   2  11   -2.71    2.15
   7  -2 -11    1.13    1.86
   7  -2 -11   -0.23    1.90
  -7   1  11    9.92    3.80
   7  -1 -11   10.02    2.72
   7  -1 -11   16.05    3.35
  -7   0  11    5.58    3.24
   7   0 -11   -0.03    1.68
   7   0 -11    3.65    1.67
  -7  -1  11   16.85    4.94
   7   1 -11   15.34    3.71
  -7  -2  11   -2.63    2.69
   7   2 -11    1.36    1.87
  -7  -3  11   34.40    7.41
   7   3 -11   31.10    5.43
  -7  -4  11   14.51    5.55
   7   4 -11    9.99    3.40
  -7  -5  11    7.71    5.36
   7   5 -11    8.05    3.47
  -7  -6  11   -4.87    3.77
   7   6 -11    4.17    3.09
  -7  -7  11   -1.31    5.40
   7   7 -11   -2.22    2.09
   8  -7 -11   12.72    4.28
  -8   5  11    2.46    2.26
  -8   4  11    0.69    1.95
   8  -4 -11   -1.04    2.14
  -8   3  11    1.50    2.22
   8  -3 -11    0.52    1.72
   8  -3 -11    3.34    2.24
  -8   2  11    5.56    3.24
   8  -2 -11    6.38    2.82
   8  -2 -11    5.87    3.24
  -8   1  11   -0.09    2.19
   8  -1 -11    3.44    2.40
   8  -1 -11    3.88    2.15
  -8   0  11    1.55    2.84
   8   0 -11    0.39    1.59
  -8  -1  11    1.35    3.28
   8   1 -11    2.41    1.76
  -8  -2  11    1.31    3.72
   8   2 -11    2.79    1.88
  -8  -3  11   -3.43    3.03
   8   3 -11    0.08    1.81
  -8  -4  11   -2.85    3.54
   8   4 -11    0.81    2.15
  -8  -5  11   -3.14    3.82
   8   5 -11    2.15    2.57
  -8  -6  11    0.46    5.15
   8   6 -11    1.27    2.24
  -8  -7  11   -5.37    4.81
   8   7 -11    7.19    2.98
  -9   6  11   -1.78    3.55
  -9   5  11   -2.84    2.83
  -9   4  11   11.44    4.55
  -9   4  11   16.45    4.34
   9  -4 -11   14.65    3.96
  -9   3  11   10.20    3.70
   9  -3 -11    6.15    3.10
   9  -3 -11    4.90    2.68
  -9   2  11   24.92    5.66
   9  -2 -11   22.03    4.83
   9  -2 -11   23.98    4.63
  -9   1  11   -2.38    1.77
   9  -1 -11    4.49    1.91
   9  -1 -11   -0.61    1.60
  -9   0  11    0.21    2.52
   9   0 -11   -0.63    1.59
  -9  -1  11    0.54    3.30
   9   1 -11    1.02    1.77
  -9  -2  11   15.10    5.58
   9   2 -11   21.32    4.72
  -9  -3  11    4.32    4.40
   9   3 -11    2.41    2.19
  -9  -4  11   12.90    6.20
   9   4 -11   16.28    4.38
  -9  -5  11    4.07    5.33
   9   5 -11    1.99    2.63
  -9  -6  11   -6.57    4.29
   9   6 -11   -0.99    2.40
 -10   6  11   -2.48    3.88
 -10   5  11   -3.13    3.34
 -10   4  11    2.76    3.59
  10  -4 -11    0.44    2.68
 -10   3  11   -1.31    1.72
  10  -3 -11    1.83    2.43
 -10   2  11   10.77    3.92
  10  -2 -11    7.82    3.61
  10  -2 -11    5.61    3.01
 -10   1  11    4.61    3.23
  10  -1 -11    5.68    2.71
 -10   0  11    1.24    3.02
  10   0 -11    0.06    1.83
 -10  -1  11    8.18    4.54
 -10  -2  11    6.65    5.20
  10   2 -11    7.95    3.28
 -10  -3  11   -2.18    3.78
  10   3 -11    2.01    2.36
 -10  -4  11   -0.73    4.38
  10   4 -11    0.03    1.95
 -10  -5  11    1.11    5.52
  10   5 -11   -0.31    1.88
 -10  -6  11   -4.77    5.24
  10   6 -11   -0.04    2.45
 -11   5  11    3.97    4.49
 -11   4  11   -0.39    3.36
  11  -4 -11   -1.54    2.69
 -11   3  11   15.69    4.13
 -11   3  11    7.54    4.16
  11  -3 -11   11.27    3.92
 -11   2  11   -0.85    2.10
  11  -2 -11    0.20    2.37
 -11   1  11   13.81    4.62
  11  -1 -11   13.90    4.15
 -11   0  11   11.41    4.86
  11   0 -11   15.67    4.57
 -11  -1  11   18.58    6.02
  11   1 -11   12.27    4.20
 -11  -2  11   -4.56    3.51
  11   2 -11   -2.16    1.73
 -11  -3  11    3.74    5.31
  11   3 -11    8.18    3.22
 -11  -4  11    3.58    5.28
  11   4 -11   -0.61    2.01
 -11  -5  11   -5.55    4.44
  11   5 -11    2.23    3.06
 -12   4  11   10.97    5.24
  12  -4 -11   20.43    5.50
  12  -3 -11    4.74    3.38
 -12   2  11    7.57    3.30
  12  -2 -11    5.54    3.56
 -12   1  11    5.24    3.50
  12  -1 -11    2.81    2.76
 -12   0  11    2.25    3.52
  12   0 -11    1.19    2.37
 -12  -1  11    7.48    4.79
  12   1 -11    5.86    3.44
 -12  -2  11    5.92    5.36
  12   2 -11    5.39    3.48
 -12  -3  11    7.89    6.31
 -12  -4  11   21.60    8.48
  12   4 -11    7.28    3.74
  13  -3 -11   -0.71    3.07
  13  -2 -11   -3.74    2.43
 -13   1  11    6.49    3.69
  13  -1 -11    0.39    2.46
 -13   0  11   24.89    6.54
  13   0 -11   24.12    5.88
 -13  -1  11    5.73    4.44
  13   1 -11   -0.41    2.49
 -13  -2  11    8.79    6.15
  13   2 -11   -0.40    2.43
 -13  -3  11    2.22    5.95
  13   3 -11   -0.17    2.54
  14  -2 -11    1.63    3.66
  14  -1 -11   -0.42    2.69
 -14   0  11    1.97    3.72
  14   0 -11    1.62    2.85
 -14  -1  11    0.86    4.39
  14   1 -11   -1.64    2.36
 -14  -2  11    7.13    5.96
  14   2 -11    9.51    4.00
  11   2  12    3.26    4.71
 -11  -2 -12    0.94    4.86
 -11  -1 -12    2.70    4.85
 -11   0 -12   -0.78    4.14
 -11   1 -12    3.37    4.81
 -11   2 -12    6.67    4.84
  10   3  12    3.05    4.50
 -10  -3 -12   17.18    7.31
  10   2  12    2.44    4.45
 -10  -2 -12   -2.71    4.56
 -10  -1 -12    5.04    5.04
 -10   0 -12   -3.71    3.94
 -10   1 -12    5.41    5.18
 -10   2 -12    5.84    4.57
  10  -3  12    6.27    3.90
 -10   3 -12    8.90    4.96
   9   4  12    2.64    4.19
  -9  -4 -12    5.05    5.15
   9   3  12   -1.25    3.60
  -9  -3 -12    1.55    4.76
   9   2  12    1.70    3.73
  -9  -2 -12    2.32    4.85
   9   1  12    1.51    3.16
  -9  -1 -12   -1.77    3.84
  -9   0 -12   -0.68    4.21
  -9   1 -12   -2.02    3.54
   9  -2  12    2.10    2.87
  -9   2 -12    6.03    4.74
   9  -3  12    2.42    2.90
  -9   3 -12    5.41    4.77
   9  -4  12    3.18    3.33
  -9   4 -12    5.75    4.30
   8   5  12    0.88    4.22
  -8  -5 -12   -1.86    4.01
   8   4  12    0.51    3.76
  -8  -4 -12   -0.29    4.23
   8   3  12    4.77    4.22
  -8  -3 -12    7.72    5.06
   8   2  12    7.85    3.96
  -8  -2 -12    1.79    4.28
   8   1  12   -0.79    2.88
  -8  -1 -12    0.91    4.28
   8   0  12   14.31    4.53
  -8   0 -12   20.78    6.49
  -8   1 -12    4.45    4.52
   8  -2  12    3.05    2.60
  -8   2 -12   -3.37    2.67
   8  -3  12    6.70    3.62
  -8   3 -12    5.96    3.88
   8  -4  12   -0.56    3.26
  -8   4 -12    4.57    3.99
   8  -5  12    1.03    3.41
  -8   5 -12    0.26    3.44
   7   6  12   -1.07    4.07
  -7  -6 -12   -3.69    3.50
   7   5  12    1.20    3.63
  -7  -5 -12   -5.36    2.65
   7   4  12    2.18    3.95
  -7  -4 -12   -3.11    2.97
   7   3  12    0.75    3.27
  -7  -3 -12   -1.38    3.47
   7   2  12    5.66    3.71
  -7  -2 -12    9.97    5.17
   7   1  12    6.73    3.36
  -7  -1 -12    1.67    3.96
   7   0  12    1.14    3.09
  -7   0 -12   -3.42    3.45
   7  -1  12    3.18    2.87
   7  -1  12    2.77    2.13
  -7   1 -12    8.29    5.13
   7  -2  12   13.41    3.95
  -7   2 -12    6.47    4.79
   7  -3  12    3.67    2.79
  -7   3 -12   -1.59    3.08
   7  -4  12   -0.54    2.15
  -7   4 -12    3.49    3.07
   7  -5  12   -4.20    1.99
  -7   5 -12   -1.26    3.14
   7  -6  12    0.51    2.87
  -7   6 -12   16.53    4.57
   6   6  12    3.92    4.59
  -6  -6 -12   -0.96    3.38
   6   5  12    4.18    4.11
  -6  -5 -12   -2.46    2.60
   6   4  12   -1.30    2.76
  -6  -4 -12    0.72    3.34
   6   3  12    1.90    3.13
  -6  -3 -12   -2.46    2.44
   6   2  12   12.30    4.51
  -6  -2 -12   18.60    6.15
   6   1  12    2.23    2.91
  -6  -1 -12    6.28    4.19
   6   0  12    6.41    3.09
  -6   0 -12    9.80    4.86
   6  -1  12    6.88    2.38
   6  -1  12    3.56    2.64
  -6   1 -12   10.11    4.82
   6  -2  12    8.88    3.09
  -6   2 -12   16.55    5.66
   6  -3  12   -3.01    1.61
  -6   3 -12    0.76    3.38
   6  -4  12    7.17    3.22
  -6   4 -12    3.97    3.74
   6  -5  12    3.12    2.71
  -6   5 -12    5.81    3.48
   6  -6  12   -2.57    2.54
  -6   6 -12    8.71    4.25
   5   7  12   -5.42    2.78
   5   6  12    1.67    3.82
  -5  -6 -12    3.80    3.81
   5   5  12    1.80    3.69
  -5  -5 -12   -0.22    2.62
   5   4  12    3.89    3.05
  -5  -4 -12    1.60    3.13
   5   3  12    1.82    3.04
  -5  -3 -12    7.67    4.29
   5   2  12   -1.99    2.00
  -5  -2 -12   -2.80    2.45
   5   1  12    1.47    2.45
  -5  -1 -12    0.68    3.29
   5   0  12   -0.85    1.96
  -5   0 -12   -1.36    3.27
   5  -1  12   17.08    3.55
   5  -1  12    0.62    2.07
  -5   1 -12    5.13    4.14
   5  -2  12    2.55    2.11
   5  -2  12   -0.19    2.05
  -5   2 -12    1.61    3.58
   5  -3  12    6.05    2.86
  -5   3 -12    8.83    4.48
   5  -4  12    4.69    2.63
  -5   4 -12    4.39    3.17
   5  -5  12   -0.70    1.96
  -5   5 -12    5.90    3.66
   5  -6  12    3.54    3.60
  -5   6 -12    4.32    3.59
   5  -7  12    4.78    4.12
   4   7  12   15.24    5.94
  -4  -7 -12   11.22    5.01
   4   6  12   -0.57    3.42
  -4  -6 -12    6.01    3.59
   4   5  12    6.20    3.70
  -4  -5 -12    1.22    3.05
   4   4  12    0.23    2.99
  -4  -4 -12    5.27    3.28
   4   3  12   10.02    4.10
  -4  -3 -12    2.12    2.88
   4   2  12    4.79    3.07
  -4  -2 -12    7.35    3.99
   4   1  12   15.86    4.18
  -4  -1 -12   10.09    4.15
   4   0  12    7.64    3.11
  -4   0 -12   11.68    4.53
   4  -1  12   12.94    3.65
  -4   1 -12   10.80    4.39
   4  -2  12    4.65    2.66
   4  -2  12    3.27    2.08
  -4   2 -12    7.86    4.25
   4  -3  12    0.13    1.88
  -4   3 -12    0.08    3.18
   4  -4  12    4.42    2.62
  -4   4 -12    1.92    2.87
   4  -5  12    6.43    3.62
  -4   5 -12    2.04    3.12
   4  -6  12    4.41    3.71
  -4   6 -12    1.97    2.69
   4  -7  12    8.17    4.64
  -4   7 -12   12.56    4.48
   3   7  12   10.68    4.22
  -3  -7 -12   -0.27    3.07
   3   6  12   15.47    5.33
  -3  -6 -12   11.48    4.27
   3   5  12   23.84    6.02
  -3  -5 -12   20.97    5.85
   3   4  12    0.49    2.39
  -3  -4 -12    0.40    2.40
   3   3  12    3.06    2.85
  -3  -3 -12    4.45    3.15
   3   2  12   -0.11    2.12
  -3  -2 -12   -0.57    2.20
   3   1  12   20.86    4.72
  -3  -1 -12   23.48    5.37
   3   0  12    1.76    2.16
  -3   0 -12    0.15    2.78
   3  -1  12   23.86    3.01
   3  -1  12   18.96    4.28
  -3   1 -12   25.43    5.60
   3  -2  12    1.23    1.68
   3  -2  12    1.38    2.01
  -3   2 -12    2.08    3.13
   3  -3  12    4.02    2.35
   3  -3  12    3.99    2.30
  -3   3 -12    6.59    3.79
   3  -4  12    3.06    2.18
  -3   4 -12   -0.65    2.93
   3  -5  12   27.05    5.62
  -3   5 -12   20.42    4.89
   3  -6  12   17.54    4.61
  -3   6 -12   10.45    3.55
   3  -7  12   -2.20    2.96
  -3   7 -12    9.70    3.91
   2   7  12    5.44    3.99
  -2  -7 -12    1.24    3.53
   2   6  12    8.96    4.31
  -2  -6 -12    8.34    4.13
   2   5  12    2.96    2.87
  -2  -5 -12    2.36    2.81
   2   4  12    9.65    3.76
  -2  -4 -12    9.47    3.85
   2   3  12   25.92    5.54
  -2  -3 -12   28.96    6.02
   2   2  12   14.47    4.23
  -2  -2 -12   21.60    4.75
   2   1  12    6.57    3.19
  -2  -1 -12    7.83    3.26
   2   0  12   31.63    4.32
   2   0  12   37.50    2.93
  -2   0 -12   37.26    5.13
   2  -1  12    8.62    2.01
   2  -1  12    5.38    2.61
  -2   1 -12    4.85    3.39
   2  -2  12   16.15    3.57
   2  -2  12   25.80    4.29
  -2   2 -12   17.49    5.02
   2  -3  12   18.09    4.25
   2  -3  12   30.30    4.83
  -2   3 -12   27.89    5.88
   2  -4  12   10.55    3.30
   2  -4  12   15.09    4.53
  -2   4 -12   14.38    4.50
   2  -5  12    4.82    3.45
  -2   5 -12    4.58    2.69
   2  -6  12   13.00    4.72
  -2   6 -12   19.33    4.62
   2  -7  12    3.77    3.28
   1   7  12    0.05    2.99
  -1  -7 -12    1.67    2.55
   1   6  12   -2.89    2.15
  -1  -6 -12   -1.67    2.25
   1   5  12   32.50    6.63
  -1  -5 -12   25.35    5.97
   1   4  12    3.02    2.71
  -1  -4 -12   -0.13    1.77
   1   3  12    0.54    2.43
  -1  -3 -12   -0.11    2.00
   1   2  12    1.52    2.24
  -1  -2 -12    5.13    2.76
   1   1  12  108.86    7.79
  -1  -1 -12  105.97    7.69
   1   0  12   -1.88    1.57
  -1   0 -12    1.69    2.20
   1  -1  12   97.80    6.78
   1  -1  12  103.77    5.80
  -1   1 -12   99.22    7.41
   1  -2  12    2.68    2.19
  -1   2 -12   -0.35    2.77
   1  -3  12    4.10    2.48
  -1   3 -12    2.45    3.37
  -1   3 -12    3.83    2.35
   1  -4  12    2.09    2.12
  -1   4 -12   -0.09    1.76
  -1   4 -12    1.71    2.52
  -1   5 -12   29.07    5.41
   1  -6  12    4.40    2.70
  -1   6 -12    7.33    2.93
   1  -7  12    3.53    3.72
   0   7  12    3.60    3.83
   0  -7 -12    5.86    3.37
   0   6  12    1.98    2.89
   0  -6 -12   -0.89    2.60
   0   5  12    1.77    2.93
   0  -5 -12    0.01    2.41
   0   4  12    6.19    3.13
   0  -4 -12    3.82    2.61
   0   3  12  113.71    8.40
   0  -3 -12  120.98    8.82
   0   2  12    1.88    2.42
   0  -2 -12    4.41    2.54
   0   1  12    9.16    3.38
   0  -1 -12   10.51    3.34
   0   0  12   36.95    4.65
   0   0 -12   52.47    5.35
   0  -1  12    4.66    2.58
   0   1 -12    9.10    2.41
   0   1 -12    8.24    3.38
   0  -2  12    4.23    2.56
   0   2 -12    6.68    2.24
   0   2 -12    0.77    2.69
   0  -3  12  106.54    7.40
   0   3 -12  121.06    7.35
   0   3 -12  116.32    8.09
   0  -4  12    5.61    2.89
   0   4 -12    8.59    3.48
   0   4 -12    4.97    2.51
   0  -5  12    3.70    2.78
   0   5 -12   -1.73    1.36
   0   5 -12    0.86    1.91
   0   6 -12    1.61    2.70
   0   7 -12    4.03    3.70
   0  -8  12    6.01    3.76
  -1   7  12    4.17    3.64
  -1   6  12    0.29    2.50
   1  -6 -12   -1.68    2.16
  -1   5  12   12.26    4.04
   1  -5 -12    8.55    3.43
  -1   4  12   17.51    4.73
   1  -4 -12   14.62    4.52
  -1   3  12   -0.23    1.94
   1  -3 -12    3.14    2.52
  -1   2  12   -2.61    1.60
   1  -2 -12    0.62    1.67
  -1   1  12   73.69    6.38
   1  -1 -12   82.82    6.35
  -1   0  12   -1.28    1.60
   1   0 -12    1.38    1.05
   1   0 -12   -0.42    1.50
  -1  -1  12   74.84    6.55
   1   1 -12   72.53    5.85
   1   1 -12   74.19    4.80
  -1  -2  12    0.74    2.43
   1   2 -12    2.13    2.45
   1   2 -12   -0.29    1.26
  -1  -3  12    2.03    2.56
   1   3 -12   -2.42    2.58
   1   3 -12   -1.04    1.16
  -1  -4  12   15.37    4.23
   1   4 -12   21.11    4.45
   1   4 -12   17.01    4.29
  -1  -5  12    9.25    3.77
   1   5 -12    7.86    3.49
   1   5 -12    8.43    3.00
  -1  -6  12    3.40    2.95
   1   6 -12    3.13    2.73
   1   7 -12   -1.00    2.54
   1   8 -12    1.55    3.15
  -2   7  12    2.23    2.64
   2  -7 -12    2.57    3.32
  -2   6  12    9.02    3.85
   2  -6 -12    6.13    3.58
  -2   5  12    0.62    2.08
   2  -5 -12    5.20    3.08
  -2   4  12    0.06    2.04
   2  -4 -12   -2.81    1.74
  -2   3  12   55.50    6.05
   2  -3 -12   54.64    5.98
  -2   2  12   18.51    4.60
   2  -2 -12   25.46    5.03
  -2   1  12   13.52    3.97
   2  -1 -12    9.00    3.14
   2  -1 -12   12.78    2.06
  -2   0  12  236.99   11.72
   2   0 -12  244.29    8.04
   2   0 -12  238.41   10.02
  -2  -1  12    4.60    2.85
   2   1 -12   11.08    2.70
   2   1 -12   13.10    2.94
  -2  -2  12   20.85    4.68
   2   2 -12   21.61    4.14
   2   2 -12   22.99    4.32
  -2  -3  12   54.84    6.06
   2   3 -12   63.30    5.66
   2   3 -12   55.56    5.31
  -2  -4  12    0.14    2.72
   2   4 -12   -0.77    1.80
   2   4 -12    1.40    2.26
  -2  -5  12    0.64    2.90
   2   5 -12    3.92    2.39
  -2  -6  12    6.94    3.99
   2   6 -12    6.21    3.54
   2   7 -12   -0.31    2.29
   2   8 -12    0.76    3.46
  -3   7  12   -0.02    2.89
   3  -7 -12    0.84    2.70
  -3   6  12   -1.38    2.04
   3  -6 -12    2.04    2.80
  -3   5  12   21.88    5.05
   3  -5 -12   24.90    5.41
  -3   4  12    8.43    3.52
   3  -4 -12   11.22    3.36
  -3   3  12    3.35    2.57
   3  -3 -12    2.23    1.96
  -3   2  12    0.03    1.76
   3  -2 -12   -0.27    1.16
  -3   1  12    2.23    2.25
   3  -1 -12   -0.75    0.99
   3  -1 -12    0.90    1.67
  -3   0  12    0.55    2.09
   3   0 -12   -0.07    1.18
   3   0 -12   -0.70    1.41
  -3  -1  12   -0.46    2.21
   3   1 -12   -0.35    1.27
   3   1 -12    1.65    1.39
  -3  -2  12    0.58    2.56
   3   2 -12    5.27    2.28
   3   2 -12    2.53    1.91
  -3  -3  12    1.50    2.79
   3   3 -12    3.07    2.67
   3   3 -12    2.25    2.01
  -3  -4  12    5.05    3.33
   3   4 -12    8.50    3.33
  -3  -5  12   18.13    5.29
   3   5 -12   22.94    5.18
  -3  -6  12   -1.70    3.47
   3   6 -12   -0.81    2.03
  -3  -7  12   -1.50    3.91
   3   7 -12    0.75    2.61
  -4   7  12   18.91    4.95
   4  -7 -12   11.87    5.09
  -4   6  12    8.93    3.55
   4  -6 -12   -3.77    2.30
  -4   5  12    1.61    2.55
   4  -5 -12   -1.32    2.14
  -4   4  12   -0.54    2.14
   4  -4 -12    4.50    3.06
  -4   3  12   -0.44    2.25
   4  -3 -12   -1.49    1.34
  -4   2  12    0.10    1.92
   4  -2 -12    0.75    1.27
   4  -2 -12    1.69    1.78
  -4   1  12   46.43    5.71
   4  -1 -12   50.44    4.88
   4  -1 -12   47.56    3.69
  -4   0  12   11.78    3.94
   4   0 -12   16.91    3.32
   4   0 -12   17.29    3.17
  -4  -1  12   44.68    5.65
   4   1 -12   43.63    4.21
   4   1 -12   57.22    4.44
  -4  -2  12   -3.23    2.02
   4   2 -12    0.50    1.48
   4   2 -12    2.15    2.22
  -4  -3  12   -1.46    2.45
   4   3 -12    1.20    1.90
  -4  -4  12    3.86    3.76
   4   4 -12    5.19    2.58
  -4  -5  12   -2.67    3.29
   4   5 -12   -1.90    1.73
  -4  -6  12    4.29    4.36
   4   6 -12    2.54    2.71
  -4  -7  12   17.99    6.61
   4   7 -12    7.82    3.81
   5  -7 -12    3.93    3.25
  -5   6  12    8.14    3.31
   5  -6 -12    6.12    3.45
  -5   5  12    8.33    3.79
   5  -5 -12    8.81    3.98
  -5   4  12    5.52    2.78
   5  -4 -12    3.88    2.55
  -5   3  12    6.00    3.16
   5  -3 -12    2.41    2.24
  -5   2  12    4.74    3.20
   5  -2 -12    2.95    1.78
   5  -2 -12    4.20    2.58
  -5   1  12    4.84    3.06
   5  -1 -12    8.34    2.48
   5  -1 -12    6.02    2.15
  -5   0  12    1.06    2.52
   5   0 -12    0.75    1.53
   5   0 -12   -0.24    1.24
  -5  -1  12    5.42    3.32
   5   1 -12    6.56    2.65
   5   1 -12   12.28    2.70
  -5  -2  12    8.31    3.96
   5   2 -12    4.91    2.35
  -5  -3  12    2.05    3.41
   5   3 -12    3.86    2.64
  -5  -4  12    8.02    4.49
   5   4 -12   -0.36    2.18
  -5  -5  12    5.81    4.76
   5   5 -12    5.69    3.14
  -5  -6  12   -1.41    4.11
   5   6 -12   -0.32    1.87
  -5  -7  12   -0.41    4.74
   5   7 -12   -1.10    2.24
   6  -7 -12    8.20    4.22
  -6   6  12    4.62    2.43
   6  -6 -12    1.14    2.44
  -6   5  12   -0.89    1.81
   6  -5 -12   -0.72    1.74
  -6   4  12    0.18    2.04
   6  -4 -12    4.60    2.35
  -6   3  12    0.74    2.02
   6  -3 -12    5.70    2.27
  -6   2  12    1.38    2.46
   6  -2 -12    0.94    1.41
   6  -2 -12    1.31    2.01
  -6   1  12   25.69    5.79
   6  -1 -12   23.21    4.21
   6  -1 -12   23.84    3.94
  -6   0  12    4.95    3.17
   6   0 -12   -0.35    1.46
  -6  -1  12   18.62    5.20
   6   1 -12   18.39    3.90
  -6  -2  12    1.73    3.14
   6   2 -12    1.55    1.77
  -6  -3  12    1.29    3.67
   6   3 -12   -0.70    1.43
  -6  -4  12   -0.37    3.64
   6   4 -12    2.69    2.18
  -6  -5  12    0.62    3.93
   6   5 -12   -0.09    2.02
  -6  -6  12    7.36    5.85
   6   6 -12    1.30    2.40
  -6  -7  12    8.82    6.18
   6   7 -12   10.77    4.45
   7  -7 -12   -1.22    3.04
   7  -6 -12    2.99    3.57
  -7   5  12    5.96    3.01
   7  -5 -12    6.07    3.60
  -7   4  12    3.84    2.42
   7  -4 -12    0.73    2.20
  -7   3  12    8.29    3.38
   7  -3 -12    7.38    3.01
  -7   2  12    3.21    2.59
   7  -2 -12    4.00    2.57
   7  -2 -12    0.26    1.53
  -7   1  12    5.83    3.54
   7  -1 -12    2.65    1.97
   7  -1 -12    2.36    1.92
  -7   0  12   -1.47    2.22
   7   0 -12    8.85    2.13
   7   0 -12   -0.91    1.48
  -7  -1  12    2.94    3.15
   7   1 -12    3.08    2.03
  -7  -2  12   -0.03    3.33
   7   2 -12   -0.49    1.43
  -7  -3  12    5.37    4.00
   7   3 -12    5.29    3.09
  -7  -4  12    0.30    4.05
   7   4 -12    0.37    2.20
  -7  -5  12    2.18    4.85
   7   5 -12    4.99    2.92
  -7  -6  12   -2.57    4.40
   7   6 -12    3.08    2.84
  -7  -7  12   -4.89    5.05
   7   7 -12   -2.71    2.94
   8  -6 -12    4.56    4.08
  -8   5  12    4.19    2.72
   8  -5 -12   -3.89    2.25
  -8   4  12    1.40    2.49
   8  -4 -12    3.29    2.66
  -8   3  12    2.10    2.43
   8  -3 -12   -0.36    2.02
   8  -3 -12   -0.53    1.78
  -8   2  12    4.02    2.98
   8  -2 -12    0.78    1.89
   8  -2 -12    1.63    1.70
  -8   1  12    8.21    3.93
   8  -1 -12    8.32    2.88
   8  -1 -12    6.86    2.82
  -8   0  12    4.48    3.30
   8   0 -12    6.55    2.66
  -8  -1  12    6.46    4.09
   8   1 -12    8.91    3.23
  -8  -2  12   -2.06    3.12
   8   2 -12   -0.07    1.68
  -8  -3  12    1.70    4.09
   8   3 -12    1.23    1.82
  -8  -4  12   -2.88    3.66
   8   4 -12   -0.51    1.76
  -8  -5  12    0.16    4.65
   8   5 -12   -0.63    1.92
  -8  -6  12    8.36    6.21
   8   6 -12   11.96    4.62
   9  -6 -12    5.46    4.03
   9  -5 -12   11.20    4.48
  -9   4  12    6.41    3.08
   9  -4 -12    8.39    3.16
  -9   3  12    0.34    2.13
   9  -3 -12    6.60    3.46
   9  -3 -12    2.34    2.26
  -9   2  12    2.94    2.61
   9  -2 -12    1.15    2.01
   9  -2 -12    2.91    1.91
  -9   1  12    3.73    2.98
   9  -1 -12    2.05    1.78
  -9   0  12    2.68    3.40
   9   0 -12   -1.40    1.49
  -9  -1  12   -5.13    2.48
   9   1 -12   -0.23    1.80
  -9  -2  12   -4.16    2.67
   9   2 -12    5.29    2.76
  -9  -3  12    4.74    4.95
   9   3 -12   -0.04    1.78
  -9  -4  12    6.06    5.24
   9   4 -12    1.78    2.24
  -9  -5  12    0.05    4.77
   9   5 -12    1.63    2.73
  -9  -6  12   -0.93    5.17
   9   6 -12   -1.96    2.06
  10  -5 -12   10.17    3.83
  10  -4 -12    3.83    3.57
 -10   3  12   -0.31    2.08
  10  -3 -12    0.43    2.26
  10  -3 -12    1.56    2.58
 -10   2  12   -2.58    1.94
  10  -2 -12    3.77    3.03
  10  -2 -12    1.13    2.09
 -10   1  12   -1.07    2.26
  10  -1 -12   -1.40    1.54
 -10   0  12   44.11    7.82
  10   0 -12   37.23    6.38
 -10  -1  12   -3.38    2.91
  10   1 -12    2.30    2.32
 -10  -2  12   -1.85    3.79
  10   2 -12    1.28    2.13
 -10  -3  12   -6.45    2.95
  10   3 -12    0.31    2.25
 -10  -4  12   -3.02    4.36
  10   4 -12    6.56    3.40
 -10  -5  12   -4.58    5.15
  10   5 -12   -0.52    2.52
  11  -5 -12    9.24    4.02
  11  -4 -12   15.81    4.92
 -11   3  12    3.29    2.68
  11  -3 -12    0.23    2.50
  11  -3 -12   -1.42    2.49
 -11   2  12    9.54    3.98
  11  -2 -12   10.01    3.72
 -11   1  12    4.60    3.70
  11  -1 -12   -0.96    1.85
 -11   0  12    6.37    3.91
  11   0 -12   -0.65    2.00
 -11  -1  12   -2.26    3.32
  11   1 -12    2.07    2.00
 -11  -2  12    1.46    4.57
  11   2 -12    5.53    3.05
 -11  -3  12   -5.21    3.09
  11   3 -12   -2.44    1.64
 -11  -4  12   15.37    7.22
  11   4 -12    4.35    2.90
 -11  -5  12    2.86    6.02
  11   5 -12    4.44    3.48
  12  -3 -12   13.15    4.94
 -12   2  12    2.17    2.77
  12  -2 -12    4.38    3.33
 -12   1  12    0.29    2.65
  12  -1 -12    0.26    2.37
 -12   0  12   25.89    6.69
  12   0 -12   24.55    5.72
 -12  -1  12   -6.46    2.50
  12   1 -12   -1.17    1.89
 -12  -2  12    2.17    5.18
  12   2 -12    5.80    3.31
 -12  -3  12   10.94    6.25
  12   3 -12    6.57    3.88
 -12  -4  12   -1.91    5.20
  12   4 -12    2.28    2.83
  13  -3 -12   -1.70    3.10
  13  -2 -12    9.66    4.27
 -13   1  12   12.25    4.75
  13  -1 -12    3.30    3.19
 -13   0  12   -0.36    3.00
  13   0 -12    1.58    3.02
 -13  -1  12   -1.94    3.25
  13   1 -12   -0.02    2.52
 -13  -2  12    8.20    6.15
  13   2 -12    2.15    2.90
 -13  -3  12    3.08    5.67
  13   3 -12    1.77    2.48
  14   0 -12   -0.49    2.85
  10   3  13   -2.00    4.08
  10   2  13   -0.45    4.28
 -10  -2 -13    0.78    4.68
 -10  -1 -13   -1.45    4.45
 -10   0 -13    2.66    4.83
 -10   1 -13   -1.21    4.06
 -10   2 -13    9.84    5.70
   9   4  13    5.45    5.21
  -9  -4 -13   11.80    6.58
   9   3  13    2.04    3.98
  -9  -3 -13    6.48    5.72
   9   2  13    3.08    4.01
  -9  -2 -13   -3.45    4.30
   9   1  13   -1.54    3.59
  -9  -1 -13    3.96    5.40
  -9   0 -13   -2.96    3.57
  -9   1 -13    2.49    4.35
  -9   2 -13    6.85    4.72
   9  -3  13    9.82    3.81
  -9   3 -13    8.77    4.80
   9  -4  13   11.42    4.24
  -9   4 -13    9.87    5.54
   8   5  13   -0.76    4.36
   8   4  13    1.39    4.02
  -8  -4 -13   -4.60    3.60
   8   3  13    0.81    3.68
  -8  -3 -13   -7.21    3.26
   8   2  13    2.53    3.47
  -8  -2 -13   -0.41    4.30
   8   1  13    1.34    3.49
  -8  -1 -13   -0.50    4.40
   8   0  13   -3.11    2.68
  -8   0 -13   -5.74    3.57
  -8   1 -13   -4.26    3.65
  -8   2 -13    4.51    4.39
   8  -3  13    5.69    3.08
  -8   3 -13   -2.26    2.91
   8  -4  13   -1.87    2.62
  -8   4 -13   -2.00    2.89
   7   5  13   -0.75    3.54
  -7  -5 -13   -0.34    3.78
   7   4  13   22.51    6.46
  -7  -4 -13   25.29    7.13
   7   3  13    6.79    4.48
  -7  -3 -13    6.97    5.08
   7   2  13    5.34    3.82
  -7  -2 -13   12.48    5.63
   7   1  13   -0.54    2.79
  -7  -1 -13    2.01    4.37
   7   0  13    0.69    2.70
  -7   0 -13   -3.16    3.57
  -7   1 -13   -0.24    3.47
   7  -2  13   18.52    4.53
  -7   2 -13    6.88    4.96
   7  -3  13    1.16    2.83
  -7   3 -13    9.81    4.97
   7  -4  13   16.56    4.86
  -7   4 -13   21.63    6.15
   7  -5  13    0.69    2.57
  -7   5 -13   -2.16    2.59
   6   6  13    1.73    4.74
  -6  -6 -13   -1.57    3.83
   6   5  13   -1.91    2.61
  -6  -5 -13    0.78    4.02
   6   4  13    0.50    3.65
  -6  -4 -13   -3.22    2.76
   6   3  13    5.16    3.49
  -6  -3 -13   -2.33    3.40
   6   2  13    1.84    2.74
  -6  -2 -13    5.60    4.17
   6   1  13    4.74    3.30
  -6  -1 -13    8.30    4.85
   6   0  13   -3.08    1.99
  -6   0 -13   -0.73    3.53
   6  -1  13    2.61    2.57
  -6   1 -13    2.23    4.17
   6  -2  13    1.81    2.76
  -6   2 -13    3.66    4.26
   6  -3  13    3.91    2.55
  -6   3 -13    0.65    3.13
   6  -4  13    7.58    2.78
  -6   4 -13    6.42    4.29
   6  -5  13   12.16    4.10
  -6   5 -13    5.16    3.54
   6  -6  13   10.76    4.42
  -6   6 -13    3.77    3.59
   5   6  13   12.13    5.03
  -5  -6 -13    5.82    4.14
   5   5  13   -3.93    2.64
  -5  -5 -13   -2.12    3.35
   5   4  13    4.22    3.84
  -5  -4 -13    8.22    4.10
   5   3  13    7.10    3.79
  -5  -3 -13   18.83    5.95
   5   2  13    2.55    3.10
  -5  -2 -13    0.42    3.28
   5   1  13    0.86    2.63
  -5  -1 -13   -0.29    3.08
   5   0  13    7.27    3.34
  -5   0 -13    8.39    4.54
   5  -1  13    2.93    2.65
  -5   1 -13    2.47    3.65
   5  -2  13   -0.81    1.79
   5  -2  13   -0.28    2.07
  -5   2 -13    0.03    3.84
   5  -3  13   17.90    4.02
  -5   3 -13   23.04    6.49
   5  -4  13    9.38    3.34
  -5   4 -13    9.37    4.28
   5  -5  13    2.16    2.41
  -5   5 -13    6.55    4.34
   5  -6  13    3.63    3.58
  -5   6 -13    8.91    4.36
   4   6  13    3.47    3.44
  -4  -6 -13   -2.65    2.78
   4   5  13    4.02    3.92
  -4  -5 -13    0.55    3.12
   4   4  13    4.22    3.10
  -4  -4 -13    6.82    3.89
   4   3  13    0.02    2.64
  -4  -3 -13   -0.57    2.26
   4   2  13   32.24    6.35
  -4  -2 -13   37.34    7.23
   4   1  13    0.34    2.17
  -4  -1 -13    0.52    2.93
   4   0  13   -0.09    2.09
  -4   0 -13   -3.20    2.36
   4  -1  13    1.30    2.21
  -4   1 -13   -1.41    3.06
   4  -2  13   29.69    5.04
   4  -2  13   31.83    5.17
  -4   2 -13   41.17    7.64
   4  -3  13    3.72    2.35
  -4   3 -13   -0.02    3.51
   4  -4  13    3.72    2.77
  -4   4 -13    1.53    3.39
   4  -5  13    3.15    3.29
  -4   5 -13    0.32    2.72
   4  -6  13    2.69    3.60
  -4   6 -13    7.34    4.07
   3   7  13   -2.91    2.97
  -3  -7 -13   -1.21    3.14
   3   6  13    6.63    4.83
  -3  -6 -13    6.34    4.41
   3   5  13    3.49    3.33
  -3  -5 -13    4.54    3.26
   3   4  13   -2.75    2.07
  -3  -4 -13   -1.03    2.56
   3   3  13    5.72    3.31
  -3  -3 -13    9.67    4.45
   3   2  13    1.44    2.57
  -3  -2 -13    1.34    2.20
   3   1  13    1.24    2.28
  -3  -1 -13   -3.04    1.72
   3   0  13   24.34    4.98
  -3   0 -13   22.20    5.42
   3  -1  13   -1.00    1.91
  -3   1 -13   -2.01    3.07
   3  -2  13    2.09    1.63
   3  -2  13   -0.22    1.86
  -3   2 -13   -4.46    2.60
   3  -3  13   10.05    3.26
   3  -3  13    5.81    2.98
  -3   3 -13    6.87    4.07
   3  -4  13    3.05    2.54
  -3   4 -13    4.09    3.54
   3  -5  13    9.00    3.18
  -3   5 -13    7.01    3.19
   3  -6  13   12.50    3.90
  -3   6 -13   11.76    4.29
   3  -7  13   -0.89    3.52
  -3   7 -13   10.32    3.75
   2   7  13   -0.52    3.87
  -2  -7 -13    5.17    3.71
   2   6  13    2.11    2.99
  -2  -6 -13   -1.28    2.93
   2   5  13   -0.98    2.97
  -2  -5 -13    5.77    3.36
   2   4  13    0.37    2.29
  -2  -4 -13   -3.83    1.67
   2   3  13    4.19    2.87
  -2  -3 -13    5.43    3.05
   2   2  13   22.50    5.24
  -2  -2 -13   32.87    6.16
   2   1  13   -0.36    2.02
  -2  -1 -13    0.40    2.42
   2   0  13    1.15    2.14
  -2   0 -13   -1.23    2.36
   2  -1  13   -0.24    1.87
  -2   1 -13    1.02    2.86
   2  -2  13   20.16    4.20
   2  -2  13   25.01    4.30
  -2   2 -13   25.84    5.81
   2  -3  13    7.87    2.98
   2  -3  13    4.53    2.54
  -2   3 -13    8.60    4.45
   2  -4  13    0.21    2.20
   2  -4  13    1.52    2.19
  -2   4 -13    5.39    3.58
   2  -5  13    2.96    3.09
  -2   5 -13    7.69    3.03
   2  -6  13    0.05    3.03
  -2   6 -13    4.29    3.07
   2  -7  13   -1.82    3.15
   1   7  13    5.79    4.04
  -1  -7 -13   14.51    5.50
   1   6  13    4.58    3.22
  -1  -6 -13    0.64    3.36
   1   5  13   -3.84    1.76
  -1  -5 -13    1.59    3.24
   1   4  13    6.56    3.72
  -1  -4 -13    6.85    3.67
   1   3  13    1.26    2.53
  -1  -3 -13    2.57    2.78
   1   2  13   -0.50    1.85
  -1  -2 -13    2.39    2.58
   1   1  13    2.10    2.48
  -1  -1 -13    0.69    2.20
   1   0  13   38.48    6.04
  -1   0 -13   36.91    6.20
   1  -1  13    9.15    2.19
   1  -1  13    0.53    2.01
  -1   1 -13    2.41    3.01
   1  -2  13   -0.75    1.83
   1  -2  13    4.98    1.88
  -1   2 -13   -0.20    3.10
   1  -3  13   -1.17    1.67
   1  -3  13    1.95    2.22
  -1   3 -13   -0.38    2.99
   1  -4  13    5.32    2.80
   1  -4  13    7.17    3.24
  -1   4 -13   12.30    4.14
   1  -5  13    3.49    2.89
  -1   5 -13    7.43    3.18
   1  -6  13    5.50    2.83
  -1   6 -13    7.55    3.22
   1  -7  13    8.94    4.81
   0   7  13   13.46    4.69
   0  -7 -13    3.15    4.29
   0   6  13   -0.35    3.09
   0  -6 -13    3.58    2.85
   0   5  13    0.28    2.42
   0  -5 -13    5.84    3.43
   0   4  13   13.83    4.38
   0  -4 -13   20.32    5.09
   0   3  13    5.67    3.41
   0  -3 -13   14.03    3.99
   0   2  13    6.60    3.40
   0  -2 -13    7.85    2.87
   0   1  13    6.44    3.17
   0  -1 -13   11.20    3.46
   0   0  13   -1.31    1.78
   0   0 -13   -2.65    1.68
   0  -1  13    5.61    2.76
   0   1 -13   10.49    3.71
   0   1 -13   10.33    2.54
   0  -2  13    6.06    3.08
   0   2 -13    3.02    2.03
   0   2 -13    3.06    3.32
   0  -3  13   11.26    3.60
   0   3 -13    4.53    3.33
   0   3 -13   11.43    3.26
   0  -4  13   14.96    4.19
   0   4 -13   17.82    4.33
   0   4 -13   15.71    4.26
   0  -5  13    3.19    2.70
   0   5 -13    4.12    2.86
   0   5 -13    1.99    2.41
   0   6 -13    4.63    2.82
  -1   7  13    4.71    3.35
   1  -7 -13    9.48    4.85
  -1   6  13    4.61    3.59
   1  -6 -13    3.32    3.01
  -1   5  13   13.70    4.78
   1  -5 -13    7.17    3.88
  -1   4  13    5.93    3.06
   1  -4 -13    1.85    2.70
  -1   3  13    0.03    2.38
   1  -3 -13    2.36    2.57
  -1   2  13    3.64    2.64
   1  -2 -13    1.65    2.19
  -1   1  13   31.28    5.81
   1  -1 -13   28.01    5.35
  -1   0  13   29.39    5.64
   1   0 -13   25.66    2.67
   1   0 -13   36.01    5.63
  -1  -1  13   35.10    6.09
   1   1 -13   32.05    3.39
   1   1 -13   35.27    5.58
  -1  -2  13    0.65    2.34
   1   2 -13    2.66    1.83
   1   2 -13    3.33    3.17
  -1  -3  13    2.67    2.51
   1   3 -13    0.02    1.66
   1   3 -13    0.50    2.91
  -1  -4  13    5.56    3.06
   1   4 -13    5.70    2.87
   1   4 -13    2.49    2.75
  -1  -5  13   10.53    3.70
   1   5 -13    7.68    3.33
   1   6 -13   -1.06    2.37
   1   7 -13    6.89    4.10
  -2   7  13    3.17    3.24
   2  -7 -13    3.21    3.52
  -2   6  13    0.54    2.63
   2  -6 -13    3.51    2.56
  -2   5  13   14.41    4.47
   2  -5 -13   17.94    5.08
  -2   4  13    3.14    3.19
   2  -4 -13    9.67    3.14
  -2   3  13    1.20    2.39
   2  -3 -13    3.17    1.94
  -2   2  13    3.96    2.69
   2  -2 -13    8.63    3.37
  -2   1  13   24.94    5.38
   2  -1 -13   28.49    5.24
  -2   0  13   -0.10    1.97
   2   0 -13   -1.05    1.84
   2   0 -13   -0.17    0.96
  -2  -1  13   29.35    5.76
   2   1 -13   25.94    4.57
   2   1 -13   24.01    3.11
  -2  -2  13    4.58    3.12
   2   2 -13    8.70    3.44
   2   2 -13    6.65    2.49
  -2  -3  13    2.53    2.71
   2   3 -13    3.94    2.34
   2   3 -13    4.10    3.17
  -2  -4  13    4.00    3.29
   2   4 -13    2.37    2.35
  -2  -5  13   13.95    4.58
   2   5 -13   14.26    4.11
  -2  -6  13    2.41    3.42
   2   6 -13   -2.73    1.88
   2   7 -13    2.86    3.05
  -3   7  13    5.15    3.33
   3  -7 -13    8.53    3.74
  -3   6  13    1.34    2.54
   3  -6 -13   -3.38    2.18
  -3   5  13   -0.56    2.33
   3  -5 -13   -0.49    2.77
  -3   4  13   46.56    7.73
   3  -4 -13   61.13    7.00
  -3   3  13    1.36    2.64
   3  -3 -13    0.07    1.98
  -3   2  13   22.63    5.20
   3  -2 -13   24.28    5.10
  -3   1  13   -1.29    1.87
   3  -1 -13    5.46    2.14
  -3   0  13    1.83    2.96
   3   0 -13    3.06    2.29
   3   0 -13    4.20    2.03
  -3  -1  13   -3.86    1.52
   3   1 -13    6.42    2.20
   3   1 -13    0.49    1.31
  -3  -2  13   19.58    4.95
   3   2 -13   29.05    4.69
   3   2 -13   30.27    4.91
  -3  -3  13    4.79    3.50
   3   3 -13   -1.60    2.30
   3   3 -13   -0.54    1.80
  -3  -4  13   46.82    6.20
   3   4 -13   53.94    5.99
  -3  -5  13   -0.65    3.10
   3   5 -13   -1.73    1.86
  -3  -6  13   -1.18    3.08
   3   6 -13   -2.10    1.48
   3   7 -13   -2.64    2.29
  -4   7  13    7.08    3.36
   4  -7 -13    8.70    3.74
  -4   6  13    4.79    3.18
   4  -6 -13    1.04    3.17
  -4   5  13    3.44    3.08
   4  -5 -13   -1.28    2.17
  -4   4  13    4.62    3.08
   4  -4 -13    4.22    2.84
  -4   3  13   12.34    4.04
   4  -3 -13    8.59    3.79
  -4   2  13    2.88    2.91
   4  -2 -13    3.15    2.56
  -4   1  13    0.03    2.11
   4  -1 -13    5.06    1.96
   4  -1 -13    0.99    1.22
  -4   0  13   -0.51    2.12
   4   0 -13   -1.48    1.53
   4   0 -13   -0.44    1.11
  -4  -1  13    0.90    2.61
   4   1 -13    1.47    1.63
   4   1 -13    4.40    1.95
  -4  -2  13    1.63    3.00
   4   2 -13    3.39    2.69
   4   2 -13    3.86    2.42
  -4  -3  13   11.19    4.49
   4   3 -13   11.19    3.51
  -4  -4  13   -0.09    2.95
   4   4 -13   -2.29    1.16
  -4  -5  13    1.36    3.68
   4   5 -13    6.41    3.11
  -4  -6  13   -1.58    3.38
   4   6 -13   -3.59    1.94
  -4  -7  13    4.47    4.99
   4   7 -13   -0.22    2.33
  -5   7  13    3.00    2.94
   5  -7 -13    0.69    2.45
  -5   6  13    2.06    2.34
   5  -6 -13    5.16    2.51
  -5   5  13    3.05    2.49
   5  -5 -13    3.06    2.45
  -5   4  13   17.72    4.70
   5  -4 -13   28.11    5.72
  -5   3  13   35.94    6.60
   5  -3 -13   36.71    6.44
  -5   2  13   -1.25    1.91
   5  -2 -13    2.10    2.18
  -5   1  13   43.18    5.99
   5  -1 -13   39.83    4.50
   5  -1 -13   40.12    3.77
  -5   0  13    5.79    3.40
   5   0 -13   12.24    3.12
   5   0 -13   11.50    2.91
  -5  -1  13   43.25    7.25
   5   1 -13   40.55    4.39
   5   1 -13   47.09    4.20
  -5  -2  13    0.95    2.81
   5   2 -13   -0.57    1.61
  -5  -3  13   29.49    6.52
   5   3 -13   27.83    5.18
  -5  -4  13   20.81    5.92
   5   4 -13   19.10    4.78
  -5  -5  13    7.13    5.06
   5   5 -13    7.40    3.50
  -5  -6  13    5.67    4.94
   5   6 -13    1.89    2.22
  -5  -7  13    1.99    5.04
   5   7 -13   -1.62    2.46
   6  -7 -13    7.61    3.47
  -6   6  13    9.65    3.36
   6  -6 -13    8.91    3.32
  -6   5  13    8.83    3.60
   6  -5 -13    8.57    3.10
  -6   4  13    5.29    3.04
   6  -4 -13    2.06    2.30
  -6   3  13    1.18    2.52
   6  -3 -13    9.21    2.94
  -6   2  13   14.40    4.67
   6  -2 -13    9.16    3.65
  -6   1  13   -0.26    2.49
   6  -1 -13    1.56    1.39
   6  -1 -13   -0.03    1.50
  -6   0  13    0.86    2.73
   6   0 -13    1.16    1.85
   6   0 -13    1.47    1.39
  -6  -1  13    3.42    3.28
   6   1 -13    0.54    1.74
  -6  -2  13   11.76    4.65
   6   2 -13   12.85    3.72
  -6  -3  13    5.95    3.96
   6   3 -13    7.39    3.07
  -6  -4  13    1.74    3.63
   6   4 -13    4.10    2.73
  -6  -5  13    6.98    5.05
   6   5 -13    4.23    3.05
  -6  -6  13    0.72    4.87
   6   6 -13   -0.84    2.81
  -6  -7  13   -3.77    4.37
   6   7 -13    0.12    2.39
   7  -6 -13   -2.14    3.07
  -7   5  13    4.64    3.18
   7  -5 -13   -3.17    2.14
  -7   4  13    2.56    2.90
   7  -4 -13   13.39    3.98
  -7   3  13   19.92    5.31
   7  -3 -13   20.18    5.04
  -7   2  13   35.07    6.99
   7  -2 -13   27.47    5.44
   7  -2 -13   30.76    4.56
  -7   1  13   -3.12    2.03
   7  -1 -13    1.35    1.63
   7  -1 -13    4.45    2.13
  -7   0  13   31.53    6.68
   7   0 -13   28.64    4.83
   7   0 -13   31.30    3.61
  -7  -1  13   -2.54    2.27
   7   1 -13    1.75    2.00
  -7  -2  13   26.47    6.51
   7   2 -13   32.31    5.60
  -7  -3  13   12.78    5.13
   7   3 -13   14.22    4.13
  -7  -4  13    2.19    4.12
   7   4 -13    5.37    3.21
  -7  -5  13    1.50    4.36
   7   5 -13    2.50    3.07
  -7  -6  13    6.82    6.04
   7   6 -13    0.26    1.83
   8  -6 -13    2.28    3.93
  -8   5  13    3.09    2.33
   8  -5 -13   -0.24    2.96
  -8   4  13    3.01    2.47
   8  -4 -13   -3.63    1.62
  -8   3  13    6.54    3.39
   8  -3 -13   10.02    2.91
  -8   2  13   15.04    4.97
   8  -2 -13   14.07    3.36
   8  -2 -13   19.95    4.44
  -8   1  13    8.95    4.12
   8  -1 -13    6.92    2.61
   8  -1 -13    3.05    2.31
  -8   0  13    3.54    3.33
   8   0 -13   -1.72    1.49
  -8  -1  13   -2.70    2.46
   8   1 -13    5.09    2.54
  -8  -2  13    9.74    4.79
   8   2 -13    9.48    3.27
  -8  -3  13    0.36    3.60
   8   3 -13    4.40    2.87
  -8  -4  13   -4.93    3.66
   8   4 -13   -0.54    1.71
  -8  -5  13    5.05    5.65
   8   5 -13    4.43    2.98
  -8  -6  13   -6.30    4.55
   8   6 -13    1.99    3.29
   9  -5 -13    0.38    2.81
  -9   4  13    2.98    2.94
   9  -4 -13    2.96    2.82
  -9   3  13   13.42    4.24
   9  -3 -13    7.64    3.66
  -9   2  13    8.74    4.28
   9  -2 -13    7.48    3.06
   9  -2 -13    9.53    3.01
  -9   1  13   43.41    7.93
   9  -1 -13   34.50    5.65
  -9   0  13    2.47    3.27
   9   0 -13    1.62    2.03
  -9  -1  13   31.11    7.24
   9   1 -13   31.16    5.69
  -9  -2  13   10.68    5.05
   9   2 -13    4.16    2.70
  -9  -3  13    4.66    4.50
   9   3 -13    6.87    3.21
  -9  -4  13   -3.29    4.00
   9   4 -13    1.71    2.60
  -9  -5  13    3.19    5.46
   9   5 -13    2.45    2.60
  10  -5 -13    9.26    3.95
 -10   4  13    6.77    3.10
  10  -4 -13    5.24    4.24
 -10   3  13    6.72    3.07
  10  -3 -13    8.12    3.06
 -10   2  13   -0.62    2.77
  10  -2 -13    1.90    2.33
 -10   1  13   16.77    5.34
  10  -1 -13   16.14    4.25
  10   0 -13   -1.40    1.84
 -10  -1  13   23.29    6.43
  10   1 -13   16.61    4.39
 -10  -2  13    0.32    3.74
  10   2 -13    2.33    1.95
 -10  -3  13   -2.30    4.33
  10   3 -13    2.90    2.41
 -10  -4  13    4.31    5.22
  10   4 -13    0.86    2.61
 -10  -5  13    6.67    6.31
  10   5 -13    5.58    3.52
  11  -4 -13    7.65    3.90
 -11   3  13   16.83    4.60
 -11   2  13    1.31    2.55
  11  -2 -13    1.30    2.65
 -11   1  13   10.92    4.69
  11  -1 -13   13.59    4.30
 -11   0  13    2.72    3.39
  11   0 -13    3.41    2.93
 -11  -1  13    8.74    5.11
  11   1 -13    9.85    3.87
 -11  -2  13   -2.15    3.64
  11   2 -13    0.87    2.14
 -11  -3  13    3.03    5.16
  11   3 -13    5.43    3.30
 -11  -4  13    1.00    5.72
  11   4 -13   -0.54    2.05
 -12   2  13    5.89    3.71
  12  -2 -13   -0.13    2.65
 -12   1  13    2.16    3.21
  12  -1 -13    3.49    2.81
 -12   0  13    4.85    4.00
  12   0 -13   -1.01    2.37
 -12  -1  13    7.54    5.04
  12   1 -13   -1.03    2.25
 -12  -2  13   -3.67    3.55
  12   2 -13    0.03    2.24
 -12  -3  13   -3.34    4.85
  12   3 -13    0.80    2.70
  13  -2 -13   -2.04    2.57
 -13   1  13    5.51    3.38
  13  -1 -13    1.21    2.48
 -13   0  13    1.35    3.53
  13   0 -13    0.27    2.74
 -13  -1  13    7.06    4.36
  13   1 -13    0.57    2.33
 -13  -2  13    2.17    5.32
  13   2 -13    3.66    2.96
 -10  -1 -14    8.74    6.43
 -10   0 -14   -2.85    4.94
 -10   1 -14    9.24    6.42
   9   3  14   -0.38    3.94
  -9  -3 -14   -0.93    5.08
   9   2  14    1.63    3.90
  -9  -2 -14    5.52    5.85
  -9  -1 -14   -5.77    4.16
  -9   0 -14    1.92    5.30
  -9   1 -14   -0.53    4.79
  -9   2 -14   -1.07    3.50
  -9   3 -14    5.80    4.15
   8   4  14    4.13    5.00
  -8  -4 -14   -6.08    3.50
   8   3  14    8.70    4.86
  -8  -3 -14   -2.43    4.10
   8   2  14    2.53    3.84
  -8  -2 -14   -4.82    4.09
   8   1  14    2.82    3.96
  -8  -1 -14    0.03    4.64
  -8   0 -14   40.86    9.19
  -8   1 -14    5.66    5.15
  -8   2 -14    3.08    5.00
  -8   3 -14    1.50    4.08
   8  -4  14    5.03    4.11
  -8   4 -14    1.30    3.01
   7   5  14    6.41    5.26
   7   4  14    4.50    4.24
  -7  -4 -14   -0.52    4.74
   7   3  14   -0.57    3.24
  -7  -3 -14   -2.56    3.83
   7   2  14    2.21    3.53
  -7  -2 -14    2.83    4.98
   7   1  14    0.47    2.92
  -7  -1 -14   -0.24    4.46
   7   0  14   -2.33    2.46
  -7   0 -14   -2.93    3.78
  -7   1 -14   -2.35    3.81
  -7   2 -14    8.62    5.08
   7  -3  14    0.47    3.18
  -7   3 -14    7.22    4.71
   7  -4  14   -0.11    3.21
  -7   4 -14   11.53    5.08
   7  -5  14    7.74    3.62
   6   5  14    2.52    4.24
  -6  -5 -14   -3.22    3.40
   6   4  14    1.75    4.09
  -6  -4 -14    2.06    4.51
   6   3  14   17.33    5.65
  -6  -3 -14   22.58    6.84
   6   2  14    6.38    3.85
  -6  -2 -14   -3.42    3.31
   6   1  14    4.33    3.29
  -6  -1 -14    0.22    4.09
  -6   0 -14   30.46    7.58
   6  -1  14    1.02    2.84
  -6   1 -14   -3.26    3.60
  -6   2 -14    0.89    4.16
   6  -3  14   16.87    4.39
  -6   3 -14   24.82    6.53
   6  -4  14    4.98    3.12
  -6   4 -14    8.28    4.49
   6  -5  14    7.88    3.96
  -6   5 -14    9.39    4.17
   5   6  14    3.66    4.13
   5   5  14    3.59    3.79
  -5  -5 -14    1.51    3.77
   5   4  14    4.64    3.90
  -5  -4 -14    1.33    4.04
   5   3  14    3.08    3.28
  -5  -3 -14   -2.19    2.79
   5   2  14    9.60    4.23
  -5  -2 -14    2.11    3.92
   5   1  14    4.98    3.43
  -5  -1 -14    3.52    3.93
   5   0  14    0.66    2.58
  -5   0 -14    3.72    4.23
   5  -1  14    7.43    3.29
  -5   1 -14    5.32    4.44
  -5   2 -14    1.38    3.81
   5  -3  14    5.49    3.04
  -5   3 -14    3.84    4.37
   5  -4  14    8.95    3.75
  -5   4 -14    2.99    3.11
   5  -5  14    3.28    3.62
  -5   5 -14   -0.95    3.11
   5  -6  14    2.60    3.22
  -5   6 -14    5.15    3.70
   4   6  14   -3.18    3.42
  -4  -6 -14   -0.15    3.61
   4   5  14    7.10    4.49
  -4  -5 -14   10.01    4.84
   4   4  14    9.30    4.66
  -4  -4 -14   10.60    5.01
   4   3  14    9.62    4.61
  -4  -3 -14   18.73    5.91
   4   2  14   16.87    5.02
  -4  -2 -14   18.74    5.63
   4   1  14    1.59    2.62
  -4  -1 -14    5.16    4.16
   4   0  14    6.39    3.38
  -4   0 -14    1.01    3.55
   4  -1  14    1.82    2.43
  -4   1 -14    2.22    3.85
   4  -2  14   21.87    4.16
   4  -2  14   21.63    4.52
  -4   2 -14   18.88    6.04
   4  -3  14   21.06    4.78
  -4   3 -14   21.34    5.82
   4  -4  14   10.28    3.71
  -4   4 -14   16.73    5.55
   4  -5  14    8.24    3.63
  -4   5 -14    6.24    3.71
   4  -6  14    9.93    3.98
  -4   6 -14    4.19    3.77
   3   6  14    0.54    3.27
  -3  -6 -14    1.67    3.48
  -3  -5 -14   -3.56    2.49
   3   4  14    1.81    2.94
  -3  -4 -14   -0.15    2.68
   3   3  14    4.00    3.26
  -3  -3 -14    2.43    3.24
   3   2  14    7.40    3.29
  -3  -2 -14    2.24    2.97
   3   1  14    0.49    2.44
  -3  -1 -14    4.52    3.00
   3   0  14    1.89    2.66
  -3   0 -14   -1.89    2.40
   3  -1  14   -0.96    2.01
  -3   1 -14   -0.61    3.15
   3  -2  14    2.89    2.02
   3  -2  14    5.11    2.79
  -3   2 -14   -0.18    3.44
   3  -3  14    0.60    2.09
   3  -3  14    2.04    2.45
  -3   3 -14    8.77    4.56
   3  -4  14    1.53    1.99
  -3   4 -14    4.30    3.78
   3  -5  14    8.40    3.16
  -3   5 -14   -1.30    2.53
   3  -6  14   11.23    3.66
  -3   6 -14    2.34    3.12
   2   6  14    2.19    3.44
  -2  -6 -14   -1.11    2.90
   2   5  14    4.87    3.18
  -2  -5 -14    5.47    4.08
   2   4  14   20.75    5.74
  -2  -4 -14   23.26    6.21
   2   3  14    0.69    2.41
  -2  -3 -14    2.38    2.99
   2   2  14    4.40    3.10
  -2  -2 -14    9.43    4.16
   2   1  14    6.87    3.49
  -2  -1 -14    9.77    4.02
   2   0  14   -0.64    2.22
  -2   0 -14    0.34    2.99
   2  -1  14   11.71    3.96
  -2   1 -14    2.04    3.42
   2  -2  14   13.75    3.37
   2  -2  14    7.78    3.08
  -2   2 -14   10.45    4.49
   2  -3  14    3.86    2.32
   2  -3  14   -0.16    2.02
  -2   3 -14    2.74    3.52
   2  -4  14   21.41    4.96
  -2   4 -14   20.51    5.39
   2  -5  14    6.85    3.25
  -2   5 -14    2.70    2.84
   2  -6  14    8.55    4.13
  -2   6 -14    4.04    3.03
   1   7  14    0.00    3.51
  -1  -7 -14    1.82    3.97
   1   6  14    1.49    3.28
  -1  -6 -14    4.89    3.36
   1   5  14    4.01    3.51
  -1  -5 -14    0.36    2.32
   1   4  14    2.23    2.65
  -1  -4 -14   -1.37    1.83
   1   3  14   -2.84    1.73
  -1  -3 -14    5.92    2.78
   1   2  14    5.54    3.20
  -1  -2 -14    7.98    3.20
   1   1  14    7.42    3.58
  -1  -1 -14   13.80    4.08
   1   0  14   -0.80    1.98
  -1   0 -14   -3.39    1.76
   1  -1  14    7.61    3.34
  -1   1 -14    5.11    3.81
   1  -2  14    6.62    2.67
   1  -2  14    2.15    2.53
  -1   2 -14    4.25    3.57
   1  -3  14    2.32    2.25
   1  -3  14    2.01    2.33
  -1   3 -14   -0.67    3.03
   1  -4  14    5.05    3.23
   1  -4  14    6.12    3.08
  -1   4 -14    5.01    3.53
   1  -5  14    2.95    3.46
  -1   5 -14    1.97    2.63
   1  -6  14    2.07    2.62
   1  -7  14    5.87    4.27
   0   7  14    4.27    4.11
   0  -7 -14    0.97    3.57
   0   6  14    3.81    3.32
   0  -6 -14    4.02    3.73
   0   5  14    7.09    4.09
   0  -5 -14   -0.52    2.64
   0   4  14    0.02    2.41
   0  -4 -14   -3.13    1.85
   0   3  14   11.15    3.92
   0  -3 -14    8.39    4.05
   0   2  14    2.15    2.35
   0  -2 -14    1.60    2.28
   0   1  14    5.44    3.22
   0  -1 -14    6.09    3.03
   0   0  14   14.27    4.27
   0   0 -14   14.53    4.21
   0  -1  14    2.38    2.48
   0   1 -14    8.96    3.78
   0  -2  14    2.35    2.65
   0   2 -14   -2.34    2.93
   0   2 -14   -0.11    1.49
   0  -3  14    4.56    3.10
   0   3 -14    6.49    2.75
   0   3 -14    6.03    3.71
   0  -4  14   -1.64    1.99
   0   4 -14    0.42    2.70
   0   4 -14    0.53    2.19
   0  -5  14    7.70    3.67
   0   5 -14    8.03    3.31
   0   5 -14    6.26    3.20
   0   6 -14   -2.82    2.03
   0  -7  14    6.92    4.62
   1  -7 -14    0.86    2.91
  -1   6  14   -3.63    2.11
   1  -6 -14   -0.46    3.07
  -1   5  14    3.94    3.21
   1  -5 -14    6.75    3.51
  -1   4  14   -0.09    2.46
   1  -4 -14    1.24    2.23
  -1   3  14    1.03    2.51
   1  -3 -14    6.16    2.95
  -1   2  14    9.37    3.83
   1  -2 -14   16.39    4.51
  -1   1  14    1.86    2.40
   1  -1 -14    0.84    2.27
  -1   0  14   -0.70    2.00
   1   0 -14    0.47    2.25
  -1  -1  14    1.77    2.46
   1   1 -14   -3.77    1.96
   1   1 -14   -0.05    1.30
  -1  -2  14   10.66    3.88
   1   2 -14   12.32    3.33
   1   2 -14   10.62    4.20
  -1  -3  14    0.89    2.72
   1   3 -14   -0.79    1.54
   1   3 -14    0.24    3.22
  -1  -4  14   -0.87    2.26
   1   4 -14    0.22    2.50
   1   4 -14    3.10    2.20
  -1  -5  14    5.99    2.99
   1   5 -14    6.58    3.21
   1   6 -14    1.44    3.15
   1   7 -14    2.92    3.47
  -2   7  14    6.80    3.91
   2  -7 -14    3.04    3.66
  -2   6  14   10.18    4.13
   2  -6 -14    5.09    3.94
  -2   5  14    4.93    2.98
   2  -5 -14   -1.61    1.97
  -2   4  14    2.92    2.46
   2  -4 -14    0.05    1.81
  -2   3  14   11.04    4.39
   2  -3 -14    7.84    3.44
  -2   2  14   -0.53    2.25
   2  -2 -14    1.86    1.68
  -2   1  14    2.59    2.57
   2  -1 -14    3.84    2.53
  -2   0  14    3.25    2.96
   2   0 -14   -2.35    1.94
  -2  -1  14    1.97    2.72
   2   1 -14   -0.17    1.38
   2   1 -14   -0.65    1.98
  -2  -2  14   -2.47    1.86
   2   2 -14   -1.84    1.39
   2   2 -14    0.56    2.91
  -2  -3  14   13.44    4.30
   2   3 -14   11.41    3.47
   2   3 -14    8.35    3.84
  -2  -4  14    5.32    3.24
   2   4 -14    0.58    1.87
  -2  -5  14    0.03    2.64
   2   5 -14    0.34    2.44
  -2  -6  14    6.60    3.74
   2   6 -14    6.67    3.37
   2   7 -14    0.34    2.70
  -3   7  14    4.15    3.34
   3  -7 -14   -5.15    2.10
  -3   6  14    1.73    2.82
  -3   5  14    2.92    2.88
   3  -5 -14   -2.20    2.38
  -3   4  14    1.06    2.58
   3  -4 -14    0.43    2.92
  -3   3  14    6.66    3.06
   3  -3 -14    2.56    2.86
  -3   2  14   15.71    4.72
   3  -2 -14   14.99    4.22
  -3   1  14   27.79    5.76
   3  -1 -14   24.92    4.77
  -3   0  14    0.88    2.54
   3   0 -14    1.58    1.98
   3   0 -14    1.64    1.41
  -3  -1  14   33.30    6.64
   3   1 -14   28.87    4.88
   3   1 -14   28.93    3.64
  -3  -2  14   13.34    4.45
   3   2 -14   13.85    3.99
   3   2 -14   17.26    3.90
  -3  -3  14    6.87    3.68
   3   3 -14    5.86    2.79
  -3  -4  14    0.34    2.66
   3   4 -14   -1.49    1.85
  -3  -5  14   -1.34    2.72
   3   5 -14   -0.95    2.03
  -3  -6  14    0.91    3.56
   3   6 -14    0.27    2.30
   3   7 -14   -1.16    2.82
  -4   7  14    3.76    3.23
   4  -7 -14    4.23    2.94
  -4   6  14   12.65    4.43
   4  -6 -14   19.16    4.97
  -4   5  14    4.59    3.29
   4  -5 -14    9.20    3.98
  -4   4  14    5.35    3.59
   4  -4 -14   -0.05    2.15
  -4   3  14    1.86    2.69
   4  -3 -14    4.48    2.50
  -4   2  14    2.29    2.64
   4  -2 -14    5.50    2.99
  -4   1  14   -2.43    1.98
   4  -1 -14    1.77    1.84
  -4   0  14   16.97    5.21
   4   0 -14   18.10    3.47
   4   0 -14   12.09    3.54
  -4  -1  14   -2.66    1.94
   4   1 -14    0.16    1.50
   4   1 -14    0.10    1.95
  -4  -2  14    0.11    2.64
   4   2 -14    4.93    3.02
   4   2 -14    5.15    2.55
  -4  -3  14    2.12    3.34
   4   3 -14    3.10    2.28
  -4  -4  14    1.19    3.25
   4   4 -14    1.07    2.49
  -4  -5  14    3.05    3.91
   4   5 -14    2.99    2.52
  -4  -6  14   23.80    6.55
   4   6 -14   18.95    5.62
  -4  -7  14    7.75    5.35
   4   7 -14    2.17    3.09
  -5   6  14    5.23    2.74
   5  -6 -14   13.34    4.18
  -5   5  14    4.42    3.30
   5  -5 -14   14.37    3.81
  -5   4  14    8.81    3.88
   5  -4 -14    7.82    3.42
  -5   3  14    8.97    3.91
   5  -3 -14   12.12    3.61
  -5   2  14   16.28    4.94
   5  -2 -14   22.86    5.13
  -5   1  14   24.38    5.69
   5  -1 -14   28.59    3.98
  -5   0  14    2.96    3.08
   5   0 -14   -0.60    1.50
   5   0 -14   -1.55    1.60
  -5  -1  14   26.17    6.21
   5   1 -14   34.24    4.06
   5   1 -14   33.38    5.29
  -5  -2  14   20.98    5.87
   5   2 -14   20.65    4.40
  -5  -3  14    7.88    4.27
   5   3 -14   10.19    3.82
  -5  -4  14    8.95    4.73
   5   4 -14   14.50    4.12
  -5  -5  14    3.35    4.20
   5   5 -14    0.77    2.59
  -5  -6  14    1.88    4.62
   5   6 -14   -0.72    2.34
  -6   6  14   12.23    4.02
   6  -6 -14    8.37    4.39
  -6   5  14    5.91    3.07
   6  -5 -14    8.89    3.92
  -6   4  14   10.70    4.09
   6  -4 -14   22.74    5.14
  -6   3  14    1.96    2.73
   6  -3 -14    0.08    1.72
  -6   2  14    2.82    3.04
   6  -2 -14    6.52    2.81
  -6   1  14    9.48    4.35
   6  -1 -14    9.78    3.04
   6  -1 -14    8.62    2.67
  -6   0  14   36.17    7.02
   6   0 -14   33.88    4.02
   6   0 -14   40.31    4.23
  -6  -1  14    5.45    3.51
   6   1 -14   10.52    3.22
  -6  -2  14    3.58    3.71
   6   2 -14    1.28    2.22
  -6  -3  14    2.57    3.59
   6   3 -14   -0.37    1.81
  -6  -4  14   17.15    6.03
   6   4 -14   10.34    4.12
  -6  -5  14    8.57    5.16
   6   5 -14    7.73    3.26
  -6  -6  14    2.87    4.53
   6   6 -14    2.33    2.95
  -7   6  14    7.99    3.48
   7  -6 -14   -2.33    3.07
  -7   5  14    3.01    2.87
   7  -5 -14    0.83    3.47
  -7   4  14    5.71    3.30
   7  -4 -14    6.24    3.13
  -7   3  14    4.33    3.05
   7  -3 -14    7.36    2.48
  -7   2  14    3.46    2.94
   7  -2 -14    2.30    2.70
  -7   1  14    2.43    3.54
   7  -1 -14    3.53    2.35
   7  -1 -14    4.27    2.38
  -7   0  14    4.13    3.18
   7   0 -14   -0.74    1.48
  -7  -1  14    2.77    3.42
   7   1 -14    2.64    2.23
  -7  -2  14   10.08    5.14
   7   2 -14    2.68    2.57
  -7  -3  14    0.54    3.29
   7   3 -14    1.15    2.30
  -7  -4  14    2.67    4.43
   7   4 -14    4.64    2.96
  -7  -5  14    0.35    4.36
   7   5 -14    4.88    3.30
  -7  -6  14   -3.02    4.36
   7   6 -14   -1.63    1.96
  -8   5  14    4.28    3.12
   8  -5 -14    0.48    2.21
  -8   4  14   13.81    4.51
   8  -4 -14    5.04    3.18
  -8   3  14    2.85    2.75
   8  -3 -14   -0.69    1.69
  -8   2  14   32.38    6.74
   8  -2 -14   39.37    6.52
   8  -1 -14    0.96    1.86
  -8   0  14    2.85    3.40
   8   0 -14    3.88    2.32
  -8  -1  14    3.46    3.66
   8   1 -14    0.24    1.92
  -8  -2  14   30.09    7.37
   8   2 -14   32.90    5.78
  -8  -3  14    3.43    4.45
   8   3 -14    1.22    2.15
  -8  -4  14    7.67    5.27
   8   4 -14   11.22    3.85
  -8  -5  14    0.68    5.00
   8   5 -14   -0.12    2.11
   9  -5 -14    1.41    2.50
  -9   4  14    8.08    3.53
   9  -4 -14   10.43    3.40
  -9   3  14    6.80    3.45
   9  -3 -14    4.80    2.99
  -9   2  14    2.06    2.97
   9  -2 -14    2.61    2.77
  -9   1  14   -1.04    2.46
   9  -1 -14    5.07    2.53
  -9   0  14    4.12    3.60
   9   0 -14   -1.90    1.69
  -9  -1  14    8.10    4.45
  -9  -2  14    4.28    4.23
   9   2 -14   -1.00    1.91
  -9  -3  14   -3.88    3.57
   9   3 -14   -0.01    2.39
  -9  -4  14    0.80    4.86
   9   4 -14    0.92    2.73
  -9  -5  14   -1.72    5.06
   9   5 -14    0.29    2.28
 -10   4  14    6.12    3.68
  10  -4 -14   11.96    4.11
 -10   3  14   16.95    4.87
  10  -3 -14   30.44    6.37
 -10   2  14    4.27    3.30
 -10   1  14   -1.17    2.43
  10  -1 -14   -1.32    2.08
 -10   0  14    6.69    4.27
  10   0 -14    1.42    2.44
 -10  -1  14    4.32    4.15
  10   1 -14    3.00    2.25
 -10  -2  14    3.87    4.47
  10   2 -14   -0.68    2.01
 -10  -3  14   22.93    7.12
  10   3 -14   20.38    5.08
 -10  -4  14    0.20    4.68
  10   4 -14    1.37    2.61
  11  -4 -14    9.08    4.62
 -11   3  14    4.51    3.02
 -11   2  14    9.21    4.29
 -11   1  14    8.44    4.36
  11  -1 -14    7.66    3.38
 -11   0  14    7.82    4.57
 -11  -1  14    5.07    4.71
  11   1 -14   13.08    4.21
 -11  -2  14    3.56    5.00
  11   2 -14   -1.35    1.88
 -11  -3  14    1.68    5.11
  11   3 -14    1.44    2.59
 -11  -4  14    5.79    5.87
  11   4 -14   -0.86    2.20
 -12   2  14   16.28    5.22
 -12   1  14    5.21    4.12
  12  -1 -14   -1.28    2.57
 -12   0  14    8.41    4.53
  12   0 -14    8.06    3.49
 -12  -1  14   -4.55    3.09
  12   1 -14   -1.20    2.37
 -12  -2  14   14.06    6.56
  12   2 -14    3.27    3.00
  12   3 -14   12.44    4.70
  13   0 -14    3.14    2.72
  -9  -1 -15    1.24    5.85
  -9   0 -15    0.46    5.08
  -9   1 -15    1.16    5.44
   8   3  15   10.16    5.25
  -8  -3 -15   -2.85    4.72
   8   2  15    1.52    4.02
  -8  -2 -15    3.43    5.71
   8   1  15    9.64    5.03
  -8  -1 -15    4.84    6.02
  -8   0 -15   -2.94    4.16
  -8   1 -15    8.05    5.93
  -8   2 -15   -2.28    4.22
  -8   3 -15    4.86    4.83
   7   4  15    1.28    3.48
  -7  -4 -15   -5.98    4.16
   7   3  15    3.47    3.87
  -7  -3 -15    2.27    5.02
   7   2  15   -0.48    2.61
  -7  -2 -15   -2.19    4.60
   7   1  15   -2.60    2.58
  -7  -1 -15    3.26    5.73
   7   0  15    2.87    3.41
  -7   0 -15   11.35    6.41
  -7   1 -15    8.86    6.05
  -7   2 -15    5.57    4.95
  -7   3 -15    2.21    4.00
  -7   4 -15    6.04    4.54
   6   4  15   -0.17    3.24
  -6  -4 -15    5.24    5.10
   6   3  15   -1.18    3.36
  -6  -3 -15    0.16    4.19
   6   2  15    0.86    3.37
  -6  -2 -15   -0.60    3.99
   6   1  15    5.78    3.43
  -6  -1 -15    4.03    5.31
  -6   0 -15   -2.90    3.92
  -6   1 -15    6.80    4.95
  -6   2 -15    4.73    4.71
  -6   3 -15    8.46    4.92
   6  -4  15    5.63    3.36
  -6   4 -15    6.91    4.16
   5   5  15   -0.21    3.95
  -5  -5 -15    0.57    3.87
   5   4  15   -5.62    2.32
  -5  -4 -15   -4.66    3.48
   5   3  15   -0.22    2.88
  -5  -3 -15   -3.80    3.37
   5   2  15    3.18    3.44
  -5  -2 -15    0.39    3.73
   5   1  15   16.94    5.16
  -5  -1 -15   14.48    6.18
   5   0  15   -0.52    2.54
  -5   0 -15   -1.49    3.82
   5  -1  15   22.27    4.94
  -5   1 -15   15.29    6.20
  -5   2 -15   -1.75    3.52
  -5   3 -15    2.40    4.30
   5  -4  15    8.04    3.13
  -5   4 -15    3.64    3.97
   5  -5  15    3.83    3.23
  -5   5 -15   13.90    5.07
   4   5  15   -0.71    3.23
  -4  -5 -15   -0.08    3.32
   4   4  15    2.53    3.40
  -4  -4 -15   -1.42    3.09
   4   3  15    0.88    2.95
  -4  -3 -15   -1.81    2.95
   4   2  15    3.39    3.36
  -4  -2 -15    1.68    3.24
   4   1  15    0.87    2.55
  -4  -1 -15   -2.24    2.72
   4   0  15    1.56    2.83
  -4   0 -15   -1.42    3.11
   4  -1  15   -1.44    2.08
  -4   1 -15   -2.62    3.70
   4  -2  15    0.30    2.54
  -4   2 -15   -4.64    3.28
   4  -3  15    2.02    2.44
  -4   3 -15   -3.49    3.10
   4  -4  15    2.74    2.46
  -4   4 -15    2.69    4.07
   4  -5  15    7.69    3.12
  -4   5 -15    7.43    3.80
   3   6  15    6.92    4.70
  -3  -6 -15   13.39    5.84
   3   5  15    8.06    4.08
  -3  -5 -15    0.55    3.58
   3   4  15    5.99    4.00
  -3  -4 -15    3.94    3.86
   3   3  15    1.13    3.13
  -3  -3 -15   -2.50    2.51
   3   2  15    8.89    3.98
  -3  -2 -15   19.85    5.83
   3   1  15    2.24    3.04
  -3  -1 -15    5.31    4.23
   3   0  15    8.85    3.79
  -3   0 -15   12.72    4.95
   3  -1  15    5.32    3.21
  -3   1 -15    6.84    4.30
   3  -2  15   17.20    4.44
  -3   2 -15   11.53    5.12
   3  -3  15    0.39    2.01
  -3   3 -15    1.29    4.06
   3  -4  15    0.97    2.80
  -3   4 -15    4.27    4.03
   3  -5  15    6.59    3.27
  -3   5 -15    2.05    3.43
   3  -6  15   16.25    5.46
  -3   6 -15   14.46    4.25
   2   6  15    7.41    4.13
  -2  -6 -15    2.95    3.84
   2   5  15   -1.82    2.35
  -2  -5 -15    3.69    3.05
   2   4  15   -1.57    2.50
  -2  -4 -15   -2.16    2.49
   2   3  15    0.00    2.45
  -2  -3 -15    4.19    2.81
   2   2  15    2.14    2.72
  -2  -2 -15    3.53    2.94
   2   1  15    3.97    3.09
  -2  -1 -15   -1.76    2.67
   2   0  15    1.40    2.60
  -2   0 -15    2.15    3.41
   2  -1  15   -0.25    2.36
  -2   1 -15   -1.16    3.24
   2  -2  15    0.10    2.36
  -2   2 -15   -3.33    2.99
   2  -3  15    4.92    2.39
   2  -3  15    0.98    2.46
  -2   3 -15    3.40    4.10
   2  -4  15   -0.39    2.33
  -2   4 -15    2.95    3.64
   2  -5  15    5.55    3.65
  -2   5 -15    4.52    3.68
   2  -6  15    9.54    4.00
   1   6  15   19.35    5.62
  -1  -6 -15   16.23    6.43
   1   5  15    9.14    4.07
  -1  -5 -15    2.88    3.64
   1   4  15    2.12    3.23
  -1  -4 -15    0.49    2.87
   1   3  15   11.46    4.43
  -1  -3 -15    9.56    4.22
   1   2  15    7.59    3.93
  -1  -2 -15    7.76    3.95
   1   1  15   19.03    5.15
  -1  -1 -15   17.09    5.05
   1   0  15   14.20    4.63
  -1   0 -15   19.87    5.07
   1  -1  15   13.95    4.27
  -1   1 -15   12.08    4.56
   1  -2  15    7.64    3.06
   1  -2  15    9.30    3.11
  -1   2 -15   10.68    4.65
   1  -3  15    9.44    3.37
   1  -3  15   16.62    4.42
  -1   3 -15    2.86    3.74
   1  -4  15    3.41    2.50
   1  -4  15    2.50    2.61
  -1   4 -15    0.66    3.16
   1  -5  15   14.93    4.65
  -1   5 -15   11.50    4.01
   1  -6  15   12.79    4.50
   0   6  15   11.94    4.52
   0  -6 -15    1.51    3.49
   0   5  15   -0.47    2.14
   0  -5 -15    8.59    3.70
   0   4  15    7.78    3.31
   0  -4 -15    2.51    2.81
   0   3  15    3.88    3.11
   0  -3 -15   -0.93    2.34
   0   2  15   26.65    6.05
   0  -2 -15   21.74    5.48
   0   1  15    0.69    2.20
   0  -1 -15   -1.82    2.29
   0   0  15    1.43    2.56
   0   0 -15    1.76    2.92
   0  -1  15    2.47    2.76
   0   1 -15   -0.50    2.70
   0  -2  15   19.79    4.95
   0   2 -15   21.19    5.42
   0  -3  15    2.67    2.86
   0   3 -15   -4.68    2.82
   0   3 -15    1.96    1.86
   0  -4  15    0.45    2.67
   0   4 -15    1.61    3.54
   0   4 -15    1.25    2.07
   0   5 -15   -2.94    1.74
   0  -6  15    7.30    3.99
  -1   6  15    7.64    4.30
   1  -6 -15    3.11    2.99
  -1   5  15   16.82    5.41
   1  -5 -15   13.78    4.62
  -1   4  15   16.38    5.08
   1  -4 -15   18.06    4.72
[truncated: 41,803 more chars]
