# Supplementary material for: Methyl 5-chloro-4-hy­droxy-2,2-dioxo-1H-2λ6,1-benzo­thia­zine-3-carboxyl­ate: structure and Hirshfeld surface analysis
Source: Acta Crystallogr E Crystallogr Commun. 2020 Sep 18;76(Pt 10):1657–60. doi: 10.1107/S2056989020012566 (PMC7534242; doi:10.1107/S2056989020012566)
Supplement: Supplementary file 2 [file e-76-01657-Isup2.hkl]

data_I                                                                          
_shelx_title ' ukr141 in P2(1)/n'                                               
_shelx_refln_list_code          4                                               
_shelx_F_calc_maximum      177.51                                               
_exptl_crystal_F_000       592.00                                               
_reflns_d_resolution_high  0.8413                                               
                                                                                
loop_                                                                           
 _space_group_symop_operation_xyz                                               
 'x, y, z'                                                                      
 '-x+1/2, y+1/2, -z+1/2'                                                        
 '-x, -y, -z'                                                                   
 'x-1/2, -y-1/2, z-1/2'                                                         
                                                                                
_cell_length_a    11.1525                                                       
_cell_length_b     6.8926                                                       
_cell_length_c    14.6003                                                       
_cell_angle_alpha  90.000                                                       
_cell_angle_beta   97.528                                                       
_cell_angle_gamma  90.000                                                       
                                                                                
_shelx_F_squared_multiplier     1.000                                           
                                                                                
loop_                                                                           
 _refln_index_h                                                                 
 _refln_index_k                                                                 
 _refln_index_l                                                                 
 _refln_F_squared_calc                                                          
 _refln_F_squared_meas                                                          
 _refln_F_squared_sigma                                                         
 _refln_observed_status                                                         
   2   0   0      23119.62      24877.64       665.41 o                         
   4   0   0       3534.44       3964.51       104.00 o                         
   6   0   0         22.86         90.80        27.73 o                         
   8   0   0        243.82        365.81        57.84 o                         
  10   0   0         13.47         16.49        42.31 o                         
  12   0   0         14.76         38.61        43.83 o                         
   1   1   0       2944.81       3073.19        56.12 o                         
   2   1   0       9400.38       9541.42       213.70 o                         
   3   1   0      13159.58      14557.55       415.64 o                         
   4   1   0        335.68        403.24        27.59 o                         
   5   1   0        745.34        883.23        49.22 o                         
   6   1   0         36.63         65.74        21.28 o                         
   7   1   0         63.69        147.23        26.49 o                         
   8   1   0          1.03         27.18        19.08 o                         
   9   1   0        313.46        246.39        38.55 o                         
  10   1   0         43.97        143.30        34.27 o                         
  11   1   0        654.96        668.64        69.43 o                         
  12   1   0        329.60        451.84        69.89 o                         
  13   1   0        298.16        220.23        64.94 o                         
   0   2   0        128.82        117.03        27.21 o                         
   1   2   0       3831.61       3373.37        57.97 o                         
   2   2   0        592.95        588.98        21.05 o                         
   3   2   0        814.02        632.84        32.32 o                         
   4   2   0        864.17        811.57        38.39 o                         
   5   2   0        246.83        301.72        27.12 o                         
   6   2   0        178.16        287.88        30.06 o                         
   7   2   0        242.71        315.96        33.37 o                         
   8   2   0         10.16          7.80        21.77 o                         
   9   2   0        342.69        458.07        54.40 o                         
  10   2   0        117.75        137.76        38.56 o                         
  11   2   0          1.40          0.00        29.89 o                         
  12   2   0        114.99        136.72        49.67 o                         
   1   3   0       2049.48       2035.40        51.03 o                         
   2   3   0       7687.15       7249.19        97.13 o                         
   3   3   0        377.62        486.01        27.63 o                         
   4   3   0        607.24        617.88        44.30 o                         
   5   3   0        920.95        867.70        57.83 o                         
   6   3   0        375.60        491.30        48.23 o                         
   7   3   0         53.44         43.61        21.54 o                         
   8   3   0         94.97        101.93        34.45 o                         
   9   3   0        356.63        423.27        66.59 o                         
  10   3   0        559.07        564.41        79.10 o                         
  11   3   0         42.47         58.34        39.17 o                         
  12   3   0         25.23         13.73        37.66 o                         
   0   4   0         16.28         82.29        33.28 o                         
   1   4   0       6436.78       6499.91       103.88 o                         
   2   4   0       1101.27       1084.61        44.34 o                         
   3   4   0        111.98        160.52        32.67 o                         
   4   4   0       3127.66       2924.31        63.96 o                         
   5   4   0        378.28        429.30        53.05 o                         
   6   4   0        367.91        418.01        50.49 o                         
   7   4   0         51.78         28.67        28.84 o                         
   8   4   0        255.60        312.34        61.46 o                         
   9   4   0          1.93         25.23        37.98 o                         
  10   4   0         38.98         13.41        39.19 o                         
  11   4   0         21.45        137.29        66.73 o                         
   1   5   0          3.53        125.98        44.95 o                         
   2   5   0        208.38        216.98        35.36 o                         
   3   5   0        605.38        683.83        43.26 o                         
   4   5   0        223.47        227.42        41.65 o                         
   5   5   0         50.67         19.91        27.95 o                         
   6   5   0        157.55        166.09        40.29 o                         
   7   5   0       1021.50        850.90        93.57 o                         
   8   5   0          8.77         70.72        42.83 o                         
   9   5   0        373.00        329.54        69.30 o                         
  10   5   0          3.01         95.56        48.69 o                         
   0   6   0       2551.14       2334.59       108.85 o                         
   1   6   0         28.33         40.06        28.88 o                         
   2   6   0        649.12        786.31        63.21 o                         
   3   6   0        188.48        109.25        38.66 o                         
   4   6   0         21.63         10.96        27.81 o                         
   5   6   0       1263.56       1059.57        79.54 o                         
   6   6   0        190.78        147.06        49.45 o                         
   7   6   0        276.41        247.20        61.90 o                         
   8   6   0          1.75         47.06        44.60 o                         
   1   7   0        106.48        192.64        37.74 o                         
   2   7   0        582.14        593.22        65.09 o                         
   3   7   0         60.71         57.34        37.10 o                         
   4   7   0        187.17        211.78        47.44 o                         
   5   7   0         42.33         41.19        70.23 o                         
   6   7   0          2.87         31.35        45.49 o                         
   0   8   0        167.61        228.89        64.41 o                         
   1   8   0        171.17        298.23        55.58 o                         
   2   8   0         32.52        142.31        53.38 o                         
 -13   0   1        152.92        100.52        93.19 o                         
 -11   0   1          7.71         11.55        55.77 o                         
  -9   0   1        589.27        657.67        77.79 o                         
  -7   0   1        864.90        884.51        60.73 o                         
  -5   0   1       6535.15       6051.43       126.98 o                         
  -3   0   1      10828.41      10324.71       142.61 o                         
  -1   0   1        713.49        782.27        19.58 o                         
   1   0   1       1991.74       2268.85        33.94 o                         
   3   0   1          2.24         33.11        19.75 o                         
   5   0   1       5309.91       5004.02       145.31 o                         
   7   0   1       2415.54       2340.11        95.93 o                         
   9   0   1        332.89        275.72        58.39 o                         
  11   0   1       1308.21       1202.68        91.16 o                         
  13   0   1          1.48        106.93        71.72 o                         
 -13   1   1          0.02         72.67        49.42 o                         
 -12   1   1         39.95         35.65        34.52 o                         
 -11   1   1          9.04          2.94        28.69 o                         
 -10   1   1        367.31        387.15        48.34 o                         
  -9   1   1       1267.33       1133.46        62.57 o                         
  -8   1   1          8.84          7.29        19.59 o                         
  -7   1   1       3465.22       3215.32       104.50 o                         
  -6   1   1        756.46        832.35        41.14 o                         
  -5   1   1        812.40        811.40        37.38 o                         
  -4   1   1        890.13        936.58        33.74 o                         
  -3   1   1      31508.88      31350.63       464.34 o                         
  -2   1   1         44.56         81.92        21.39 o                         
  -1   1   1       1652.58       1581.80        26.30 o                         
   0   1   1        970.06        929.89        17.90 o                         
   1   1   1       2467.92       2435.72        32.98 o                         
   2   1   1       7225.31       6872.92       146.41 o                         
   3   1   1       5433.00       6258.77       205.83 o                         
   4   1   1          0.09         11.29        12.58 o                         
   5   1   1        169.15        218.08        25.88 o                         
   6   1   1         27.38         28.58        18.29 o                         
   7   1   1        251.30        266.35        33.29 o                         
   8   1   1         58.55        116.57        27.13 o                         
   9   1   1       2017.74       1833.23        69.35 o                         
  10   1   1        480.04        430.51        49.21 o                         
  11   1   1         48.36        121.77        34.81 o                         
  12   1   1         70.67        110.53        38.43 o                         
 -12   2   1        227.10        178.25        83.48 o                         
 -11   2   1        208.58        179.48        51.95 o                         
 -10   2   1        733.97        750.43        85.53 o                         
  -9   2   1        686.79        702.34        54.92 o                         
  -8   2   1        415.44        483.73        44.23 o                         
  -7   2   1        411.46        518.33        41.71 o                         
  -6   2   1       2117.70       2162.54        57.16 o                         
  -5   2   1       6606.22       6180.11        88.16 o                         
  -4   2   1        420.82        552.66        31.72 o                         
  -3   2   1         79.56        101.75        15.41 o                         
  -2   2   1       1802.86       1624.32        38.52 o                         
  -1   2   1       6466.43       6372.34        84.61 o                         
   0   2   1       1568.35       1411.85        38.86 o                         
   1   2   1       1014.00        929.73        29.63 o                         
   2   2   1         20.35          9.68        11.66 o                         
   3   2   1        386.80        445.68        35.58 o                         
   4   2   1       6931.42       7002.30       219.80 o                         
   5   2   1        765.15        877.16        46.47 o                         
   6   2   1       1451.80       1529.91        58.25 o                         
   7   2   1        269.36        372.19        38.47 o                         
   8   2   1         54.25         67.37        24.75 o                         
   9   2   1         52.71         67.05        41.53 o                         
  10   2   1          0.23         19.47        29.24 o                         
  11   2   1         30.56         31.93        51.99 o                         
  12   2   1          1.89         67.64        48.95 o                         
 -12   3   1          0.00         16.74        37.51 o                         
 -11   3   1         54.67         16.96        38.72 o                         
 -10   3   1        241.48        173.76        51.51 o                         
  -9   3   1        347.00        293.80        60.00 o                         
  -8   3   1         53.03         64.91        28.63 o                         
  -7   3   1        219.07        247.88        39.52 o                         
  -6   3   1         69.21         90.63        41.19 o                         
  -5   3   1         67.33         41.37        20.94 o                         
  -4   3   1          9.91         13.46        17.87 o                         
  -3   3   1          4.10          0.00        13.93 o                         
  -2   3   1         36.14         63.10        17.52 o                         
  -1   3   1        587.57        616.50        34.13 o                         
   0   3   1        897.03        857.29        34.62 o                         
   1   3   1       6881.59       6469.04        89.71 o                         
   2   3   1       2311.43       2287.06        55.88 o                         
   3   3   1       2075.21       1862.77        61.35 o                         
   4   3   1        141.84        192.68        31.02 o                         
   5   3   1       1396.91       1313.53        57.33 o                         
   6   3   1       1097.03       1106.74        61.33 o                         
   7   3   1         55.61         63.59        28.67 o                         
   8   3   1         15.63          0.00        27.95 o                         
   9   3   1        109.74        111.45        39.77 o                         
  10   3   1         49.71         70.54        45.35 o                         
  11   3   1        856.47        891.04        97.21 o                         
  12   3   1         51.71        143.56        89.45 o                         
 -11   4   1         75.68        211.18        60.74 o                         
 -10   4   1        620.01        598.32        82.75 o                         
  -9   4   1        155.60        148.34        51.04 o                         
  -8   4   1        275.63        234.97        55.40 o                         
  -7   4   1         13.11         36.19        34.96 o                         
  -6   4   1         55.18         34.46        26.37 o                         
  -5   4   1         18.30          0.00        20.65 o                         
  -4   4   1        755.86        803.83        40.25 o                         
  -3   4   1       2270.85       2191.89        70.50 o                         
  -2   4   1          0.34         10.84        25.76 o                         
  -1   4   1       2701.95       2356.05        64.29 o                         
   0   4   1       1461.91       1464.00        49.92 o                         
   1   4   1        658.32        664.43        47.12 o                         
   2   4   1       1452.06       1391.10        50.43 o                         
   3   4   1        304.73        351.85        32.61 o                         
   4   4   1         66.59         79.83        36.76 o                         
   5   4   1         19.53          0.34        20.67 o                         
   6   4   1        164.55        218.48        44.57 o                         
   7   4   1        452.81        437.51        53.81 o                         
   8   4   1          5.67         38.02        33.26 o                         
   9   4   1        624.70        688.58        81.86 o                         
  10   4   1        258.76        184.99        55.84 o                         
  11   4   1        422.05        445.45        76.79 o                         
 -10   5   1         35.57        130.89        52.95 o                         
  -9   5   1        168.90        176.61        55.41 o                         
  -8   5   1         61.71         93.25        45.92 o                         
  -7   5   1        183.00        188.78        52.71 o                         
  -6   5   1         29.94         18.48        32.18 o                         
  -5   5   1          0.71          0.00        24.54 o                         
  -4   5   1        998.81       1114.08        67.22 o                         
  -3   5   1        323.18        428.89        38.13 o                         
  -2   5   1        932.45        995.14        52.33 o                         
  -1   5   1         92.31         82.82        23.94 o                         
   0   5   1         61.37         92.61        22.02 o                         
   1   5   1          7.80         80.84        22.10 o                         
   2   5   1       1090.32       1111.10        51.92 o                         
   3   5   1        332.15        392.59        41.06 o                         
   4   5   1       1366.66       1266.03        67.97 o                         
   5   5   1        727.75        748.29        65.13 o                         
   6   5   1        946.33        810.10        67.86 o                         
   7   5   1          1.55         17.95        32.61 o                         
   8   5   1        324.16        323.84        65.64 o                         
   9   5   1          8.22          0.00        42.07 o                         
  10   5   1        197.14        264.31        63.88 o                         
  -9   6   1         25.37         61.31        45.29 o                         
  -8   6   1         28.76         32.29        48.58 o                         
  -7   6   1         61.82         34.56        44.67 o                         
  -6   6   1         54.86         74.80        41.31 o                         
  -5   6   1       1503.64       1356.69       115.49 o                         
  -4   6   1        491.29        425.57        56.53 o                         
  -3   6   1        667.91        819.52        53.12 o                         
  -2   6   1         48.44        142.97        39.76 o                         
  -1   6   1         27.47         23.22        25.76 o                         
   0   6   1        387.23        396.02        45.16 o                         
   1   6   1          8.91         23.72        29.27 o                         
   2   6   1        183.14        211.40        35.76 o                         
   3   6   1         51.31         81.97        32.07 o                         
   4   6   1        173.88        200.91        44.22 o                         
   5   6   1        405.88        406.58        58.56 o                         
   6   6   1         19.09         52.48        46.10 o                         
   7   6   1         58.07         86.26        46.66 o                         
   8   6   1         38.11          4.65        43.14 o                         
  -6   7   1          0.97         91.04        53.60 o                         
  -5   7   1         25.95          0.00        39.31 o                         
  -4   7   1         47.90        105.25        51.89 o                         
  -3   7   1        765.26        753.22        86.91 o                         
  -2   7   1          6.18         66.88        36.09 o                         
  -1   7   1        274.39        333.65        47.65 o                         
   0   7   1          5.87         42.54        29.01 o                         
   1   7   1          0.11         33.30        28.61 o                         
   2   7   1         73.80         92.13        51.49 o                         
   3   7   1        107.91         95.34        38.26 o                         
   4   7   1          5.52         59.92        39.80 o                         
   5   7   1        226.36        285.44        64.60 o                         
   6   7   1        158.67        203.04        57.23 o                         
  -2   8   1        201.12        164.20        63.72 o                         
  -1   8   1         19.58        125.82        44.91 o                         
   0   8   1        317.88        386.49        63.92 o                         
   1   8   1          7.61        121.76        49.67 o                         
   2   8   1        163.56        183.64        58.29 o                         
 -12   0   2       2692.54       2167.01       127.30 o                         
 -10   0   2       2006.66       1643.13        99.20 o                         
  -8   0   2       1057.49        975.68        73.76 o                         
  -6   0   2         38.34        115.09        50.90 o                         
  -4   0   2       2051.51       1829.14        61.82 o                         
  -2   0   2       1135.14       1114.76        39.23 o                         
   0   0   2       1538.60       1557.37        43.61 o                         
   2   0   2       1666.61       1672.41        74.01 o                         
   4   0   2       2551.13       2639.86       105.83 o                         
   6   0   2       4137.51       3899.94       112.97 o                         
   8   0   2          4.86         69.20        32.47 o                         
  10   0   2         95.29        102.15        43.12 o                         
  12   0   2        174.33        269.12        75.99 o                         
 -13   1   2         19.93         70.24        45.49 o                         
 -12   1   2         89.54         76.99        43.73 o                         
 -11   1   2         76.07         80.01        34.98 o                         
 -10   1   2          9.34          0.00        22.14 o                         
  -9   1   2          5.09         23.96        26.69 o                         
  -8   1   2       1258.81       1084.70        52.40 o                         
  -7   1   2       2032.01       1995.51        60.95 o                         
  -6   1   2       4915.42       4457.35        82.39 o                         
  -5   1   2         12.99          9.15        14.16 o                         
  -4   1   2        596.52        620.06        23.71 o                         
  -3   1   2       2032.72       2096.17        50.38 o                         
  -2   1   2         68.30         61.68        15.91 o                         
  -1   1   2        148.99        229.27        17.12 o                         
   0   1   2        271.26        296.34        16.36 o                         
   1   1   2       9424.33       9554.96        79.21 o                         
   2   1   2       4742.72       4684.35       107.78 o                         
   3   1   2        518.92        518.83        20.39 o                         
   4   1   2       6102.08       6596.16       329.82 o                         
   5   1   2        113.53        132.49        25.67 o                         
   6   1   2         32.95         68.28        20.69 o                         
   7   1   2       2624.78       2660.07        71.51 o                         
   8   1   2        238.70        347.41        42.66 o                         
   9   1   2        390.64        422.46        47.92 o                         
  10   1   2        195.16        256.03        40.24 o                         
  11   1   2         31.98         95.49        37.04 o                         
  12   1   2        307.66        300.80        55.24 o                         
 -12   2   2         42.64         74.53        41.79 o                         
 -11   2   2        279.22        271.09        58.18 o                         
 -10   2   2        143.12        184.12        58.49 o                         
  -9   2   2         59.90         54.16        24.80 o                         
  -8   2   2         23.33          0.00        17.10 o                         
  -7   2   2        112.60        113.51        26.03 o                         
  -6   2   2        467.07        493.99        37.80 o                         
  -5   2   2        373.38        411.40        38.78 o                         
  -4   2   2       1393.62       1354.48        50.26 o                         
  -3   2   2       2142.72       1996.17        55.15 o                         
  -2   2   2        874.06        859.74        29.39 o                         
  -1   2   2        516.01        498.57        24.94 o                         
   0   2   2        176.73        193.08        18.63 o                         
   1   2   2        812.69        745.41        28.90 o                         
   2   2   2       7171.78       6741.84        77.83 o                         
   3   2   2       1196.52       1198.03        45.37 o                         
   4   2   2        284.09        314.14        34.44 o                         
   5   2   2          0.97         17.46        20.40 o                         
   6   2   2       4152.28       4147.54       208.65 o                         
   7   2   2        182.85        183.55        28.04 o                         
   8   2   2        149.54        173.78        30.43 o                         
   9   2   2        207.36        224.18        45.20 o                         
  10   2   2        431.46        440.30        59.37 o                         
  11   2   2        423.80        323.21        54.45 o                         
  12   2   2         39.72        110.21        58.89 o                         
 -12   3   2         73.77         54.51        44.73 o                         
 -11   3   2         31.10          0.00        33.54 o                         
 -10   3   2        435.11        438.85        70.63 o                         
  -9   3   2        129.10         93.41        45.03 o                         
  -8   3   2          2.72          0.00        40.76 o                         
  -7   3   2        232.49        184.32        45.76 o                         
  -6   3   2        886.15        914.80        60.94 o                         
  -5   3   2         54.40         58.54        20.08 o                         
  -4   3   2       1464.19       1231.50        41.28 o                         
  -3   3   2        170.79        232.96        31.22 o                         
  -2   3   2       4138.96       3782.89        72.35 o                         
  -1   3   2        647.30        724.98        36.14 o                         
   0   3   2       2257.50       2027.06        51.37 o                         
   1   3   2        568.84        563.75        32.85 o                         
   2   3   2        129.97        220.10        25.30 o                         
   3   3   2         43.61         22.07        23.48 o                         
   4   3   2        529.19        602.15        45.12 o                         
   5   3   2         97.00         77.70        26.09 o                         
   6   3   2       3266.89       3075.12        91.45 o                         
   7   3   2         31.90         34.12        30.04 o                         
   8   3   2       1776.24       1482.78        73.92 o                         
   9   3   2         67.40         65.57        38.04 o                         
  10   3   2        108.68        128.05        44.74 o                         
  11   3   2        125.54        206.09        58.34 o                         
 -11   4   2         79.87         55.15        49.07 o                         
 -10   4   2          2.24          0.00        36.16 o                         
  -9   4   2         11.13          0.00        34.98 o                         
  -8   4   2         65.62         28.83        36.31 o                         
  -7   4   2         91.33         61.48        36.75 o                         
  -6   4   2       1851.68       1644.05        63.27 o                         
  -5   4   2        134.20        177.90        33.18 o                         
  -4   4   2       2473.50       2334.14        64.06 o                         
  -3   4   2        696.47        729.88        41.05 o                         
  -2   4   2         56.62        103.35        22.08 o                         
  -1   4   2         61.71        185.23        28.89 o                         
   0   4   2        892.43        911.93        41.41 o                         
   1   4   2          1.30         28.01        17.00 o                         
   2   4   2        144.32        236.57        37.36 o                         
   3   4   2         25.09         30.58        18.65 o                         
   4   4   2        388.96        437.03        45.28 o                         
   5   4   2         93.37         66.40        25.94 o                         
   6   4   2          2.67          0.00        26.95 o                         
   7   4   2         25.15         25.11        29.46 o                         
   8   4   2       1219.82       1082.08        74.36 o                         
   9   4   2         16.43          0.00        39.04 o                         
  10   4   2        289.06        358.09        65.58 o                         
  11   4   2        255.67        231.61        81.21 o                         
 -10   5   2          1.40          0.00        38.51 o                         
  -9   5   2         73.24         34.72        39.61 o                         
  -8   5   2        507.94        468.34        73.33 o                         
  -7   5   2        699.36        549.90        76.36 o                         
  -6   5   2        197.79         86.76        46.88 o                         
  -5   5   2        476.82        450.21        51.78 o                         
  -4   5   2        302.36        410.62        46.30 o                         
  -3   5   2       1448.49       1258.33        54.96 o                         
  -2   5   2        614.46        634.34        47.49 o                         
  -1   5   2        611.81        632.18        46.90 o                         
   0   5   2        118.69        137.84        24.15 o                         
   1   5   2         30.30         69.60        34.99 o                         
   2   5   2        267.32        260.19        40.99 o                         
   3   5   2        939.30        820.08        47.55 o                         
   4   5   2        121.04        186.81        45.73 o                         
   5   5   2        679.88        756.85        67.72 o                         
   6   5   2        190.07        141.28        38.23 o                         
   7   5   2         46.59         67.89        33.67 o                         
   8   5   2        217.74        256.24        61.31 o                         
   9   5   2        453.81        464.02        75.77 o                         
  10   5   2          4.82        112.14        54.56 o                         
  -9   6   2         59.18        110.40        53.25 o                         
  -8   6   2         76.69        112.90        54.57 o                         
  -7   6   2         12.60          6.38        41.84 o                         
  -6   6   2         45.14         30.23        41.53 o                         
  -5   6   2          1.33         79.10        43.56 o                         
  -4   6   2         22.69         16.04        29.09 o                         
  -3   6   2        121.13        197.32        55.69 o                         
  -2   6   2         18.92         63.57        33.09 o                         
  -1   6   2         48.29        103.00        31.00 o                         
   0   6   2        975.22       1048.66        69.34 o                         
   1   6   2         25.59         47.64        27.43 o                         
   2   6   2        279.21        345.18        58.46 o                         
   3   6   2          1.49          0.00        39.93 o                         
   4   6   2        471.82        503.95        62.51 o                         
   5   6   2         36.63         30.02        30.67 o                         
   6   6   2        278.33        342.11        55.12 o                         
   7   6   2          1.10         63.97        46.48 o                         
   8   6   2         18.71         43.43        50.77 o                         
  -6   7   2        254.50        246.00        62.03 o                         
  -5   7   2        197.86        131.35        49.03 o                         
  -4   7   2        284.94        309.51        62.97 o                         
  -3   7   2        198.51        346.95        64.68 o                         
  -2   7   2         21.67        124.58        38.94 o                         
  -1   7   2         16.60         14.22        29.45 o                         
   0   7   2         39.61         74.05        32.14 o                         
   1   7   2          5.77          0.00        26.88 o                         
   2   7   2        914.36        945.54        82.70 o                         
   3   7   2        156.15         91.71        40.04 o                         
   4   7   2        761.99        759.12        77.15 o                         
   5   7   2        333.70        450.84        71.98 o                         
   6   7   2          3.73        110.04        59.04 o                         
  -2   8   2         21.63         38.48        46.60 o                         
  -1   8   2        176.86        242.42        47.19 o                         
   0   8   2        153.06        173.60        50.75 o                         
   1   8   2        221.23        213.38        57.62 o                         
   2   8   2         13.68          4.58        36.30 o                         
 -13   0   3        735.27        580.27       126.62 o                         
 -11   0   3        508.44        498.22        79.90 o                         
  -9   0   3        304.84        214.87        50.03 o                         
  -7   0   3          9.47         27.77        26.49 o                         
  -5   0   3          0.25         19.37        20.12 o                         
  -3   0   3       1802.59       1874.52        75.29 o                         
  -1   0   3       1171.64        869.58        49.23 o                         
   1   0   3       4101.85       4172.64        77.58 o                         
   3   0   3        586.27        604.02        38.47 o                         
   5   0   3        505.30        623.67        54.58 o                         
   7   0   3       1468.71       1464.20        76.99 o                         
   9   0   3       2623.25       2291.26       142.22 o                         
  11   0   3       1397.92       1136.06        99.84 o                         
 -13   1   3         27.02         54.05        44.99 o                         
 -12   1   3         17.97          0.00        50.73 o                         
 -11   1   3        973.64        983.17        86.50 o                         
 -10   1   3        124.83        129.76        33.11 o                         
  -9   1   3        730.56        801.25        56.90 o                         
  -8   1   3        310.11        417.92        42.07 o                         
  -7   1   3          0.12         32.21        18.07 o                         
  -6   1   3        189.15        200.25        26.12 o                         
  -5   1   3         27.45          6.40        16.88 o                         
  -4   1   3        218.09        241.49        30.92 o                         
  -3   1   3       5141.96       4817.35        79.19 o                         
  -2   1   3       9413.84       9057.10       104.41 o                         
  -1   1   3      14328.52      13691.83       104.49 o                         
   0   1   3        788.83        787.21        33.10 o                         
   1   1   3        202.85        224.08        16.30 o                         
   2   1   3         51.59         53.35        11.61 o                         
   3   1   3       3659.84       3707.37       119.23 o                         
   4   1   3        450.40        587.46        30.95 o                         
   5   1   3         14.76         53.20        17.55 o                         
   6   1   3          3.45          3.58        19.23 o                         
   7   1   3        295.74        473.26        39.25 o                         
   8   1   3         83.53        119.07        30.23 o                         
   9   1   3        162.27        220.82        41.07 o                         
  10   1   3         30.37         53.51        31.82 o                         
  11   1   3        645.05        700.81        73.44 o                         
  12   1   3         19.58         92.92        49.74 o                         
 -12   2   3          1.20          0.00        36.01 o                         
 -11   2   3        244.80        192.43        53.17 o                         
 -10   2   3         71.03         52.74        42.97 o                         
  -9   2   3       1900.63       1595.06        74.79 o                         
  -8   2   3        558.67        520.53        38.59 o                         
  -7   2   3         49.12         34.18        23.63 o                         
  -6   2   3        345.80        451.95        45.01 o                         
  -5   2   3       4097.47       3746.52        88.57 o                         
  -4   2   3          1.57          0.00        14.92 o                         
  -3   2   3          5.72         10.00        14.19 o                         
  -2   2   3          1.39          9.10        14.02 o                         
  -1   2   3       1599.07       1442.51        38.97 o                         
   0   2   3        866.09        861.44        37.59 o                         
   1   2   3       1297.03       1030.03        31.44 o                         
   2   2   3        842.29        850.74        30.85 o                         
   3   2   3        411.14        452.97        35.85 o                         
   4   2   3        899.42        875.85        43.96 o                         
   5   2   3        386.98        389.01        42.07 o                         
   6   2   3        504.73        527.74        48.81 o                         
   7   2   3        427.70        510.78        52.66 o                         
   8   2   3       1731.36       1595.14        78.90 o                         
   9   2   3        402.66        493.95        59.36 o                         
  10   2   3       1134.22       1270.20        95.28 o                         
  11   2   3        231.34        312.86        54.53 o                         
  12   2   3        175.01        254.26        53.72 o                         
 -12   3   3          1.28          0.00        60.59 o                         
 -11   3   3         38.90         70.52        42.41 o                         
 -10   3   3        159.89        108.20        63.22 o                         
  -9   3   3       1215.05       1248.93       106.64 o                         
  -8   3   3          0.88          4.61        30.91 o                         
  -7   3   3       4232.76       3885.04       102.90 o                         
  -6   3   3        182.10        220.34        34.74 o                         
  -5   3   3       1195.65       1083.34        53.91 o                         
  -4   3   3        357.36        427.10        42.41 o                         
  -3   3   3        709.36        726.45        35.31 o                         
  -2   3   3          0.15         21.31        15.56 o                         
  -1   3   3        886.82        879.73        38.73 o                         
   0   3   3        444.43        515.27        32.18 o                         
   1   3   3       1482.76       1408.41        44.04 o                         
   2   3   3        292.44        330.58        27.84 o                         
   3   3   3       1129.19       1048.87        49.19 o                         
   4   3   3         13.94         48.40        28.47 o                         
   5   3   3        521.80        601.45        51.82 o                         
   6   3   3        211.30        218.97        36.86 o                         
   7   3   3         62.66         76.83        34.32 o                         
   8   3   3         21.46          0.00        23.62 o                         
   9   3   3         17.06          0.00        26.11 o                         
  10   3   3          0.46          8.71        30.13 o                         
  11   3   3        197.98        238.73        57.21 o                         
 -11   4   3        291.55        325.93        72.49 o                         
 -10   4   3          4.66         34.84        46.24 o                         
  -9   4   3        266.12        264.07        60.82 o                         
  -8   4   3          2.67         35.08        38.03 o                         
  -7   4   3         68.43        101.09        37.98 o                         
  -6   4   3        527.26        666.32        78.64 o                         
  -5   4   3        724.21        679.70        36.71 o                         
  -4   4   3        180.67        189.38        27.16 o                         
  -3   4   3        441.89        500.04        37.05 o                         
  -2   4   3        421.76        444.97        44.27 o                         
  -1   4   3        100.95        112.79        23.43 o                         
   0   4   3          9.37         78.99        26.25 o                         
   1   4   3       1478.73       1296.38        51.41 o                         
   2   4   3         17.96         10.60        21.88 o                         
   3   4   3        399.93        474.34        33.77 o                         
   4   4   3          2.83         16.18        18.79 o                         
   5   4   3       1676.75       1585.60        70.88 o                         
   6   4   3        766.65        924.21        65.17 o                         
   7   4   3       1077.68       1031.85        70.70 o                         
   8   4   3       2372.16       1902.20       116.43 o                         
   9   4   3        377.25        424.48        61.11 o                         
  10   4   3        165.81        225.41        54.80 o                         
 -10   5   3        404.46        399.92        72.49 o                         
  -9   5   3        322.34        333.62        66.95 o                         
  -8   5   3         34.25         52.50        40.65 o                         
  -7   5   3        926.60       1020.36        99.13 o                         
  -6   5   3       1055.06       1085.53        99.53 o                         
  -5   5   3          5.35         17.02        32.43 o                         
  -4   5   3       1155.59       1251.14        73.45 o                         
  -3   5   3       1310.13       1292.13        59.13 o                         
  -2   5   3        872.36        926.71        54.01 o                         
  -1   5   3        213.41        185.07        54.07 o                         
   0   5   3        443.58        452.86        49.61 o                         
   1   5   3        385.46        423.69        39.66 o                         
   2   5   3        843.75        918.29        51.81 o                         
   3   5   3        373.99        460.61        52.18 o                         
   4   5   3        160.56        189.62        42.59 o                         
   5   5   3        111.65        188.55        43.78 o                         
   6   5   3          2.96         45.55        31.95 o                         
   7   5   3         49.13         61.73        34.37 o                         
   8   5   3         22.91          5.12        36.20 o                         
   9   5   3        540.22        351.60        78.95 o                         
  -8   6   3         11.79          0.00        48.00 o                         
  -7   6   3         46.59          9.14        41.48 o                         
  -6   6   3        256.23        181.70        54.68 o                         
  -5   6   3         61.35         17.83        43.01 o                         
  -4   6   3          4.30          0.00        39.90 o                         
  -3   6   3          0.47         57.50        37.63 o                         
  -2   6   3         41.69         99.87        32.85 o                         
  -1   6   3        452.60        478.72        49.85 o                         
   0   6   3          0.39          2.74        24.07 o                         
   1   6   3          6.81         36.78        30.20 o                         
   2   6   3         49.71        112.67        38.85 o                         
   3   6   3         99.31         85.36        42.56 o                         
   4   6   3          0.02          0.00        30.76 o                         
   5   6   3         10.70         11.89        32.13 o                         
   6   6   3        270.27        311.79        51.45 o                         
   7   6   3         94.54        121.46        50.99 o                         
   8   6   3        174.65        168.85        56.40 o                         
  -6   7   3         24.95         38.99        44.71 o                         
  -5   7   3        266.94        418.06        72.11 o                         
  -4   7   3        384.16        331.53        66.85 o                         
  -3   7   3        880.58        854.90        92.00 o                         
  -2   7   3       1008.21       1138.65        78.00 o                         
  -1   7   3        359.21        350.64        47.71 o                         
   0   7   3        190.54        234.90        45.19 o                         
   1   7   3         50.08         80.23        43.36 o                         
   2   7   3        168.63        146.35        42.27 o                         
   3   7   3         11.74         49.96        47.88 o                         
   4   7   3         22.40         73.67        39.07 o                         
   5   7   3        198.36        246.59        78.65 o                         
   6   7   3        221.27        171.66        78.06 o                         
  -2   8   3         18.86         31.77        64.38 o                         
  -1   8   3        220.26        269.81        53.16 o                         
   0   8   3        184.88        142.59        52.08 o                         
   1   8   3        483.59        509.35        69.26 o                         
 -12   0   4        170.06        155.20       101.92 o                         
 -10   0   4        294.37        347.30        67.70 o                         
  -8   0   4        510.10        504.50        66.48 o                         
  -6   0   4       3136.08       2931.78        99.17 o                         
  -4   0   4       2440.51       2083.97        70.65 o                         
  -2   0   4       1207.20       1027.19        43.51 o                         
   0   0   4       1818.90       1625.42        49.67 o                         
   2   0   4        235.61        317.48        34.13 o                         
   4   0   4        134.24        130.91        33.08 o                         
   6   0   4       2551.01       2502.70        97.24 o                         
   8   0   4       5826.25       5292.92       155.91 o                         
  10   0   4        228.44        257.88        80.39 o                         
  12   0   4         14.44          0.00        79.93 o                         
 -13   1   4          0.05          0.00        33.12 o                         
 -12   1   4        124.15        121.31        45.52 o                         
 -11   1   4        751.15        718.03        73.21 o                         
 -10   1   4        789.70        902.76        78.87 o                         
  -9   1   4        872.85        916.09        59.43 o                         
  -8   1   4       1655.91       1463.02        57.21 o                         
  -7   1   4        528.95        529.71        39.70 o                         
  -6   1   4        495.87        498.00        34.84 o                         
  -5   1   4        243.92        281.19        24.58 o                         
  -4   1   4        817.38        828.87        24.58 o                         
  -3   1   4        720.52        747.52        23.01 o                         
  -2   1   4        339.02        439.24        24.89 o                         
  -1   1   4       5418.27       5108.12        55.67 o                         
   0   1   4          0.02          0.00         9.57 o                         
   1   1   4        173.51        157.19        21.90 o                         
   2   1   4       2740.25       2763.00        50.01 o                         
   3   1   4         33.07         62.83        15.17 o                         
   4   1   4        567.17        597.40        34.25 o                         
   5   1   4        287.26        376.29        34.68 o                         
   6   1   4         15.06          0.00        16.88 o                         
   7   1   4        168.28        200.29        31.70 o                         
   8   1   4        489.00        630.27        55.11 o                         
   9   1   4        217.04        263.14        41.45 o                         
  10   1   4        658.38        810.47        77.71 o                         
  11   1   4         15.33         10.44        27.17 o                         
  12   1   4        103.10        144.71        42.15 o                         
 -12   2   4          7.80          0.00        36.91 o                         
 -11   2   4         18.15          0.00        28.37 o                         
 -10   2   4        500.01        607.45        66.72 o                         
  -9   2   4         48.44         74.50        32.46 o                         
  -8   2   4        157.69        129.22        33.87 o                         
  -7   2   4         22.05         17.67        21.12 o                         
  -6   2   4         44.74         43.41        24.16 o                         
  -5   2   4       1363.11       1323.15        56.25 o                         
  -4   2   4        923.84        898.04        45.76 o                         
  -3   2   4        130.40        143.71        24.73 o                         
  -2   2   4          1.65          3.64        12.76 o                         
  -1   2   4        610.67        611.44        29.82 o                         
   0   2   4       5803.20       5362.15        63.24 o                         
   1   2   4         59.95         71.55        14.79 o                         
   2   2   4         91.53        109.41        19.38 o                         
   3   2   4         35.20         50.01        16.58 o                         
   4   2   4        797.06        710.36        33.73 o                         
   5   2   4        689.86        677.49        44.82 o                         
   6   2   4        362.52        440.76        49.31 o                         
   7   2   4        749.95        919.75        46.45 o                         
   8   2   4          1.79         16.04        26.99 o                         
   9   2   4         65.91         61.10        34.68 o                         
  10   2   4        250.77        261.82        53.08 o                         
  11   2   4         19.87         66.10        37.02 o                         
 -12   3   4       1659.88       1578.97       129.09 o                         
 -11   3   4        127.01         85.52        64.00 o                         
 -10   3   4        906.68        952.96       100.25 o                         
  -9   3   4          7.78          0.00        33.45 o                         
  -8   3   4          4.96          0.00        31.52 o                         
  -7   3   4          3.11         23.72        33.43 o                         
  -6   3   4        893.00        923.48        60.41 o                         
  -5   3   4        428.18        485.71        47.24 o                         
  -4   3   4        367.86        377.81        40.97 o                         
  -3   3   4        145.94        163.56        21.92 o                         
  -2   3   4       3974.45       3725.18        74.38 o                         
  -1   3   4          2.65         32.72        24.39 o                         
   0   3   4       2453.83       2344.59        63.58 o                         
   1   3   4         20.61         14.07        14.19 o                         
   2   3   4        334.54        368.06        28.38 o                         
   3   3   4        971.90        985.26        38.23 o                         
   4   3   4       2193.62       2148.30        71.67 o                         
   5   3   4         61.90        108.39        27.41 o                         
   6   3   4         87.29         80.78        31.32 o                         
   7   3   4        449.84        543.52        52.40 o                         
   8   3   4        818.37        829.92        74.05 o                         
   9   3   4          0.59         13.59        32.10 o                         
  10   3   4          2.99          0.00        35.00 o                         
  11   3   4        121.18        166.65        47.23 o                         
 -11   4   4         30.80         36.87        46.46 o                         
 -10   4   4        835.86        864.41       100.68 o                         
  -9   4   4         52.08         74.91        45.73 o                         
  -8   4   4         17.73          0.00        32.95 o                         
  -7   4   4         67.42        107.61        32.96 o                         
  -6   4   4        151.31        194.70        36.43 o                         
  -5   4   4          4.58          0.00        21.04 o                         
  -4   4   4       1330.84       1376.05        62.81 o                         
  -3   4   4        142.93        244.63        29.59 o                         
  -2   4   4        294.14        313.38        33.99 o                         
  -1   4   4       1469.93       1490.04        54.06 o                         
   0   4   4        933.49        852.70        45.58 o                         
   1   4   4        378.31        460.77        35.13 o                         
   2   4   4        820.20        932.83        46.03 o                         
   3   4   4        425.84        462.53        32.59 o                         
   4   4   4         92.06        103.27        52.04 o                         
   5   4   4        522.62        518.48        49.64 o                         
   6   4   4        610.89        684.63        58.24 o                         
   7   4   4        538.56        634.69        64.61 o                         
   8   4   4         15.45          0.30        30.90 o                         
   9   4   4        281.11        314.30        55.21 o                         
  10   4   4        944.41        974.92       103.03 o                         
 -10   5   4          9.03         60.24        50.50 o                         
  -9   5   4         66.88         75.80        41.93 o                         
  -8   5   4        171.55        168.25        51.36 o                         
  -7   5   4        116.50        110.85        47.73 o                         
  -6   5   4          9.49          0.00        29.69 o                         
  -5   5   4       1030.28       1133.81        79.21 o                         
  -4   5   4        356.10        526.87        40.68 o                         
  -3   5   4       1158.83       1183.10        61.23 o                         
  -2   5   4        560.10        600.73        59.18 o                         
  -1   5   4       1289.37       1298.50        70.73 o                         
   0   5   4         88.02         86.92        31.37 o                         
   1   5   4       1294.92       1212.34        54.14 o                         
   2   5   4        344.11        500.77        55.63 o                         
   3   5   4        198.39        190.87        37.53 o                         
   4   5   4        696.24        751.76        92.83 o                         
   5   5   4        704.13        757.17        61.45 o                         
   6   5   4         17.25         96.65        34.41 o                         
   7   5   4        130.78         82.45        56.76 o                         
   8   5   4        215.08        256.11        50.49 o                         
   9   5   4        379.03        407.23        71.13 o                         
  -8   6   4         39.20         11.92        41.28 o                         
  -7   6   4         29.19         91.69        46.47 o                         
  -6   6   4        296.20        342.59        65.85 o                         
  -5   6   4         19.07         22.08        43.37 o                         
  -4   6   4       1025.24       1202.88        78.30 o                         
  -3   6   4        166.66        103.05        44.31 o                         
  -2   6   4        719.95        815.82        66.05 o                         
  -1   6   4          0.74          0.54        22.79 o                         
   0   6   4         69.19         93.21        35.69 o                         
   1   6   4         36.66         64.39        29.26 o                         
   2   6   4       1376.63       1359.80        80.66 o                         
   3   6   4        430.45        348.06        63.96 o                         
   4   6   4        226.38        175.91        53.05 o                         
   5   6   4        339.20        296.13        50.93 o                         
   6   6   4       1116.83        971.81        86.55 o                         
   7   6   4         89.44        139.30        54.71 o                         
   8   6   4        170.84         99.06        64.30 o                         
  -6   7   4        480.77        521.49        81.48 o                         
  -5   7   4         60.29        152.79        57.14 o                         
  -4   7   4         91.48        136.33        49.58 o                         
  -3   7   4         68.45         74.53        46.77 o                         
  -2   7   4        124.76        145.09        41.37 o                         
  -1   7   4        113.64        111.95        35.77 o                         
   0   7   4         14.99         50.43        31.74 o                         
   1   7   4         79.10        161.63        44.96 o                         
   2   7   4         71.44        101.57        38.08 o                         
   3   7   4         14.65         20.42        69.92 o                         
   4   7   4        171.21        190.78        62.30 o                         
   5   7   4        273.21        177.48        57.62 o                         
 -13   0   5        208.82        209.55        90.94 o                         
 -11   0   5        381.55        508.57       108.81 o                         
  -9   0   5       2747.77       2532.68       114.56 o                         
  -7   0   5       7900.88       7067.69       164.47 o                         
  -5   0   5       2170.12       2021.04        78.63 o                         
  -3   0   5        195.24        250.69        33.18 o                         
  -1   0   5       5766.74       5580.65       183.51 o                         
   1   0   5       5272.20       4293.01        92.94 o                         
   3   0   5       1450.88       1336.05        61.02 o                         
   5   0   5       2401.93       2599.97        96.41 o                         
   7   0   5        126.81        150.08        46.44 o                         
   9   0   5        190.30        177.05        64.56 o                         
  11   0   5         51.67         51.14        54.76 o                         
 -12   1   5         51.59         59.44        38.74 o                         
 -11   1   5          0.70          0.00        25.08 o                         
 -10   1   5        150.23        143.23        42.80 o                         
  -9   1   5         12.42          9.66        22.04 o                         
  -8   1   5         16.57         18.41        20.04 o                         
  -7   1   5          0.52          0.00        15.69 o                         
  -6   1   5        142.83        140.17        29.81 o                         
  -5   1   5        108.09        148.92        27.58 o                         
  -4   1   5       2586.57       2595.58        54.52 o                         
  -3   1   5       1718.03       1703.95        43.66 o                         
  -2   1   5       4864.41       5070.73        73.01 o                         
  -1   1   5       2853.36       2777.62        42.01 o                         
   0   1   5        180.79        179.99        24.33 o                         
   1   1   5       1665.68       1712.55        51.05 o                         
   2   1   5       6189.90       6249.55        81.51 o                         
   3   1   5       1945.59       1966.06        50.26 o                         
   4   1   5        550.37        636.80        35.93 o                         
   5   1   5       1901.11       1874.92        57.65 o                         
   6   1   5         23.51         98.98        32.47 o                         
   7   1   5         26.22         33.48        23.96 o                         
   8   1   5         26.59         43.54        30.31 o                         
   9   1   5          0.64          1.58        31.50 o                         
  10   1   5        226.96        164.81        43.22 o                         
  11   1   5        350.98        393.99        58.26 o                         
 -12   2   5          0.07          0.00        51.64 o                         
 -11   2   5         10.51         12.64        35.34 o                         
 -10   2   5        433.81        469.51        61.04 o                         
  -9   2   5        954.55        932.14        78.00 o                         
  -8   2   5       1965.27       1730.18        76.42 o                         
  -7   2   5         16.09          0.00        20.16 o                         
  -6   2   5        581.89        659.76        55.56 o                         
  -5   2   5        659.07        642.28        51.31 o                         
  -4   2   5        854.53        888.78        47.30 o                         
  -3   2   5        958.78        871.17        34.90 o                         
  -2   2   5         77.52         82.76        18.82 o                         
  -1   2   5       4213.16       4514.63        71.00 o                         
   0   2   5       2030.66       1835.88        58.69 o                         
   1   2   5       4091.75       4232.31        85.84 o                         
   2   2   5        622.42        647.02        44.34 o                         
   3   2   5          2.28          0.00        13.52 o                         
   4   2   5        453.49        446.98        31.72 o                         
   5   2   5       1214.62       1218.51        45.90 o                         
   6   2   5        189.99        256.15        30.54 o                         
   7   2   5       1164.12       1209.49        71.35 o                         
   8   2   5        105.43        154.00        37.37 o                         
   9   2   5        125.30        110.83        39.75 o                         
  10   2   5         14.19          0.00        33.12 o                         
  11   2   5          8.81         68.63        44.32 o                         
 -12   3   5        194.70        180.12        60.29 o                         
 -11   3   5          0.10         60.14        48.41 o                         
 -10   3   5          1.04          0.00        45.68 o                         
  -9   3   5         10.79          1.65        28.64 o                         
  -8   3   5        666.15        671.26        64.19 o                         
  -7   3   5        269.63        351.40        46.83 o                         
  -6   3   5          5.10          9.01        26.80 o                         
  -5   3   5       1775.34       1736.13        68.15 o                         
  -4   3   5         14.84         71.50        21.05 o                         
  -3   3   5        525.09        496.51        33.97 o                         
  -2   3   5        287.24        381.30        34.40 o                         
  -1   3   5        933.19        906.18        41.14 o                         
   0   3   5       1121.47       1124.05        43.65 o                         
   1   3   5        170.42        287.66        46.34 o                         
   2   3   5       1004.49       1086.76        40.54 o                         
   3   3   5        594.56        622.36        62.12 o                         
   4   3   5          2.74         34.56        33.70 o                         
   5   3   5        159.31        174.38        31.56 o                         
   6   3   5         48.70         55.46        30.89 o                         
   7   3   5        193.38        244.02        42.36 o                         
   8   3   5        273.87        367.08        52.97 o                         
   9   3   5       1288.25       1322.59        97.38 o                         
  10   3   5         26.49          9.90        37.90 o                         
  11   3   5        348.69        453.07        73.66 o                         
 -11   4   5         10.23         15.97        49.11 o                         
 -10   4   5        132.68         77.41        49.96 o                         
  -9   4   5         21.88          0.00        36.16 o                         
  -8   4   5        325.15        324.53        61.49 o                         
  -7   4   5        114.93        123.97        34.51 o                         
  -6   4   5        894.20       1010.36        68.22 o                         
  -5   4   5       5295.74       4812.21       122.25 o                         
  -4   4   5       1058.22       1142.51        49.29 o                         
  -3   4   5       5499.13       5338.69       100.43 o                         
  -2   4   5        352.14        469.58        40.42 o                         
  -1   4   5        150.39        156.27        26.86 o                         
   0   4   5        162.19        170.59        27.39 o                         
   1   4   5        478.24        537.08        52.02 o                         
   2   4   5        107.11         94.20        28.30 o                         
   3   4   5        838.79        992.07        51.22 o                         
   4   4   5       1640.99       1561.12        67.67 o                         
   5   4   5       1870.94       1742.05        75.58 o                         
   6   4   5         43.62         44.18        39.29 o                         
   7   4   5        263.01        362.85        52.83 o                         
   8   4   5         33.25         41.43        37.79 o                         
   9   4   5          7.97         77.97        39.56 o                         
  10   4   5         65.83        101.84        50.10 o                         
 -10   5   5          1.06         21.53        47.73 o                         
  -9   5   5        166.27         83.30        53.90 o                         
  -8   5   5        146.15        146.09        50.42 o                         
  -7   5   5         91.69         70.80        39.84 o                         
  -6   5   5        190.40        175.16        46.96 o                         
  -5   5   5        258.99        261.25        59.56 o                         
  -4   5   5         77.41         57.75        42.18 o                         
  -3   5   5       1850.02       1821.91        66.35 o                         
  -2   5   5        308.46        468.76        44.55 o                         
  -1   5   5       2235.65       1992.52        70.84 o                         
   0   5   5        150.34        140.12        31.51 o                         
   1   5   5        933.30        910.57        67.74 o                         
   2   5   5        469.35        509.30        42.88 o                         
   3   5   5       1447.64       1391.41        68.01 o                         
   4   5   5        243.01        196.85        50.72 o                         
   5   5   5         17.18         49.08        49.84 o                         
   6   5   5        623.28        735.33       108.60 o                         
   7   5   5         85.00        127.25        41.73 o                         
   8   5   5         96.50         77.84        49.39 o                         
   9   5   5          0.52          0.00        43.41 o                         
  -8   6   5         26.53          0.00        46.35 o                         
  -7   6   5        229.05        310.21        64.68 o                         
  -6   6   5        423.28        351.52        71.17 o                         
  -5   6   5        154.81        100.19        41.52 o                         
  -4   6   5        244.12        276.36        49.35 o                         
  -3   6   5         11.57          0.29        28.99 o                         
  -2   6   5        784.74        747.57        70.87 o                         
  -1   6   5         30.19        130.23        33.96 o                         
   0   6   5       1625.64       1438.90        68.07 o                         
   1   6   5        791.61        826.73        65.71 o                         
   2   6   5        240.46        171.52        50.97 o                         
   3   6   5        609.69        702.22        92.56 o                         
   4   6   5        129.53        125.89        49.28 o                         
   5   6   5         75.51         15.13        41.76 o                         
   6   6   5          0.39         42.57        41.21 o                         
   7   6   5         23.74         23.80        44.53 o                         
  -6   7   5        159.99         50.88        60.42 o                         
  -5   7   5        115.31         23.57        41.18 o                         
  -4   7   5          8.30         32.55        42.20 o                         
  -3   7   5         30.16         56.08        37.48 o                         
  -2   7   5        113.61        118.07        42.22 o                         
  -1   7   5        547.96        563.18        59.39 o                         
   0   7   5          2.91         51.06        33.75 o                         
   1   7   5          1.49          0.00        32.95 o                         
   2   7   5         65.08        167.19        53.85 o                         
   3   7   5          9.12         94.82        47.12 o                         
   4   7   5         71.42          0.00        43.16 o                         
   5   7   5          6.65         11.82        53.10 o                         
 -12   0   6         52.28         48.71        69.98 o                         
 -10   0   6        306.54        302.44        68.57 o                         
  -8   0   6       1381.40       1327.82        85.10 o                         
  -6   0   6       6230.42       5804.75       142.81 o                         
  -4   0   6       9095.19       8615.07       158.53 o                         
  -2   0   6        376.18        437.06        39.80 o                         
   0   0   6         57.73         71.74        21.51 o                         
   2   0   6       3435.92       3327.92        93.06 o                         
   4   0   6        153.22        291.17        75.21 o                         
   6   0   6       1501.63       1302.06        77.68 o                         
   8   0   6         59.97        108.00        46.81 o                         
  10   0   6         86.28         66.11        49.00 o                         
 -12   1   6          6.35          0.00        37.69 o                         
 -11   1   6         78.91         50.01        37.25 o                         
 -10   1   6        512.66        585.16        65.07 o                         
  -9   1   6        163.65        184.75        41.52 o                         
  -8   1   6          0.34          0.00        21.41 o                         
  -7   1   6       1017.84       1080.67        48.20 o                         
  -6   1   6        396.94        348.90        41.53 o                         
  -5   1   6        219.74        239.29        34.54 o                         
  -4   1   6       2895.44       2914.97        62.08 o                         
  -3   1   6        739.41        923.26        35.40 o                         
  -2   1   6       3020.28       2833.64        57.89 o                         
  -1   1   6         31.29         26.40        12.93 o                         
   0   1   6        816.81        768.21        38.70 o                         
   1   1   6       1528.90       1483.71        52.57 o                         
   2   1   6       2542.63       2792.36        55.78 o                         
   3   1   6        340.83        355.48        28.69 o                         
   4   1   6         14.10         21.55        16.43 o                         
   5   1   6        678.39        692.36        44.08 o                         
   6   1   6        644.34        797.17        49.37 o                         
   7   1   6       1224.12       1131.64        56.95 o                         
   8   1   6       2044.60       1961.07        73.31 o                         
   9   1   6        700.83        753.62        65.08 o                         
  10   1   6        230.69        268.46        52.10 o                         
  11   1   6        108.67        101.30        47.52 o                         
 -12   2   6        102.71        175.39        54.46 o                         
 -11   2   6        200.33        199.85        45.88 o                         
 -10   2   6         76.12         60.85        33.81 o                         
  -9   2   6        163.76        161.56        41.30 o                         
  -8   2   6       1747.14       1552.80        75.03 o                         
  -7   2   6       1291.80       1267.19        66.07 o                         
  -6   2   6        119.97        114.79        30.03 o                         
  -5   2   6       1350.20       1352.19        58.91 o                         
  -4   2   6        600.63        694.62        51.85 o                         
  -3   2   6       1885.98       1936.19        52.40 o                         
  -2   2   6        466.51        455.13        30.92 o                         
  -1   2   6        149.94        176.41        20.14 o                         
   0   2   6        466.11        466.69        42.65 o                         
   1   2   6          3.71          1.95        16.80 o                         
   2   2   6        137.22        191.61        31.72 o                         
   3   2   6         38.46         59.10        17.60 o                         
   4   2   6         24.06         62.74        30.06 o                         
   5   2   6         32.05         46.61        27.80 o                         
   6   2   6        265.81        292.46        35.71 o                         
   7   2   6        210.95        231.11        35.98 o                         
   8   2   6         82.20        123.64        37.98 o                         
   9   2   6       1247.65       1177.93        84.21 o                         
  10   2   6        306.33        362.22        59.35 o                         
  11   2   6         96.79         75.14        44.77 o                         
 -11   3   6        252.68        199.84        57.04 o                         
 -10   3   6          0.11          0.00        53.10 o                         
  -9   3   6        324.80        385.70        53.62 o                         
  -8   3   6       3204.79       2986.86       124.23 o                         
  -7   3   6        519.20        554.79        58.58 o                         
  -6   3   6       2343.77       2101.01        80.03 o                         
  -5   3   6         16.48         47.14        24.44 o                         
  -4   3   6       1572.86       1517.93        63.65 o                         
  -3   3   6        659.25        728.67        40.16 o                         
  -2   3   6        903.74        894.44        41.12 o                         
  -1   3   6         69.06         64.59        19.69 o                         
   0   3   6          7.60          0.00        14.45 o                         
   1   3   6         42.12         60.37        17.06 o                         
   2   3   6        257.49        253.33        53.41 o                         
   3   3   6         88.10        130.22        33.07 o                         
   4   3   6       2836.76       2736.40        80.80 o                         
   5   3   6          1.57         40.37        24.28 o                         
   6   3   6       4709.04       4252.23       127.28 o                         
   7   3   6        527.48        595.62        56.48 o                         
   8   3   6        350.75        478.09        70.20 o                         
   9   3   6         58.34         51.37        39.36 o                         
  10   3   6         13.95         91.86        42.49 o                         
 -11   4   6         75.22         77.31        44.93 o                         
 -10   4   6        724.83        796.78        95.12 o                         
  -9   4   6        256.35        205.19        53.83 o                         
  -8   4   6       1079.71       1129.53        77.86 o                         
  -7   4   6       1455.68       1423.58        77.85 o                         
  -6   4   6        231.86        293.61        44.45 o                         
  -5   4   6       3087.88       2858.56        95.94 o                         
  -4   4   6        193.41        216.23        38.63 o                         
  -3   4   6        251.02        241.25        37.40 o                         
  -2   4   6         33.55          5.41        20.28 o                         
  -1   4   6         32.15         33.64        20.31 o                         
   0   4   6        735.50        764.81        46.19 o                         
   1   4   6         82.30         54.09        24.92 o                         
   2   4   6       2233.12       2056.76        59.35 o                         
   3   4   6       1332.49       1345.76        59.69 o                         
   4   4   6       1495.45       1543.63        68.21 o                         
   5   4   6        334.87        576.18        81.09 o                         
   6   4   6        255.08        510.90        72.52 o                         
   7   4   6          1.64          0.00        43.29 o                         
   8   4   6        292.13        259.25        65.15 o                         
   9   4   6         19.75         87.48        55.25 o                         
  -9   5   6          9.73          0.00        42.71 o                         
  -8   5   6          8.92          0.00        36.98 o                         
  -7   5   6         10.49          0.00        40.46 o                         
  -6   5   6        376.89        377.30        61.97 o                         
  -5   5   6         23.96          2.14        26.16 o                         
  -4   5   6        133.13        128.51        40.14 o                         
  -3   5   6       1749.45       1663.05        65.16 o                         
  -2   5   6         20.70         58.03        26.47 o                         
  -1   5   6        800.68        822.51        61.64 o                         
   0   5   6         34.08         12.51        23.82 o                         
   1   5   6       2101.61       1939.85        70.82 o                         
   2   5   6        185.04        138.66        39.88 o                         
   3   5   6       1051.02       1125.91        65.27 o                         
   4   5   6        418.96        384.54        62.93 o                         
   5   5   6        516.33        493.25        75.01 o                         
   6   5   6         22.29         62.65        45.89 o                         
   7   5   6        412.17        367.70        72.97 o                         
   8   5   6        357.43        300.55        68.27 o                         
  -8   6   6          0.50          0.00        45.98 o                         
  -7   6   6          6.82         99.42        51.75 o                         
  -6   6   6       1246.21       1220.35       132.19 o                         
  -5   6   6        210.28        294.86        80.71 o                         
  -4   6   6        878.16        994.01        78.94 o                         
  -3   6   6          4.57          4.10        31.73 o                         
  -2   6   6        236.15        259.19        46.64 o                         
  -1   6   6         90.56         62.86        32.88 o                         
   0   6   6         43.44         46.60        28.75 o                         
   1   6   6        601.17        569.69        56.62 o                         
   2   6   6        218.36        290.26        58.06 o                         
   3   6   6         36.03         39.90        40.12 o                         
   4   6   6         15.72          0.00        35.81 o                         
   5   6   6         11.35          4.86        48.37 o                         
   6   6   6        187.53        117.69        55.37 o                         
   7   6   6          6.04         86.77        65.79 o                         
  -5   7   6        133.36         87.02        51.91 o                         
  -4   7   6        160.26        128.62        50.54 o                         
  -3   7   6         16.64         26.15        34.41 o                         
  -2   7   6        649.35        593.03        81.41 o                         
  -1   7   6        173.11        136.40        45.69 o                         
   0   7   6        151.14        191.58        50.17 o                         
   1   7   6         12.58         77.56        57.93 o                         
   2   7   6         42.33         57.92        42.57 o                         
   3   7   6         31.88          0.00        52.19 o                         
   4   7   6          0.62          0.00        65.49 o                         
 -11   0   7       1373.03       1485.99       177.88 o                         
  -9   0   7       2122.98       1972.77       103.57 o                         
  -7   0   7        495.17        566.28        67.98 o                         
  -5   0   7       1249.43       1343.15        69.08 o                         
  -3   0   7        575.02        745.44        54.13 o                         
  -1   0   7         62.97         70.01        24.43 o                         
   1   0   7       1573.42       1394.02        62.13 o                         
   3   0   7       2002.06       2238.15        86.14 o                         
   5   0   7       5474.24       5492.09       146.66 o                         
   7   0   7       1342.72       1456.52        91.72 o                         
   9   0   7        114.77         99.68        50.44 o                         
  11   0   7          0.62         15.46        63.87 o                         
 -12   1   7          8.06          0.00        52.29 o                         
 -11   1   7          4.13          0.00        31.06 o                         
 -10   1   7          6.56          9.70        29.69 o                         
  -9   1   7        534.66        597.08        63.68 o                         
  -8   1   7         51.06         53.86        31.27 o                         
  -7   1   7       2113.12       1961.65        65.17 o                         
  -6   1   7        771.26        870.82        44.45 o                         
  -5   1   7        535.55        683.54        39.22 o                         
  -4   1   7       1141.29       1212.32        44.55 o                         
  -3   1   7        432.40        497.67        33.08 o                         
  -2   1   7       1753.95       1824.56        53.38 o                         
  -1   1   7        352.54        391.56        48.67 o                         
   0   1   7          7.78         37.73        18.43 o                         
   1   1   7         88.94        107.90        25.14 o                         
   2   1   7        133.99        260.31        34.43 o                         
   3   1   7       4180.77       3940.60        76.36 o                         
   4   1   7         19.95         30.90        16.84 o                         
   5   1   7        738.53        763.01        46.27 o                         
   6   1   7       1989.33       1807.85        73.75 o                         
   7   1   7         19.62         50.36        27.36 o                         
   8   1   7        927.34       1114.97        68.05 o                         
   9   1   7          1.71          0.00        28.40 o                         
  10   1   7        301.64        223.21        52.98 o                         
  11   1   7          1.10         26.95        39.52 o                         
 -12   2   7        308.23        239.06        66.31 o                         
 -11   2   7        150.25        171.99        48.22 o                         
 -10   2   7        224.18        240.56        49.37 o                         
  -9   2   7        124.85        144.47        41.54 o                         
  -8   2   7        617.31        674.36        64.91 o                         
  -7   2   7          4.96          0.00        26.34 o                         
  -6   2   7        284.92        340.07        44.61 o                         
  -5   2   7          2.92          0.00        16.91 o                         
  -4   2   7        155.46        205.50        26.76 o                         
  -3   2   7       3734.04       3710.78        75.41 o                         
  -2   2   7          4.84          0.00        14.34 o                         
  -1   2   7       5254.14       5549.94       109.85 o                         
   0   2   7          8.72         28.80        25.04 o                         
   1   2   7       1969.92       1802.57        64.87 o                         
   2   2   7         83.05         98.57        28.02 o                         
   3   2   7       1378.31       1454.45        47.04 o                         
   4   2   7         36.71         47.93        24.55 o                         
   5   2   7       1059.91       1153.51        62.54 o                         
   6   2   7        245.47        328.78        39.40 o                         
   7   2   7          5.45         36.33        35.85 o                         
   8   2   7        247.46        266.40        48.19 o                         
   9   2   7        380.86        406.29        59.51 o                         
  10   2   7         17.18        105.94        41.88 o                         
 -11   3   7        786.37        867.57        99.03 o                         
 -10   3   7         51.20         51.07        33.71 o                         
  -9   3   7          0.16          0.00        46.85 o                         
  -8   3   7        668.46        694.98        68.75 o                         
  -7   3   7         17.16          0.00        26.27 o                         
  -6   3   7         10.22         36.06        26.65 o                         
  -5   3   7          0.21          2.14        23.42 o                         
  -4   3   7          3.19         81.76        37.25 o                         
  -3   3   7        520.67        512.57        37.31 o                         
  -2   3   7        280.37        326.54        31.50 o                         
  -1   3   7       3175.70       2949.55        63.68 o                         
   0   3   7          8.08          0.00        21.35 o                         
   1   3   7       1668.55       1639.74        66.23 o                         
   2   3   7        388.35        492.52        50.26 o                         
   3   3   7         53.14        104.31        27.20 o                         
   4   3   7        485.99        595.47        51.65 o                         
   5   3   7        323.12        362.89        38.92 o                         
   6   3   7        834.28        926.42        67.09 o                         
   7   3   7       2336.61       2337.84        92.59 o                         
   8   3   7         16.99         73.24        37.13 o                         
   9   3   7        798.65        807.66        96.51 o                         
  10   3   7          5.87         78.74        54.81 o                         
 -10   4   7        349.16        307.63        65.77 o                         
  -9   4   7          1.84          0.00        33.77 o                         
  -8   4   7        624.39        672.27        62.76 o                         
  -7   4   7        196.40        242.52        45.15 o                         
  -6   4   7        102.55        154.99        38.35 o                         
  -5   4   7        108.08        106.22        44.09 o                         
  -4   4   7         25.03         55.73        29.07 o                         
  -3   4   7        295.66        309.98        43.85 o                         
  -2   4   7         75.53        120.62        25.93 o                         
  -1   4   7          3.60         30.82        21.27 o                         
   0   4   7         32.77         73.99        25.73 o                         
   1   4   7        887.23        860.29        44.89 o                         
   2   4   7        783.03        687.42        57.23 o                         
   3   4   7       1583.58       1424.64        90.72 o                         
   4   4   7       1142.59       1028.49        95.63 o                         
   5   4   7          1.60          0.00        34.83 o                         
   6   4   7          0.07          0.00        33.32 o                         
   7   4   7         29.78         17.00        54.23 o                         
   8   4   7         22.50         16.59        46.30 o                         
   9   4   7          1.83          4.63        52.52 o                         
  -9   5   7        100.88         49.97        50.38 o                         
  -8   5   7         87.05         41.17        47.06 o                         
  -7   5   7         13.58         33.57        39.42 o                         
  -6   5   7        180.10        259.57        45.66 o                         
  -5   5   7         97.19        161.97        66.91 o                         
  -4   5   7       1507.51       1385.46        78.28 o                         
  -3   5   7        289.55        318.73        47.41 o                         
  -2   5   7       2299.77       2178.25        78.84 o                         
  -1   5   7        917.53        943.98        57.15 o                         
   0   5   7         16.01          0.00        21.41 o                         
   1   5   7       1475.58       1316.54        71.67 o                         
   2   5   7        417.63        419.42        53.98 o                         
   3   5   7        320.56        222.46        71.38 o                         
   4   5   7        767.82        798.35        89.91 o                         
   5   5   7        362.02        315.83        70.23 o                         
   6   5   7        356.29        340.09        67.08 o                         
   7   5   7         91.35        136.48        57.73 o                         
   8   5   7        176.60        135.22        58.21 o                         
  -7   6   7        181.38        106.74        58.44 o                         
  -6   6   7        129.39        106.90        51.21 o                         
  -5   6   7         13.87         37.94        33.83 o                         
  -4   6   7         39.36          6.89        34.79 o                         
  -3   6   7         45.42         50.14        35.37 o                         
  -2   6   7       1058.39       1073.16       163.07 o                         
  -1   6   7         44.18          5.54        36.56 o                         
   0   6   7        577.58        555.15        64.03 o                         
   1   6   7       1091.61       1164.29        95.93 o                         
   2   6   7          1.78         43.20        39.42 o                         
   3   6   7          1.39          0.00        41.86 o                         
   4   6   7         70.11         95.47        48.97 o                         
   5   6   7        383.49        359.18        70.46 o                         
   6   6   7          1.37         59.08        46.07 o                         
  -5   7   7          6.32        127.27        64.18 o                         
  -4   7   7         85.27         43.07        53.72 o                         
  -3   7   7         37.04         97.47        52.36 o                         
  -2   7   7         13.53         70.42        47.25 o                         
  -1   7   7         21.03         13.90        50.78 o                         
   0   7   7         15.78        113.61        52.54 o                         
   1   7   7        154.71        192.66        55.90 o                         
   2   7   7         64.66        125.22        49.21 o                         
   3   7   7       1880.76       1747.36       117.73 o                         
 -12   0   8        146.25        137.39        79.04 o                         
 -10   0   8        253.22        253.61       104.36 o                         
  -8   0   8        155.10         95.57        58.13 o                         
  -6   0   8         34.01         51.58        27.05 o                         
  -4   0   8       1745.13       1670.58        76.28 o                         
  -2   0   8          0.40         23.79        25.43 o                         
   0   0   8       9847.17       9410.07       164.29 o                         
   2   0   8       3304.34       2980.55        98.25 o                         
   4   0   8        413.12        561.72        56.69 o                         
   6   0   8         44.76         26.27        48.06 o                         
   8   0   8         73.11         72.45        47.20 o                         
  10   0   8        788.78       1002.35       112.48 o                         
 -12   1   8        965.14        914.95       104.13 o                         
 -11   1   8        264.86        318.62        66.01 o                         
 -10   1   8        394.18        406.14        59.22 o                         
  -9   1   8       1004.36        973.83        79.52 o                         
  -8   1   8         24.92         44.23        28.17 o                         
  -7   1   8        887.99       1000.28        53.40 o                         
  -6   1   8         33.66         54.37        28.78 o                         
  -5   1   8          0.12         44.90        23.13 o                         
  -4   1   8        112.57        220.61        27.60 o                         
  -3   1   8          2.92         26.97        17.17 o                         
  -2   1   8       3536.18       3364.19        70.85 o                         
  -1   1   8        796.87        738.17        34.89 o                         
   0   1   8        457.68        456.26        44.86 o                         
   1   1   8        325.34        397.31        43.87 o                         
   2   1   8        633.95        758.23        34.41 o                         
   3   1   8         76.04        119.34        29.47 o                         
   4   1   8         38.82         53.67        30.89 o                         
   5   1   8        103.93        136.57        37.03 o                         
   6   1   8          4.76         82.04        34.14 o                         
   7   1   8        275.24        333.03        43.43 o                         
   8   1   8         32.36         88.03        38.13 o                         
   9   1   8         54.98         25.27        34.46 o                         
  10   1   8        337.05        353.30        61.59 o                         
 -12   2   8         33.92          0.72        48.65 o                         
 -11   2   8       1033.74       1026.94        92.81 o                         
 -10   2   8        650.71        718.03        76.49 o                         
  -9   2   8        119.77         73.80        40.72 o                         
  -8   2   8        176.86        199.75        44.12 o                         
  -7   2   8         51.81         81.72        32.09 o                         
  -6   2   8          2.66         15.78        28.31 o                         
  -5   2   8         79.77         83.07        22.28 o                         
  -4   2   8        180.73        171.66        27.07 o                         
  -3   2   8         63.53         91.86        28.15 o                         
  -2   2   8        120.12         92.76        21.47 o                         
  -1   2   8        400.89        483.28        47.83 o                         
   0   2   8        115.85        101.21        27.86 o                         
   1   2   8        346.94        445.23        46.16 o                         
   2   2   8         67.64         63.82        25.58 o                         
   3   2   8       1197.50       1085.03        57.99 o                         
   4   2   8          0.52         25.53        22.80 o                         
   5   2   8        193.52        192.42        31.59 o                         
   6   2   8        222.82        265.27        37.80 o                         
   7   2   8        282.39        378.41        51.27 o                         
   8   2   8       1074.48       1105.44        76.38 o                         
   9   2   8        423.68        464.92        63.27 o                         
  10   2   8          0.39          0.00        43.59 o                         
 -11   3   8          4.86          0.00        35.29 o                         
 -10   3   8         43.45        126.00        41.79 o                         
  -9   3   8        138.87         55.67        43.85 o                         
  -8   3   8        234.26        257.08        47.59 o                         
  -7   3   8          4.30          7.14        35.43 o                         
  -6   3   8       2583.28       2313.39        87.50 o                         
  -5   3   8          3.44          0.00        26.61 o                         
  -4   3   8        697.36        774.73        43.42 o                         
  -3   3   8         64.82         87.78        21.54 o                         
  -2   3   8        234.40        261.34        29.86 o                         
  -1   3   8         43.04         47.77        23.08 o                         
   0   3   8          1.90          0.00        19.02 o                         
   1   3   8          0.39          0.00        21.42 o                         
   2   3   8       2731.73       2615.76        88.19 o                         
   3   3   8         99.69         98.56        32.22 o                         
   4   3   8        663.74        568.61        53.64 o                         
   5   3   8         87.87         44.79        38.51 o                         
   6   3   8        206.08        148.20        51.66 o                         
   7   3   8         58.50         37.15        43.17 o                         
   8   3   8         23.59          0.00        45.02 o                         
   9   3   8         17.62          0.00        47.86 o                         
 -10   4   8          7.45         28.03        37.48 o                         
  -9   4   8         18.72         19.19        57.03 o                         
  -8   4   8       1183.71       1071.81        82.86 o                         
  -7   4   8         67.01         81.93        33.90 o                         
  -6   4   8        533.29        536.05        60.82 o                         
  -5   4   8        412.58        343.53        50.09 o                         
  -4   4   8        807.39        787.06        60.34 o                         
  -3   4   8          5.97          0.00        25.62 o                         
  -2   4   8        642.31        626.94        43.20 o                         
  -1   4   8       1068.26       1028.72        49.26 o                         
   0   4   8        137.62        158.88        38.54 o                         
   1   4   8        659.67        750.41        64.92 o                         
   2   4   8        238.37        271.87        44.99 o                         
   3   4   8          5.34          0.00        27.51 o                         
   4   4   8       2268.76       1980.12       130.83 o                         
   5   4   8         47.42        131.34        47.57 o                         
   6   4   8        616.42        600.43        84.25 o                         
   7   4   8        177.83        176.96        55.63 o                         
   8   4   8        450.23        336.77        94.05 o                         
  -9   5   8        344.87        337.86        70.84 o                         
  -8   5   8         32.90         17.69        38.25 o                         
  -7   5   8       1165.28       1152.25        86.59 o                         
  -6   5   8        495.07        538.29        63.43 o                         
  -5   5   8        583.93        560.95        64.89 o                         
  -4   5   8        180.15        246.83        44.75 o                         
  -3   5   8         16.59          0.00        27.98 o                         
  -2   5   8        580.27        642.48        58.59 o                         
  -1   5   8        136.54        183.26        43.37 o                         
   0   5   8        634.21        625.35        65.85 o                         
   1   5   8         29.83         68.46        32.20 o                         
   2   5   8          0.21         51.48        31.23 o                         
   3   5   8        736.90        720.31        85.42 o                         
   4   5   8         44.38         62.21        40.24 o                         
   5   5   8        285.92        267.07        60.90 o                         
   6   5   8          6.34         32.02        42.49 o                         
   7   5   8         51.67         69.83        47.88 o                         
  -7   6   8          3.96          0.00        45.05 o                         
  -6   6   8         85.71         89.10        54.23 o                         
  -5   6   8        172.67        163.21        55.57 o                         
  -4   6   8       1334.83       1324.57       107.67 o                         
  -3   6   8         25.05         90.25        48.15 o                         
  -2   6   8         76.21        103.55        44.14 o                         
  -1   6   8          1.95         21.02        33.67 o                         
   0   6   8       1350.62       1347.44        91.56 o                         
   1   6   8         28.17         96.73        73.70 o                         
   2   6   8        673.89        692.02        85.55 o                         
   3   6   8         93.82         64.69        46.81 o                         
   4   6   8        217.36        183.83        55.70 o                         
   5   6   8        199.19        139.65        56.38 o                         
  -3   7   8         10.83          0.00        39.10 o                         
  -2   7   8        648.54        796.32        96.90 o                         
  -1   7   8         79.27         63.86        47.28 o                         
   0   7   8         32.29         29.20        50.73 o                         
   1   7   8        181.43        260.01        65.74 o                         
   2   7   8         50.72        114.61        57.90 o                         
 -11   0   9         24.82         76.37        61.57 o                         
  -9   0   9        176.49        244.76        78.92 o                         
  -7   0   9          7.38         35.64        65.74 o                         
  -5   0   9        506.73        526.33        86.46 o                         
  -3   0   9        989.91        960.63        60.32 o                         
  -1   0   9       1308.02       1323.61        65.58 o                         
   1   0   9       1126.38       1093.08        62.67 o                         
   3   0   9        143.26        169.76        50.95 o                         
   5   0   9        980.10        987.01        76.34 o                         
   7   0   9       2367.56       2307.63       116.29 o                         
   9   0   9        118.23        140.95        56.07 o                         
 -12   1   9         57.87         11.73        43.22 o                         
 -11   1   9          7.65         32.84        42.29 o                         
 -10   1   9       1180.09       1266.44        91.48 o                         
  -9   1   9        458.12        391.67        56.98 o                         
  -8   1   9       1123.69       1130.73        88.75 o                         
  -7   1   9        877.97       1011.35        53.07 o                         
  -6   1   9        206.59        296.80        42.83 o                         
  -5   1   9       1337.38       1358.28        52.49 o                         
  -4   1   9          2.01        117.47        57.43 o                         
  -3   1   9         33.11         24.57        30.00 o                         
  -2   1   9        235.82        271.26        30.09 o                         
  -1   1   9       1090.83       1113.34        41.25 o                         
   0   1   9         87.22        101.73        25.93 o                         
   1   1   9        585.27        668.86        54.76 o                         
   2   1   9         61.99        152.43        32.02 o                         
   3   1   9        672.72        694.10        39.39 o                         
   4   1   9        231.68        366.16        62.49 o                         
   5   1   9       1027.41       1032.67        53.97 o                         
   6   1   9        180.95        299.67        53.23 o                         
   7   1   9        278.47        348.41        50.22 o                         
   8   1   9          2.11          6.73        30.22 o                         
   9   1   9       1474.22       1532.96        89.39 o                         
  10   1   9        226.55        231.02        65.29 o                         
 -11   2   9          8.72         35.61        39.19 o                         
 -10   2   9        295.31        269.32        53.07 o                         
  -9   2   9        464.13        474.36        62.98 o                         
  -8   2   9        114.31        108.65        37.67 o                         
  -7   2   9        109.06         33.32        31.31 o                         
  -6   2   9        114.79        190.76        35.21 o                         
  -5   2   9        664.44        741.06        47.28 o                         
  -4   2   9          1.07          1.21        19.24 o                         
  -3   2   9        593.12        646.35        42.77 o                         
  -2   2   9         13.84         46.46        19.93 o                         
  -1   2   9        766.68        886.11        60.50 o                         
   0   2   9       1331.11       1200.45        59.50 o                         
   1   2   9       1774.01       1472.33        66.39 o                         
   2   2   9       1038.35       1006.56        63.95 o                         
   3   2   9       1219.50       1189.58        67.27 o                         
   4   2   9        575.68        690.34        80.61 o                         
   5   2   9          7.65          0.00        25.59 o                         
   6   2   9          1.39         42.16        33.53 o                         
   7   2   9       1005.64       1181.87       109.79 o                         
   8   2   9        297.85        316.23        64.00 o                         
   9   2   9          5.87          0.00        41.45 o                         
 -11   3   9        565.79        462.11        76.90 o                         
 -10   3   9         30.37         15.04        35.95 o                         
  -9   3   9        934.59        963.14        86.62 o                         
  -8   3   9        154.96        186.35        44.84 o                         
  -7   3   9        633.71        589.49        65.07 o                         
  -6   3   9        357.29        371.89        50.76 o                         
  -5   3   9        242.96        217.73        42.71 o                         
  -4   3   9        102.86        126.98        29.65 o                         
  -3   3   9        244.77        287.23        35.18 o                         
  -2   3   9         32.83         53.91        20.75 o                         
  -1   3   9        314.99        281.12        43.27 o                         
   0   3   9          1.94         11.71        25.06 o                         
   1   3   9         24.78         26.67        26.58 o                         
   2   3   9        176.24        187.39        41.02 o                         
   3   3   9         21.23         20.84        27.55 o                         
   4   3   9         38.26         42.36        30.73 o                         
   5   3   9        650.19        674.34        84.54 o                         
   6   3   9        145.33        166.35        55.21 o                         
   7   3   9         35.91         16.64        49.86 o                         
   8   3   9        130.51        113.94        52.30 o                         
   9   3   9          0.47         18.40        48.09 o                         
 -10   4   9        646.88        624.25        86.78 o                         
  -9   4   9        459.75        531.16        67.17 o                         
  -8   4   9        503.13        501.51        65.03 o                         
  -7   4   9          6.77         12.20        36.30 o                         
  -6   4   9         62.01         54.31        32.47 o                         
  -5   4   9          5.73         20.06        27.42 o                         
  -4   4   9          4.26         15.05        26.16 o                         
  -3   4   9          6.09         19.30        21.53 o                         
  -2   4   9        115.26        176.98        39.94 o                         
  -1   4   9        346.76        341.48        50.43 o                         
   0   4   9        497.85        638.59        64.04 o                         
   1   4   9        662.57        648.61        63.93 o                         
   2   4   9        484.63        493.07        57.44 o                         
   3   4   9       1579.08       1399.90        77.30 o                         
   4   4   9        582.89        469.97        73.39 o                         
   5   4   9        234.61        257.59        62.16 o                         
   6   4   9        210.71        150.47        53.93 o                         
   7   4   9        110.45         82.78        53.23 o                         
   8   4   9         36.43          0.00        52.66 o                         
  -8   5   9        272.96        252.40        64.73 o                         
  -7   5   9        340.23        276.38        53.05 o                         
  -6   5   9        844.89        857.00        79.59 o                         
  -5   5   9          0.06          0.00        31.72 o                         
  -4   5   9          3.07          0.00        42.48 o                         
  -3   5   9        134.78        130.35        45.53 o                         
  -2   5   9         56.56         80.60        50.46 o                         
  -1   5   9         13.67         53.83        34.59 o                         
   0   5   9         23.55          2.28        30.24 o                         
   1   5   9         96.44        100.15        37.42 o                         
   2   5   9         23.88         53.92        40.95 o                         
   3   5   9         34.31         50.47        43.16 o                         
   4   5   9         21.58         68.91        44.58 o                         
   5   5   9        925.05        881.43        99.82 o                         
   6   5   9          9.09          0.00        42.77 o                         
  -6   6   9          4.66          0.00        39.45 o                         
  -5   6   9         31.70         72.72        59.39 o                         
  -4   6   9          1.46         57.71        48.78 o                         
  -3   6   9        103.42         88.77        56.62 o                         
  -2   6   9         12.71          0.00        33.47 o                         
  -1   6   9        233.96        194.12        50.72 o                         
   0   6   9         87.51        112.61        41.11 o                         
   1   6   9         81.29         86.72        45.22 o                         
   2   6   9        137.17        137.91        51.18 o                         
   3   6   9        226.41        162.81        60.95 o                         
   4   6   9          6.65          4.03        41.36 o                         
  -1   7   9          0.11         57.39        47.82 o                         
 -10   0  10         89.26        105.77        63.16 o                         
  -8   0  10       3923.07       3676.05       152.88 o                         
  -6   0  10       1039.07       1094.41       107.08 o                         
  -4   0  10        138.29        269.35        47.74 o                         
  -2   0  10        841.03        814.30        61.23 o                         
   0   0  10       8011.95       7151.20       153.09 o                         
   2   0  10       2655.77       2354.46        94.51 o                         
   4   0  10        129.35        180.57        63.70 o                         
   6   0  10         33.04         91.07        61.28 o                         
   8   0  10         32.02         49.12        43.58 o                         
 -11   1  10        184.73        185.45        56.22 o                         
 -10   1  10        412.16        479.15        75.93 o                         
  -9   1  10          0.02         53.69        37.67 o                         
  -8   1  10          0.71         30.47        39.94 o                         
  -7   1  10         91.08        128.40        49.48 o                         
  -6   1  10        770.62        901.67        52.09 o                         
  -5   1  10         32.77          0.00        24.73 o                         
  -4   1  10         63.23         73.04        24.06 o                         
  -3   1  10         26.11         77.20        20.14 o                         
  -2   1  10        534.79        583.23        52.00 o                         
  -1   1  10         17.61         57.85        25.52 o                         
   0   1  10        377.69        576.40        59.31 o                         
   1   1  10         76.33         59.41        31.12 o                         
   2   1  10        506.70        664.02        40.50 o                         
   3   1  10         45.62        100.92        33.93 o                         
   4   1  10       2596.30       2531.42        72.20 o                         
   5   1  10         22.92         87.56        30.66 o                         
   6   1  10        586.83        719.08        52.32 o                         
   7   1  10         47.49         35.41        36.34 o                         
   8   1  10         47.06         25.94        47.60 o                         
   9   1  10         19.08         31.21        48.91 o                         
 -11   2  10        341.50        301.43        59.79 o                         
 -10   2  10         13.37          0.00        33.06 o                         
  -9   2  10        388.10        392.43        59.93 o                         
  -8   2  10         96.71        149.49        47.56 o                         
  -7   2  10        254.57        194.11        41.50 o                         
  -6   2  10          1.74          0.00        24.34 o                         
  -5   2  10       1006.61       1043.72        55.52 o                         
  -4   2  10       1362.18       1283.70        55.58 o                         
  -3   2  10        592.50        688.54        49.94 o                         
  -2   2  10        851.53        832.83        48.11 o                         
  -1   2  10        465.98        514.04        53.65 o                         
   0   2  10          4.25         20.75        22.14 o                         
   1   2  10        536.24        558.59        57.08 o                         
   2   2  10        818.26        916.55        67.65 o                         
   3   2  10        196.15        201.97        37.79 o                         
   4   2  10          3.96         49.52        30.85 o                         
   5   2  10        860.80        905.46        78.13 o                         
   6   2  10        719.50        711.40        72.83 o                         
   7   2  10        478.01        571.35        85.84 o                         
   8   2  10        229.80        286.21        66.45 o                         
   9   2  10         71.73         13.69        49.72 o                         
 -10   3  10        129.73         95.34        42.81 o                         
  -9   3  10         65.68        116.13        43.07 o                         
  -8   3  10          0.07         22.95        32.06 o                         
  -7   3  10        439.42        430.35        63.95 o                         
  -6   3  10        464.82        483.59        60.00 o                         
  -5   3  10        226.60        203.08        41.14 o                         
  -4   3  10         40.94         77.76        27.85 o                         
  -3   3  10        350.05        347.37        38.82 o                         
  -2   3  10        624.92        691.22        66.61 o                         
  -1   3  10         45.51          7.83        29.19 o                         
   0   3  10       1178.26       1097.17        64.76 o                         
   1   3  10        377.94        347.46        49.14 o                         
   2   3  10        147.73        179.23        42.59 o                         
   3   3  10         39.82         51.39        36.71 o                         
   4   3  10        149.26        206.07        44.99 o                         
   5   3  10         39.92         66.18        46.61 o                         
   6   3  10         69.96        105.33        52.55 o                         
   7   3  10         16.42          9.63        61.11 o                         
   8   3  10         16.02          0.00        42.65 o                         
  -9   4  10        125.24        126.86        43.66 o                         
  -8   4  10        161.45        131.26        43.62 o                         
  -7   4  10        209.16        228.65        49.83 o                         
  -6   4  10        284.55        294.46        53.49 o                         
  -5   4  10        109.21        108.06        34.97 o                         
  -4   4  10       1855.20       1740.53       101.92 o                         
  -3   4  10        266.61        374.15        51.74 o                         
  -2   4  10        874.47        815.36        67.82 o                         
  -1   4  10        360.30        366.45        53.24 o                         
   0   4  10         99.53        170.73        42.11 o                         
   1   4  10        169.99        200.51        43.54 o                         
   2   4  10        135.20        151.23        43.38 o                         
   3   4  10         73.53          8.41        40.14 o                         
   4   4  10         80.79         10.32        40.22 o                         
   5   4  10        144.18         13.03        64.35 o                         
   6   4  10        237.08        223.05        63.03 o                         
   7   4  10        134.27         93.30        57.53 o                         
  -8   5  10          1.71          0.00        45.62 o                         
  -7   5  10         70.69         80.47        47.55 o                         
  -6   5  10         77.85         81.00        47.43 o                         
  -5   5  10         11.79         28.83        41.08 o                         
  -4   5  10          0.02         33.12        33.79 o                         
  -3   5  10         67.05         71.84        44.65 o                         
  -2   5  10        239.02        219.80        81.13 o                         
  -1   5  10         37.39         15.59        31.68 o                         
   0   5  10        212.83        217.77        45.55 o                         
   1   5  10         97.69        124.81        38.71 o                         
   2   5  10         23.73         59.14        37.97 o                         
   3   5  10         67.11         43.93        46.17 o                         
   4   5  10        208.17        170.26        58.82 o                         
   5   5  10        400.28        354.95        74.06 o                         
   6   5  10         74.86         60.24        48.36 o                         
  -5   6  10        174.69        169.27        64.68 o                         
  -4   6  10        259.79        252.26        58.42 o                         
  -3   6  10        543.44        508.25        79.99 o                         
  -2   6  10         20.17         51.89        43.07 o                         
  -1   6  10        206.97        168.23        51.66 o                         
   0   6  10        371.91        358.84        58.54 o                         
   1   6  10         15.20          0.00        64.01 o                         
   2   6  10       1061.68       1023.05       105.93 o                         
   3   6  10        168.50        169.64        58.08 o                         
 -11   0  11        480.79        479.81       116.20 o                         
  -9   0  11         16.92          0.00        46.93 o                         
  -7   0  11         15.52         90.35        54.88 o                         
  -5   0  11        505.62        665.59        64.72 o                         
  -3   0  11       2775.18       2772.92       107.54 o                         
  -1   0  11       1700.87       1664.77        80.88 o                         
   1   0  11        149.32        134.20        59.35 o                         
   3   0  11        874.92       1026.36        80.90 o                         
   5   0  11        234.66        229.18        80.76 o                         
   7   0  11        102.19        175.80        56.18 o                         
   9   0  11          0.10          0.00       120.76 o                         
 -11   1  11        461.20        500.45        80.24 o                         
 -10   1  11        161.26        206.77        65.90 o                         
  -9   1  11          0.75         18.45        29.71 o                         
  -8   1  11         59.92         78.56        34.66 o                         
  -7   1  11        416.18        474.24        54.70 o                         
  -6   1  11        420.59        477.29        62.81 o                         
  -5   1  11        315.56        412.29        40.22 o                         
  -4   1  11        477.25        516.94        46.58 o                         
  -3   1  11       2062.93       2039.84        66.67 o                         
  -2   1  11        987.23       1017.91        48.52 o                         
  -1   1  11       1745.59       1609.76        53.92 o                         
   0   1  11        423.02        443.09        49.31 o                         
   1   1  11       2924.41       2637.07        89.85 o                         
   2   1  11        477.99        496.35        54.11 o                         
   3   1  11        213.18        230.14        41.49 o                         
   4   1  11        122.25        200.91        41.87 o                         
   5   1  11        395.62        477.80        65.23 o                         
   6   1  11        169.67        108.39        41.77 o                         
   7   1  11        157.59         99.18        41.62 o                         
   8   1  11        112.35        134.00        57.37 o                         
 -10   2  11        257.45        268.66        56.46 o                         
  -9   2  11        785.01        769.10        78.49 o                         
  -8   2  11        123.89        150.16        42.59 o                         
  -7   2  11         45.73          0.00        31.77 o                         
  -6   2  11        216.24        207.75        40.06 o                         
  -5   2  11       1196.44       1147.63        59.66 o                         
  -4   2  11        401.34        477.82        46.63 o                         
  -3   2  11          2.73          0.00        25.60 o                         
  -2   2  11        696.90        646.16        71.24 o                         
  -1   2  11        175.54        229.63        39.50 o                         
   0   2  11        366.05        400.84        52.16 o                         
   1   2  11        609.37        625.07        62.91 o                         
   2   2  11        616.68        562.67        70.57 o                         
   3   2  11        726.65        759.53        69.30 o                         
   4   2  11       1633.42       1412.90        79.77 o                         
   5   2  11        248.95        237.29        47.65 o                         
   6   2  11        364.07        388.59        91.71 o                         
   7   2  11         76.27         37.08        57.18 o                         
   8   2  11        168.17        169.92        62.28 o                         
 -10   3  11         39.32          5.53        40.12 o                         
  -9   3  11        132.41        183.01        45.97 o                         
  -8   3  11         54.96         20.42        32.48 o                         
  -7   3  11       1245.43       1122.30        82.64 o                         
  -6   3  11          6.04          1.97        30.23 o                         
  -5   3  11        953.30        915.40        69.45 o                         
  -4   3  11         14.09          0.00        36.06 o                         
  -3   3  11        774.51        795.91        68.47 o                         
  -2   3  11          0.85         30.21        29.85 o                         
  -1   3  11        105.66        117.92        36.46 o                         
   0   3  11        141.37         65.23        36.53 o                         
   1   3  11        268.72        305.32        50.29 o                         
   2   3  11          1.15         21.38        31.36 o                         
   3   3  11        935.00        961.25        74.28 o                         
   4   3  11        121.95         94.67        39.60 o                         
   5   3  11        448.95        470.66        73.71 o                         
   6   3  11        110.08        176.37        73.77 o                         
   7   3  11          0.10         10.54        51.08 o                         
  -8   4  11          8.99          0.00        39.58 o                         
  -7   4  11        440.17        485.97        73.97 o                         
  -6   4  11         15.17         35.05        47.76 o                         
  -5   4  11         62.05         90.86        44.40 o                         
  -4   4  11          0.11          0.00        34.88 o                         
  -3   4  11          0.03          0.00        35.96 o                         
  -2   4  11         40.01         64.46        35.31 o                         
  -1   4  11          0.01          0.00        25.52 o                         
   0   4  11        401.59        409.52        57.11 o                         
   1   4  11        565.97        624.33        67.01 o                         
   2   4  11         13.07         19.20        34.91 o                         
   3   4  11        260.04        228.37        58.39 o                         
   4   4  11          2.94          0.43        39.29 o                         
   5   4  11          7.03         71.39        46.55 o                         
   6   4  11          1.18          5.06        44.07 o                         
  -7   5  11        291.98        344.13        70.01 o                         
  -6   5  11        402.72        406.51        95.11 o                         
  -5   5  11        150.73        154.52        54.87 o                         
  -4   5  11        894.61        713.65        89.12 o                         
  -3   5  11        142.52        143.05        48.92 o                         
  -2   5  11        253.67        239.40        60.02 o                         
  -1   5  11        414.40        374.47        57.98 o                         
   0   5  11        146.05        228.92        47.87 o                         
   1   5  11         12.36          0.00        34.51 o                         
   2   5  11        785.35        660.76        87.42 o                         
   3   5  11        171.21        104.70        49.92 o                         
   4   5  11        589.92        548.46        85.47 o                         
   5   5  11        151.05        294.62        67.36 o                         
  -4   6  11        128.28        138.40        51.65 o                         
  -3   6  11        744.53        664.34        91.75 o                         
  -2   6  11          9.21          8.29        40.85 o                         
  -1   6  11         54.29         48.63        44.97 o                         
   0   6  11         46.09         37.06        83.68 o                         
   1   6  11          2.56          5.96        62.57 o                         
   2   6  11         35.58          1.52        54.16 o                         
 -10   0  12       1459.80       1405.30       172.54 o                         
  -8   0  12        167.38        196.37        72.28 o                         
  -6   0  12         15.40         46.12        92.49 o                         
  -4   0  12        558.29        561.94        69.16 o                         
  -2   0  12       8941.36       8408.69       192.98 o                         
   0   0  12       1754.04       1570.00       270.84 o                         
   2   0  12       1347.99       1260.83        76.52 o                         
   4   0  12        318.79        324.05        89.49 o                         
   6   0  12        266.50        269.71        91.01 o                         
   8   0  12        472.86        593.02       129.65 o                         
 -10   1  12         18.90          0.00        36.36 o                         
  -9   1  12          0.70          3.89        56.12 o                         
  -8   1  12        252.14        271.49        51.09 o                         
  -7   1  12        103.36        109.79        35.77 o                         
  -6   1  12        589.30        771.31        69.34 o                         
  -5   1  12        213.40        269.14        37.72 o                         
  -4   1  12       1776.11       1707.58        65.43 o                         
  -3   1  12          5.48         12.84        20.43 o                         
  -2   1  12        324.93        392.46        39.61 o                         
  -1   1  12       2820.75       2635.44        91.56 o                         
   0   1  12        266.35        288.49        45.55 o                         
   1   1  12       4118.12       3596.00       108.71 o                         
   2   1  12        213.95        244.61        42.52 o                         
   3   1  12        801.79        794.02        66.39 o                         
   4   1  12        411.85        442.37        70.91 o                         
   5   1  12         96.36        185.95        87.83 o                         
   6   1  12        183.97        188.97        47.58 o                         
   7   1  12        223.43        144.01        47.84 o                         
   8   1  12         11.35         40.16        73.73 o                         
 -10   2  12          3.76          9.63        36.92 o                         
  -9   2  12         83.52         58.37        43.55 o                         
  -8   2  12         69.13         29.74        31.92 o                         
  -7   2  12         13.81         37.57        30.53 o                         
  -6   2  12         82.51         46.22        30.19 o                         
  -5   2  12        121.22        161.10        38.82 o                         
  -4   2  12         10.48         12.99        24.02 o                         
  -3   2  12          1.81         45.74        30.61 o                         
  -2   2  12        710.72        768.26        70.60 o                         
  -1   2  12          5.80          0.00        26.65 o                         
   0   2  12        174.23        128.72        38.64 o                         
   1   2  12         99.79         78.00        42.66 o                         
   2   2  12        564.59        688.32        66.84 o                         
   3   2  12         45.11         26.45        32.79 o                         
   4   2  12        129.45        179.33        45.18 o                         
   5   2  12         21.95          0.00        35.67 o                         
   6   2  12        486.55        455.96        75.88 o                         
   7   2  12        331.71        314.95        74.80 o                         
  -9   3  12         87.78         71.72        39.53 o                         
  -8   3  12          3.60         22.83        33.40 o                         
  -7   3  12        191.62        231.16        57.76 o                         
  -6   3  12         36.13         50.13        36.49 o                         
  -5   3  12        133.04        122.54        47.99 o                         
  -4   3  12         21.78          0.00        31.89 o                         
  -3   3  12         74.77         86.01        36.23 o                         
  -2   3  12       1978.85       1991.52        90.36 o                         
  -1   3  12          1.67          1.17        31.04 o                         
   0   3  12       4595.84       4039.35       124.12 o                         
   1   3  12        175.99         71.57        37.83 o                         
   2   3  12       1005.50        918.38        80.64 o                         
   3   3  12        118.32        149.36        42.84 o                         
   4   3  12        133.38         79.50        61.69 o                         
   5   3  12        160.55        199.07        60.34 o                         
   6   3  12          7.55          0.00        40.96 o                         
  -8   4  12          2.65         15.57        41.71 o                         
  -7   4  12          7.67         48.06        43.46 o                         
  -6   4  12         60.29         67.26        41.50 o                         
  -5   4  12          4.65        124.88        53.52 o                         
  -4   4  12         72.41        102.62        47.23 o                         
  -3   4  12        295.18        292.23        59.03 o                         
  -2   4  12          1.37          0.00        31.73 o                         
  -1   4  12        799.11        606.88        69.20 o                         
   0   4  12        193.01        197.83        44.69 o                         
   1   4  12          0.86         39.08        32.43 o                         
   2   4  12        349.40        407.56        60.93 o                         
   3   4  12          1.01         33.16        42.46 o                         
   4   4  12         67.38        102.96        50.81 o                         
   5   4  12          4.64        128.76        51.82 o                         
  -6   5  12          0.08          0.00        35.90 o                         
  -5   5  12        191.12        248.95        66.16 o                         
  -4   5  12          3.61          0.00        39.05 o                         
  -3   5  12        809.13        775.03        91.22 o                         
  -2   5  12         17.19         85.60        43.95 o                         
  -1   5  12        340.69        319.86        54.52 o                         
   0   5  12         11.27         16.42        31.43 o                         
   1   5  12        880.01       1013.05       119.73 o                         
   2   5  12        135.69        127.02        50.90 o                         
   3   5  12        756.67        809.48        96.69 o                         
  -9   0  13         18.06         67.91        60.20 o                         
  -7   0  13        886.64       1067.47        92.62 o                         
  -5   0  13        324.68        360.39        62.96 o                         
  -3   0  13        120.85        110.82        47.17 o                         
  -1   0  13       1047.93        989.37        93.73 o                         
   1   0  13       1279.75       1316.94       151.00 o                         
   3   0  13        906.25        817.03       127.99 o                         
   5   0  13        206.12        270.31        93.90 o                         
   7   0  13          5.00          0.00        75.16 o                         
  -9   1  13       1267.71       1213.83       111.95 o                         
  -8   1  13        101.54        132.37        58.70 o                         
  -7   1  13         38.66         15.77        44.53 o                         
  -6   1  13          0.23         30.76        28.07 o                         
  -5   1  13       1599.57       1476.18        66.53 o                         
  -4   1  13         21.83         72.80        26.64 o                         
  -3   1  13         35.75         31.71        60.90 o                         
  -2   1  13        877.28        905.42        69.47 o                         
  -1   1  13       1069.58       1128.25        76.04 o                         
   0   1  13        350.83        309.48        47.41 o                         
   1   1  13         56.58        120.83        48.19 o                         
   2   1  13         61.35          4.19        38.45 o                         
   3   1  13         43.22          0.00        36.58 o                         
   4   1  13         73.13         10.19        43.61 o                         
   5   1  13         28.38         51.86        51.05 o                         
   6   1  13        129.45        144.07        59.57 o                         
   7   1  13         19.83          7.86        67.94 o                         
  -9   2  13        187.50        270.91        52.14 o                         
  -8   2  13        370.24        488.06        62.00 o                         
  -7   2  13        944.08       1065.99        87.85 o                         
  -6   2  13        387.17        417.52        71.33 o                         
  -5   2  13          5.43          5.22        34.96 o                         
  -4   2  13        121.55        105.86        42.00 o                         
  -3   2  13        796.36        906.33        77.43 o                         
  -2   2  13        177.26        222.14        46.04 o                         
  -1   2  13         80.78         80.72        36.14 o                         
   0   2  13        171.31        179.43        43.40 o                         
   1   2  13          0.98         42.42        35.03 o                         
   2   2  13        964.71        871.81        77.43 o                         
   3   2  13          0.14          9.06        32.43 o                         
   4   2  13       1279.70       1174.60        94.01 o                         
   5   2  13          2.77          6.70        38.77 o                         
   6   2  13        105.97        102.50        56.84 o                         
  -8   3  13        135.60        199.35        59.45 o                         
  -7   3  13        554.68        591.00        84.29 o                         
  -6   3  13        164.44        200.69        52.44 o                         
  -5   3  13        967.77       1130.61       106.27 o                         
  -4   3  13        353.37        377.28        68.23 o                         
  -3   3  13         34.63         14.92        35.30 o                         
  -2   3  13        101.42        103.17        37.66 o                         
  -1   3  13         50.96         35.30        35.48 o                         
   0   3  13        373.46        329.68        59.59 o                         
   1   3  13          0.03         24.04        35.64 o                         
   2   3  13        215.57        205.47        47.19 o                         
   3   3  13        325.50        262.55        54.59 o                         
   4   3  13         60.26         30.37        45.00 o                         
   5   3  13        639.03        563.31       102.72 o                         
  -7   4  13        189.71        202.77        75.01 o                         
  -6   4  13        154.05        114.65        49.00 o                         
  -5   4  13        749.07        753.01        90.68 o                         
  -4   4  13         20.21         18.24        56.52 o                         
  -3   4  13       1827.90       1842.56       115.68 o                         
  -2   4  13        190.68        162.30        50.74 o                         
  -1   4  13         82.02        147.40        44.89 o                         
   0   4  13        609.57        578.65        68.97 o                         
   1   4  13        275.19        258.14        53.37 o                         
   2   4  13         28.71          2.56        38.74 o                         
   3   4  13          0.15         14.08        55.01 o                         
   4   4  13         71.83        138.66        56.07 o                         
  -4   5  13         99.67         74.87        49.61 o                         
  -3   5  13         11.78          0.00        41.49 o                         
  -2   5  13        574.72        527.06        78.90 o                         
  -1   5  13        336.87        331.91        66.75 o                         
   0   5  13         30.06         99.91        42.10 o                         
   1   5  13         80.85         42.07        70.22 o                         
   2   5  13         29.69        132.33        57.83 o                         
  -8   0  14        152.80        120.84        66.89 o                         
  -6   0  14       1323.02       1293.50        93.93 o                         
  -4   0  14        485.08        558.34        78.11 o                         
  -2   0  14         32.44          0.00        97.73 o                         
   0   0  14        501.58        502.70       104.63 o                         
   2   0  14         40.64          0.00        62.21 o                         
   4   0  14        144.95        131.44        93.89 o                         
   6   0  14        637.89       1063.13       264.56 o                         
  -9   1  14        112.29        115.66        89.64 o                         
  -8   1  14          2.36         41.58        43.80 o                         
  -7   1  14         52.47        111.61        41.02 o                         
  -6   1  14        233.73        308.37        50.43 o                         
  -5   1  14        995.86       1065.65        75.04 o                         
  -4   1  14         14.17          0.00        28.28 o                         
  -3   1  14        897.29        997.57        75.41 o                         
  -2   1  14          4.20         41.01        31.56 o                         
  -1   1  14          0.77          0.00        29.66 o                         
   0   1  14        194.02        187.52        52.74 o                         
   1   1  14        302.07        296.88        64.08 o                         
   2   1  14        274.86        256.95        64.45 o                         
   3   1  14          8.75         23.21        44.06 o                         
   4   1  14        139.57         85.62        52.60 o                         
   5   1  14        133.17        188.41        64.50 o                         
   6   1  14         97.87         24.39        58.72 o                         
  -8   2  14       1044.38       1192.94       113.91 o                         
  -7   2  14        128.29        135.73        52.49 o                         
  -6   2  14         58.09        118.99        48.85 o                         
  -5   2  14        652.42        712.10        87.35 o                         
  -4   2  14        141.17        123.06        42.89 o                         
  -3   2  14        592.54        531.28        65.95 o                         
  -2   2  14          9.90          0.00        28.72 o                         
  -1   2  14        486.09        417.26        60.70 o                         
   0   2  14          8.22         25.26        33.54 o                         
   1   2  14        112.79        182.23        46.22 o                         
   2   2  14        296.17        324.80        54.85 o                         
   3   2  14        129.88        121.50        42.84 o                         
   4   2  14        583.75        703.74        77.02 o                         
   5   2  14        193.25        146.74        84.85 o                         
  -7   3  14         57.65        119.95        50.38 o                         
  -6   3  14         25.61         25.04        37.75 o                         
  -5   3  14        282.76        347.28        67.73 o                         
  -4   3  14        110.42        103.52        45.82 o                         
  -3   3  14        114.57        188.02        53.14 o                         
  -2   3  14        322.02        360.99        59.74 o                         
  -1   3  14         57.99         40.35        36.25 o                         
   0   3  14        248.29        248.34        52.92 o                         
   1   3  14         11.06         35.21        44.50 o                         
   2   3  14         73.33         61.37        39.13 o                         
   3   3  14        143.29        101.79        43.87 o                         
   4   3  14        623.39        626.50        90.43 o                         
  -5   4  14        360.85        352.87        69.05 o                         
  -4   4  14         94.99         54.36        47.07 o                         
  -3   4  14          0.25          0.00        41.69 o                         
  -2   4  14         50.87         61.32        38.34 o                         
  -1   4  14         23.20         26.46        36.22 o                         
   0   4  14         21.58          0.00        33.86 o                         
   1   4  14        148.10         95.96        43.87 o                         
   2   4  14        831.71        748.07        96.30 o                         
  -7   0  15        620.94        756.53       122.56 o                         
  -5   0  15        328.96        357.57        92.33 o                         
  -3   0  15        142.27         96.83        70.39 o                         
  -1   0  15         91.75         43.69        62.05 o                         
   1   0  15        591.74        602.19       119.33 o                         
   3   0  15        248.25        367.46       105.03 o                         
   5   0  15          0.08          0.00        73.82 o                         
  -7   1  15         25.32          0.00        39.52 o                         
  -6   1  15         15.51         71.10        40.51 o                         
  -5   1  15         67.23         32.69        35.86 o                         
  -4   1  15          7.19         31.22        33.22 o                         
  -3   1  15        321.31        301.67        52.47 o                         
  -2   1  15         13.77         14.47        45.15 o                         
  -1   1  15        391.33        431.90        71.28 o                         
   0   1  15          0.18          4.91        42.78 o                         
   1   1  15        656.79        543.01        82.30 o                         
   2   1  15         47.32          3.94        48.41 o                         
   3   1  15        204.27        164.85        62.16 o                         
   4   1  15         31.86          0.00        45.32 o                         
  -7   2  15          9.17         54.25        47.18 o                         
  -6   2  15        762.07        750.60        92.57 o                         
  -5   2  15          5.72         42.40        41.40 o                         
  -4   2  15        500.03        629.82        82.18 o                         
  -3   2  15        940.42        886.31        83.74 o                         
  -2   2  15        745.38        777.55        79.85 o                         
  -1   2  15        782.96        822.68        81.04 o                         
   0   2  15        809.20        777.55        94.83 o                         
   1   2  15        338.08        297.34        56.23 o                         
   2   2  15          0.47         21.81        47.40 o                         
   3   2  15        641.02        499.99        83.78 o                         
   4   2  15          6.40          6.18        53.12 o                         
  -6   3  15          6.04         47.14        40.75 o                         
  -5   3  15        113.57        115.96        49.38 o                         
  -4   3  15         28.48         35.47        40.80 o                         
  -3   3  15          1.27          5.74        38.90 o                         
  -2   3  15          1.37          0.00        32.85 o                         
  -1   3  15        179.20        159.56        46.12 o                         
   0   3  15          1.12         20.65        47.22 o                         
   1   3  15        335.19        349.75        61.91 o                         
   2   3  15         14.68         90.97        41.93 o                         
   3   3  15         85.32          0.00        46.27 o                         
  -3   4  15        789.42        842.39        98.48 o                         
  -2   4  15        277.52        224.18        61.61 o                         
  -1   4  15        510.02        463.70        65.07 o                         
   0   4  15         44.79         86.78        42.60 o                         
  -6   0  16          1.80         94.24       104.01 o                         
  -4   0  16       1144.80       1284.03       171.41 o                         
  -2   0  16       1277.79       1248.45       162.88 o                         
   0   0  16         18.34          0.00        64.90 o                         
   2   0  16        171.85        129.24        76.12 o                         
  -6   1  16          5.64         11.70        88.48 o                         
  -5   1  16        107.02        147.67        49.24 o                         
  -4   1  16          0.75          0.00        41.31 o                         
  -3   1  16        199.38        168.72        57.71 o                         
  -2   1  16        502.81        440.71        76.63 o                         
  -1   1  16        232.59        183.12        58.78 o                         
   0   1  16        718.64        814.47        97.73 o                         
   1   1  16        285.89        295.08        71.78 o                         
   2   1  16        132.30        185.78        65.05 o                         
   3   1  16         16.33          0.00        51.49 o                         
  -5   2  16        209.49        233.80        57.90 o                         
  -4   2  16         27.89          0.00        38.80 o                         
  -3   2  16        358.60        391.65        64.25 o                         
  -2   2  16        131.14        157.00        48.88 o                         
  -1   2  16        250.63        213.89        51.40 o                         
   0   2  16         80.63        109.85        63.00 o                         
   1   2  16        262.76        255.39        66.59 o                         
   2   2  16        264.98        189.28        65.54 o                         
  -3   3  16         95.27        143.48        50.83 o                         
  -2   3  16         92.32        136.22        51.99 o                         
  -1   3  16         35.59         37.06        39.47 o                         
   0   3  16         28.35         87.71        47.68 o                         
  -3   0  17         28.94         58.16        75.17 o                         
  -1   0  17        219.92        143.56        87.13 o                         
  -3   1  17        216.94        168.32        59.70 o                         
  -2   1  17        452.94        371.20        75.76 o                         
  -1   1  17         28.09         84.28        55.39 o                         
   0   1  17          2.05          0.00        44.60 o                         
                                                                                
